# Supplementary material for: Redox–protonation landscape of indene-annulated perylenes: chemodivergent switching of multistate NIR chromophores
Source: Chem Sci. 2026 Jun 2;17(28):13850–61. doi: 10.1039/d6sc01695b (PMC13248289; doi:10.1039/d6sc01695b)
Supplement: SC-017-D6SC01695B-s001 [file SC-017-D6SC01695B-s001.zip]

Archive with 138 entries (136 files):
- PTE/
- PTE/mcof_77_H2(-1,2).xyz
- PTE/mofsn_55_H0(-1,2).xyz
- PTE/mofsn_55_H0(-1,4).xyz
- PTE/mofsn_55_H0(-2,1).xyz
- PTE/mofsn_55_H0(-2,3).xyz
- PTE/mofsn_55_H0(-3,2).xyz
- PTE/mofsn_55_H0(-4,1).xyz
- PTE/mofsn_55_H0(-4,3).xyz
- PTE/mofsn_55_H0(0,1).xyz
- PTE/mofsn_55_H0(0,3).xyz
- PTE/mofsn_55_H1(-1,1).xyz
- PTE/mofsn_55_H1(-1,3).xyz
- PTE/mofsn_55_H1(-2,2).xyz
- PTE/mofsn_55_H1(-2,4).xyz
- PTE/mofsn_55_H1(-3,1).xyz
- PTE/mofsn_55_H1(-3,3).xyz
- PTE/mofsn_55_H1(0,2).xyz
- PTE/mofsn_55_H2(-1,2).xyz
- PTE/mofsn_55_H2(-1,4).xyz
- PTE/mofsn_55_H2(-2,1).xyz
- PTE/mofsn_55_H2(-2,3).xyz
- PTE/mofsn_55_H2(0,1).xyz
- PTE/mofsn_55_H2(0,3).xyz
- PTE/mofsn_57_H0(-1,2).xyz
- PTE/mofsn_57_H0(-1,4).xyz
- PTE/mofsn_57_H0(-2,1).xyz
- PTE/mofsn_57_H0(-2,3).xyz
- PTE/mofsn_57_H0(-3,2).xyz
- PTE/mofsn_57_H0(-3,4).xyz
- PTE/mofsn_57_H0(-4,1).xyz
- PTE/mofsn_57_H0(-4,3).xyz
- PTE/mofsn_57_H0(0,1).xyz
- PTE/mofsn_57_H0(0,3).xyz
- PTE/mofsn_57_H15(-1,1).xyz
- PTE/mofsn_57_H15(-1,3).xyz
- PTE/mofsn_57_H15(-2,2).xyz
- PTE/mofsn_57_H15(-2,4).xyz
- PTE/mofsn_57_H15(-3,1).xyz
- PTE/mofsn_57_H15(-3,3).xyz
- PTE/mofsn_57_H15(0,2).xyz
- PTE/mofsn_57_H2(-1,2).xyz
- PTE/mofsn_57_H2(-1,4).xyz
- PTE/mofsn_57_H2(-2,1).xyz
- PTE/mofsn_57_H2(-2,3).xyz
- PTE/mofsn_57_H2(0,1).xyz
- PTE/mofsn_57_H2(0,3).xyz
- PTE/mofsn_77_H0(-1,2).xyz
- PTE/mofsn_77_H0(-1,4).xyz
- PTE/mofsn_77_H0(-2,1).xyz
- PTE/mofsn_77_H0(-2,3).xyz
- PTE/mofsn_77_H0(-3,2).xyz
- PTE/mofsn_77_H0(-3,4).xyz
- PTE/mofsn_77_H0(-4,1).xyz
- PTE/mofsn_77_H0(-4,3).xyz
- PTE/mofsn_77_H0(0,1).xyz
- PTE/mofsn_77_H0(0,3).xyz
- PTE/mofsn_77_H1(-1,1).xyz
- PTE/mofsn_77_H1(-1,3).xyz
- PTE/mofsn_77_H1(-2,2).xyz
- PTE/mofsn_77_H1(-2,4).xyz
- PTE/mofsn_77_H1(-3,1).xyz
- PTE/mofsn_77_H1(-3,3).xyz
- PTE/mofsn_77_H1(0,2).xyz
- PTE/mofsn_77_H2(-1,4).xyz
- PTE/mofsn_77_H2(-2,1).xyz
- PTE/mofsn_77_H2(-2,3).xyz
- PTE/mofsn_77_H2(0,1).xyz
- PTE/mofsn_77_H2(0,3).xyz
- PDI/
- PDI/mofsn_55_H0(-1,2).xyz
- PDI/mofsn_55_H0(-1,4).xyz
- PDI/mofsn_55_H0(-2,1).xyz
- PDI/mofsn_55_H0(-2,3).xyz
- PDI/mofsn_55_H0(-3,2).xyz
- PDI/mofsn_55_H0(-4,1).xyz
- PDI/mofsn_55_H0(-4,3).xyz
- PDI/mofsn_55_H0(0,1).xyz
- PDI/mofsn_55_H0(0,3).xyz
- PDI/mofsn_55_H1(-1,1).xyz
- PDI/mofsn_55_H1(-1,3).xyz
- PDI/mofsn_55_H1(-2,2).xyz
- PDI/mofsn_55_H1(-2,4).xyz
- PDI/mofsn_55_H1(-3,1).xyz
- PDI/mofsn_55_H1(-3,3).xyz
- PDI/mofsn_55_H1(0,2).xyz
- PDI/mofsn_55_H2(-1,2).xyz
- PDI/mofsn_55_H2(-1,4).xyz
- PDI/mofsn_55_H2(-2,1).xyz
- PDI/mofsn_55_H2(-2,3).xyz
- PDI/mofsn_55_H2(0,1).xyz
- PDI/mofsn_55_H2(0,3).xyz
- PDI/mofsn_57_H0(-1,2).xyz
- PDI/mofsn_57_H0(-1,4).xyz
- PDI/mofsn_57_H0(-2,1).xyz
- PDI/mofsn_57_H0(-2,3).xyz
- PDI/mofsn_57_H0(-3,2).xyz
- PDI/mofsn_57_H0(-3,4).xyz
- PDI/mofsn_57_H0(-4,1).xyz
- PDI/mofsn_57_H0(-4,3).xyz
- PDI/mofsn_57_H0(0,1).xyz
- PDI/mofsn_57_H0(0,3).xyz
- PDI/mofsn_57_H15(-1,1).xyz
- PDI/mofsn_57_H15(-1,3).xyz
- PDI/mofsn_57_H15(-2,2).xyz
- PDI/mofsn_57_H15(-2,4).xyz
- PDI/mofsn_57_H15(-3,1).xyz
- PDI/mofsn_57_H15(-3,3).xyz
- PDI/mofsn_57_H15(0,2).xyz
- PDI/mofsn_57_H2(-1,2).xyz
- PDI/mofsn_57_H2(-1,4).xyz
- PDI/mofsn_57_H2(-2,1).xyz
- PDI/mofsn_57_H2(-2,3).xyz
- PDI/mofsn_57_H2(0,1).xyz
- PDI/mofsn_57_H2(0,3).xyz
- PDI/mofsn_77_H0(-1,2).xyz
- PDI/mofsn_77_H0(-1,4).xyz
- PDI/mofsn_77_H0(-2,1).xyz
- PDI/mofsn_77_H0(-2,3).xyz
- PDI/mofsn_77_H0(-3,2).xyz
- PDI/mofsn_77_H0(-3,4).xyz
- PDI/mofsn_77_H0(-4,1).xyz
- PDI/mofsn_77_H0(-4,3).xyz
- PDI/mofsn_77_H0(0,1).xyz
- PDI/mofsn_77_H0(0,3).xyz
- PDI/mofsn_77_H1(-1,1).xyz
- PDI/mofsn_77_H1(-1,3).xyz
- PDI/mofsn_77_H1(-2,2).xyz
- PDI/mofsn_77_H1(-2,4).xyz
- PDI/mofsn_77_H1(-3,1).xyz
- PDI/mofsn_77_H1(-3,3).xyz
- PDI/mofsn_77_H1(0,2).xyz
- PDI/mofsn_77_H2(-1,2).xyz
- PDI/mofsn_77_H2(-1,4).xyz
- PDI/mofsn_77_H2(-2,1).xyz
- PDI/mofsn_77_H2(-2,3).xyz
- PDI/mofsn_77_H2(0,1).xyz
- PDI/mofsn_77_H2(0,3).xyz
