# Supplementary material for: Redox–protonation landscape of indene-annulated perylenes: chemodivergent switching of multistate NIR chromophores
Source: Chem Sci. 2026 Jun 2;17(28):13850–61. doi: 10.1039/d6sc01695b (PMC13248289; doi:10.1039/d6sc01695b)
Supplement: SC-017-D6SC01695B-s001 [file SC-017-D6SC01695B-s001.zip › PTE/mcof_77_H2(-1,2).xyz]

78
 Written by MDA
C           2.74065400000000    2.33775600000000   -1.06040900000000
C           1.37833500000000    2.38354800000000   -0.85293600000000
C           0.68982600000000    1.22739800000000   -0.41081100000000
C           1.42841100000000    0.00715000000000   -0.27467800000000
C           2.86064200000000    0.03756000000000   -0.29047600000000
C           3.50636000000000    1.20324100000000   -0.79336300000000
C           3.54621600000000   -1.10798200000000    0.19651300000000
C           2.83550900000000   -2.25261200000000    0.50714800000000
C           1.45652800000000   -2.36586700000000    0.34318900000000
C           0.73292800000000   -1.23145100000000   -0.11602700000000
C          -0.68380700000000   -1.23490800000000   -0.42349800000000
C          -1.42007100000000   -0.01763800000000   -0.29152800000000
C          -0.72240400000000    1.22385800000000   -0.12751600000000
C          -1.46395400000000    2.36216900000000    0.31252900000000
C          -2.84271200000000    2.25105100000000    0.44451100000000
C          -3.55854600000000    1.10831100000000    0.11828600000000
C          -2.85125200000000   -0.04287400000000   -0.34945500000000
C          -3.47485300000000   -1.20336400000000   -0.86812300000000
C          -2.71577700000000   -2.33869200000000   -1.12265900000000
C          -1.35424300000000   -2.38650100000000   -0.88675200000000
C           0.83781700000000   -3.62655000000000    0.81822000000000
C           1.25196200000000   -4.19263500000000    2.02935900000000
C           0.71721300000000   -5.38902600000000    2.48612400000000
C          -0.25360700000000   -6.04501100000000    1.73857500000000
C          -0.67980800000000   -5.48987700000000    0.53912400000000
C          -0.14038200000000   -4.29557400000000    0.07383200000000
C          -0.85571000000000    3.62185800000000    0.80369800000000
C          -1.29707300000000    4.18854000000000    2.00503600000000
C          -0.77369900000000    5.38554100000000    2.47342700000000
C           0.21401900000000    6.04151600000000    1.74846400000000
C           0.66778700000000    5.48561100000000    0.55941000000000
C           0.13961100000000    4.29106300000000    0.08214000000000
H           3.23747500000000    3.20632600000000   -1.47609200000000
C           4.90034400000000    1.18624500000000   -1.25155300000000
C           4.96687700000000   -1.06375600000000    0.60369800000000
C          -4.97722300000000    1.05678100000000    0.49215400000000
C          -4.86941200000000   -1.19448300000000   -1.35853200000000
H          -3.20943900000000   -3.20693700000000   -1.54515600000000
H           1.98902200000000   -3.66865800000000    2.62845200000000
H           1.05097700000000   -5.80185200000000    3.43320900000000
H          -2.04758200000000    3.66460800000000    2.58726000000000
H          -1.12943900000000    5.79855500000000    3.41245800000000
O          -5.41234400000000   -0.28873700000000   -1.95318800000000
O          -5.61776500000000    0.06852100000000    0.79586000000000
O           5.52264500000000   -0.14145000000000    1.15949100000000
O           5.54576800000000    0.21483700000000   -1.59695500000000
H          -0.68117500000000   -6.97893500000000    2.09023500000000
H           0.63336000000000    6.97559400000000    2.10958100000000
H          -1.44230200000000   -5.98861100000000   -0.05278100000000
C          -0.59968500000000   -3.65048400000000   -1.19903800000000
H           1.44362800000000    5.98424100000000   -0.01508000000000
C           0.62910400000000    3.64702400000000   -1.18016100000000
H           3.38285600000000   -3.10198000000000    0.89718500000000
H          -3.39325800000000    3.09990400000000    0.82858600000000
H          -1.24166900000000   -4.33114600000000   -1.76430100000000
H           1.28295400000000    4.32934500000000   -1.72966300000000
H           0.27288300000000   -3.41797900000000   -1.82199200000000
H          -0.22880500000000    3.41416900000000   -1.82320300000000
O           5.43240700000000    2.43492900000000   -1.33885400000000
O           5.59864000000000   -2.24005100000000    0.37862100000000
O          -5.54397500000000    2.29157600000000    0.55014900000000
O          -5.48651400000000   -2.38355000000000   -1.16179100000000
C           6.76135700000000    2.47156600000000   -1.83230400000000
C           6.96540000000000   -2.24851500000000    0.76229100000000
C          -6.89812100000000    2.29542900000000    0.97128900000000
C          -6.83118600000000   -2.42222400000000   -1.61522800000000
H           7.05461100000000    3.52177200000000   -1.82727400000000
H           7.42642300000000    1.88704400000000   -1.19257400000000
H           6.81848900000000    2.06640200000000   -2.84601700000000
H           7.34397900000000   -3.23761600000000    0.50362400000000
H           7.51356300000000   -1.47487000000000    0.22032900000000
H           7.07694300000000   -2.06630900000000    1.83422200000000
H          -7.21531200000000    3.33841500000000    0.95167900000000
H          -7.51371100000000    1.69674500000000    0.29609000000000
H          -6.99992000000000    1.88664500000000    1.98001000000000
H          -7.20229600000000   -3.41787600000000   -1.37108500000000
H          -7.42211100000000   -1.65805200000000   -1.10578100000000
H          -6.89129800000000   -2.24672600000000   -2.69240800000000
