# Supplementary material for: Redox–protonation landscape of indene-annulated perylenes: chemodivergent switching of multistate NIR chromophores
Source: Chem Sci. 2026 Jun 2;17(28):13850–61. doi: 10.1039/d6sc01695b (PMC13248289; doi:10.1039/d6sc01695b)
Supplement: SC-017-D6SC01695B-s001 [file SC-017-D6SC01695B-s001.zip › PTE/mofsn_55_H0(-1,2).xyz]

76
 Written by MDA
C           2.15949100000000    2.82910500000000   -1.09730400000000
C           0.83092500000000    2.57546200000000   -0.77385500000000
C           0.43478300000000    1.32474400000000   -0.32281500000000
C           1.40654500000000    0.29028800000000   -0.25902800000000
C           2.79095300000000    0.58530700000000   -0.41858600000000
C           3.14175000000000    1.87029700000000   -0.92779800000000
C           3.73882900000000   -0.41727200000000   -0.04266100000000
C           3.28076700000000   -1.65682300000000    0.38836000000000
C           1.87288100000000   -1.98715000000000    0.40548700000000
C           0.95263300000000   -1.05738800000000   -0.02293400000000
C          -0.45251000000000   -1.33648700000000   -0.34874100000000
C          -1.41347000000000   -0.29726000000000   -0.25457600000000
C          -0.97159000000000    1.04046700000000    0.00201700000000
C          -1.88417600000000    1.98623200000000    0.42350400000000
C          -3.33279600000000    1.68062800000000    0.39303800000000
C          -3.76402900000000    0.39972400000000   -0.04359000000000
C          -2.80978600000000   -0.58418900000000   -0.40095900000000
C          -3.12983400000000   -1.86276900000000   -0.96773100000000
C          -2.16000600000000   -2.82553800000000   -1.14512300000000
C          -0.82784000000000   -2.58738000000000   -0.80495900000000
C           1.76744600000000   -3.33074800000000    1.00898400000000
C           0.69617100000000   -4.10653400000000    1.43432300000000
C           0.94044800000000   -5.32566200000000    2.06453900000000
C           2.24245400000000   -5.78545500000000    2.27992800000000
C           3.32605600000000   -5.01241700000000    1.89616500000000
C           3.09493000000000   -3.77732900000000    1.28037200000000
C          -1.75593500000000    3.31807300000000    0.99435000000000
C          -0.67056600000000    4.08069500000000    1.44071400000000
C          -0.88180000000000    5.31092600000000    2.04095500000000
C          -2.18910200000000    5.79506300000000    2.21611200000000
C          -3.28143000000000    5.04605600000000    1.82958900000000
C          -3.08836600000000    3.78257300000000    1.23919400000000
H           2.43661600000000    3.79427000000000   -1.50328200000000
C           4.48925100000000    2.16964000000000   -1.46409100000000
C           5.17817000000000   -0.08637800000000    0.13288800000000
C          -5.17745000000000    0.02608100000000    0.07897200000000
C          -4.45334400000000   -2.15513100000000   -1.58006800000000
H          -2.44260300000000   -3.77627300000000   -1.58265900000000
H          -0.32294600000000   -3.77648400000000    1.28230300000000
H           0.09852300000000   -5.92750900000000    2.39133000000000
H           0.34409000000000    3.71614300000000    1.33487400000000
H          -0.03449200000000    5.89908700000000    2.37924200000000
O          -5.05156300000000   -1.43235100000000   -2.34430500000000
O          -5.60500100000000   -1.07391400000000    0.39160500000000
O           5.59336400000000    0.87223500000000    0.74454800000000
O           5.22341600000000    1.37810200000000   -2.01882100000000
H           2.40267100000000   -6.74435400000000    2.76272500000000
H          -2.34062100000000    6.76718800000000    2.67921600000000
H           4.34246900000000   -5.34501400000000    2.08435100000000
C           4.01543700000000   -2.76646900000000    0.88794000000000
H          -4.29014000000000    5.41298700000000    1.99941700000000
C          -4.02708100000000    2.79180700000000    0.85474800000000
H           0.08843800000000    3.35115100000000   -0.89887600000000
H          -0.08413500000000   -3.35891500000000   -0.95131700000000
H           5.09149600000000   -2.82523200000000    0.95838300000000
H          -5.09786700000000    2.88611600000000    0.92778400000000
O           4.81058300000000    3.47207700000000   -1.34220400000000
O           5.99330000000000   -1.00655600000000   -0.41204600000000
O          -6.03288400000000    1.04766600000000   -0.15209100000000
O          -4.88503400000000   -3.39891700000000   -1.27994100000000
C           6.08230900000000    3.82265700000000   -1.87443400000000
C           7.37719300000000   -0.67659300000000   -0.34745000000000
C          -7.40440900000000    0.71009400000000   -0.02853800000000
C          -6.17244800000000   -3.70571600000000   -1.79570800000000
H           6.18580300000000    4.89547600000000   -1.71643900000000
H           6.87341900000000    3.28185100000000   -1.35071900000000
H           6.14063500000000    3.58382800000000   -2.93861200000000
H           7.90332800000000   -1.50707700000000   -0.81678000000000
H           7.55819500000000    0.25020900000000   -0.89511000000000
H           7.70316500000000   -0.54939100000000    0.68700600000000
H          -7.95635500000000    1.63255000000000   -0.21116100000000
H          -7.68044600000000   -0.04957800000000   -0.76401500000000
H          -7.62863100000000    0.32266500000000    0.96825500000000
H          -6.39252700000000   -4.72228600000000   -1.46926800000000
H          -6.90804000000000   -3.00705400000000   -1.39151500000000
H          -6.18823500000000   -3.64248600000000   -2.88647800000000
