# Supplementary material for: Redox–protonation landscape of indene-annulated perylenes: chemodivergent switching of multistate NIR chromophores
Source: Chem Sci. 2026 Jun 2;17(28):13850–61. doi: 10.1039/d6sc01695b (PMC13248289; doi:10.1039/d6sc01695b)
Supplement: SC-017-D6SC01695B-s001 [file SC-017-D6SC01695B-s001.zip › PTE/mofsn_55_H0(-1,4).xyz]

76
 Written by MDA
C           2.12475200000000    2.88801700000000   -1.03452300000000
C           0.81371000000000    2.61845800000000   -0.72677500000000
C           0.41880500000000    1.33742900000000   -0.29527400000000
C           1.39594400000000    0.30852000000000   -0.22905600000000
C           2.78829100000000    0.62490500000000   -0.39790600000000
C           3.12528100000000    1.91849600000000   -0.89209800000000
C           3.74803500000000   -0.37419000000000   -0.05499200000000
C           3.30930300000000   -1.64644800000000    0.33762800000000
C           1.92283000000000   -1.99029100000000    0.37944100000000
C           0.96515300000000   -1.04386800000000   -0.00771100000000
C          -0.41878600000000   -1.33740000000000   -0.29527100000000
C          -1.39592000000000   -0.30849700000000   -0.22906500000000
C          -0.96513300000000    1.04390100000000   -0.00771700000000
C          -1.92282700000000    1.99031800000000    0.37942600000000
C          -3.30930000000000    1.64645800000000    0.33760600000000
C          -3.74802100000000    0.37420300000000   -0.05504100000000
C          -2.78826300000000   -0.62488700000000   -0.39794200000000
C          -3.12523800000000   -1.91847600000000   -0.89212500000000
C          -2.12471100000000   -2.88800600000000   -1.03451800000000
C          -0.81367600000000   -2.61843900000000   -0.72675800000000
C           1.83728900000000   -3.32248300000000    0.99015400000000
C           0.78310700000000   -4.10600100000000    1.45415100000000
C           1.05115700000000   -5.32879500000000    2.06592600000000
C           2.35953400000000   -5.78997100000000    2.23665100000000
C           3.42736800000000   -5.00825300000000    1.82390100000000
C           3.17552100000000   -3.77184200000000    1.22306900000000
C          -1.83731400000000    3.32249700000000    0.99019200000000
C          -0.78315100000000    4.10603900000000    1.45419500000000
C          -1.05123000000000    5.32882300000000    2.06598000000000
C          -2.35961500000000    5.78996900000000    2.23671000000000
C          -3.42742900000000    5.00823600000000    1.82394300000000
C          -3.17555300000000    3.77183500000000    1.22310100000000
H           2.39654900000000    3.85613700000000   -1.43576400000000
C           4.44843900000000    2.22755400000000   -1.45575100000000
C           5.17532900000000   -0.02451800000000    0.15334900000000
C          -5.17531000000000    0.02450400000000    0.15328700000000
C          -4.44839900000000   -2.22755100000000   -1.45578400000000
H          -2.39650800000000   -3.85613200000000   -1.43574600000000
H          -0.24241300000000   -3.77679200000000    1.35045900000000
H           0.22087900000000   -5.93298800000000    2.41913300000000
H           0.24237700000000    3.77686700000000    1.35048800000000
H          -0.22096300000000    5.93303400000000    2.41918500000000
O          -5.23162200000000   -1.43844300000000   -1.94883100000000
O          -5.57269600000000   -0.91905700000000    0.80052000000000
O           5.57271900000000    0.91907100000000    0.80053700000000
O           5.23172100000000    1.43841300000000   -1.94865800000000
H           2.53730300000000   -6.75093400000000    2.70943800000000
H          -2.53740200000000    6.75092500000000    2.70950600000000
H           4.45084700000000   -5.33708100000000    1.98099100000000
C           4.07403200000000   -2.74793000000000    0.81609600000000
H          -4.45091700000000    5.33703600000000    1.98103100000000
C          -4.07404500000000    2.74791000000000    0.81612300000000
H           0.05695500000000    3.37458500000000   -0.88559400000000
H          -0.05691500000000   -3.37456900000000   -0.88554800000000
H           5.15201700000000   -2.78939500000000    0.86683000000000
H          -5.15203200000000    2.78937100000000    0.86681400000000
O           4.71560700000000    3.55715700000000   -1.44898400000000
O           6.01899300000000   -0.91991900000000   -0.39977400000000
O          -6.01899800000000    0.91985000000000   -0.39987400000000
O          -4.71563600000000   -3.55713300000000   -1.44883400000000
C           5.95948400000000    3.91128600000000   -2.03358900000000
C           7.39243100000000   -0.56777900000000   -0.29570800000000
C          -7.39242300000000    0.56765900000000   -0.29580200000000
C          -5.95951900000000   -3.91126400000000   -2.03342300000000
H           6.02583500000000    4.99691500000000   -1.96140400000000
H           6.78522100000000    3.44317600000000   -1.49286500000000
H           6.00859500000000    3.59491200000000   -3.07838000000000
H           7.94451900000000   -1.36990700000000   -0.78533200000000
H           7.56764500000000    0.38288400000000   -0.80321800000000
H           7.69876300000000   -0.47387700000000    0.74875800000000
H          -7.94454800000000    1.36974900000000   -0.78544700000000
H          -7.56759800000000   -0.38302400000000   -0.80329000000000
H          -7.69875200000000    0.47377100000000    0.74866600000000
H          -6.02593800000000   -4.99688000000000   -1.96110400000000
H          -6.78523800000000   -3.44303800000000   -1.49277300000000
H          -6.00858600000000   -3.59501600000000   -3.07825500000000
