# Supplementary material for: Redox–protonation landscape of indene-annulated perylenes: chemodivergent switching of multistate NIR chromophores
Source: Chem Sci. 2026 Jun 2;17(28):13850–61. doi: 10.1039/d6sc01695b (PMC13248289; doi:10.1039/d6sc01695b)
Supplement: SC-017-D6SC01695B-s001 [file SC-017-D6SC01695B-s001.zip › PTE/mofsn_55_H0(-2,1).xyz]

76
 Written by MDA
C           2.15449300000000    2.78437300000000   -1.21047900000000
C           0.83030000000000    2.56636200000000   -0.83869600000000
C           0.45068300000000    1.32552900000000   -0.35590900000000
C           1.41435200000000    0.28824200000000   -0.26917500000000
C           2.80796900000000    0.55965800000000   -0.43165400000000
C           3.12709900000000    1.81972900000000   -1.03372500000000
C           3.76818500000000   -0.42111100000000   -0.03763600000000
C           3.31241600000000   -1.69735400000000    0.42094800000000
C           1.86359600000000   -1.99077900000000    0.42691000000000
C           0.95996400000000   -1.05143800000000   -0.01100300000000
C          -0.45069300000000   -1.32553000000000   -0.35589400000000
C          -1.41436400000000   -0.28824300000000   -0.26917600000000
C          -0.95997200000000    1.05143900000000   -0.01100800000000
C          -1.86359900000000    1.99078000000000    0.42690600000000
C          -3.31242100000000    1.69736300000000    0.42094200000000
C          -3.76819900000000    0.42112100000000   -0.03765500000000
C          -2.80798000000000   -0.55965300000000   -0.43167200000000
C          -3.12710500000000   -1.81973200000000   -1.03373000000000
C          -2.15449700000000   -2.78438200000000   -1.21045800000000
C          -0.83031000000000   -2.56637100000000   -0.83866500000000
C           1.70925600000000   -3.32396600000000    1.01292100000000
C           0.61151300000000   -4.07413700000000    1.43323800000000
C           0.80056800000000   -5.30272900000000    2.05704200000000
C           2.09528500000000   -5.78991800000000    2.27579900000000
C           3.20310500000000   -5.04690100000000    1.90662900000000
C           3.02987300000000   -3.79357700000000    1.29549800000000
C          -1.70924800000000    3.32397500000000    1.01290700000000
C          -0.61150200000000    4.07415500000000    1.43319600000000
C          -0.80055200000000    5.30276100000000    2.05697700000000
C          -2.09526600000000    5.78995500000000    2.27573200000000
C          -3.20308900000000    5.04692800000000    1.90658700000000
C          -3.02986000000000    3.79359300000000    1.29548100000000
H           2.43475200000000    3.72563900000000   -1.67124000000000
C           4.42986700000000    2.08694400000000   -1.68944400000000
C           5.15693300000000   -0.03152500000000    0.11667400000000
C          -5.15694000000000    0.03152800000000    0.11664100000000
C          -4.42986400000000   -2.08695700000000   -1.68946200000000
H          -2.43475600000000   -3.72565300000000   -1.67120800000000
H          -0.39603500000000   -3.70804900000000    1.27941000000000
H          -0.06146100000000   -5.88321500000000    2.37292300000000
H           0.39604500000000    3.70806500000000    1.27936900000000
H           0.06148000000000    5.88325200000000    2.37284000000000
O          -5.00416000000000   -1.35762300000000   -2.46711900000000
O          -5.60526400000000   -1.10409500000000    0.23701900000000
O           5.60524300000000    1.10408200000000    0.23724100000000
O           5.00414400000000    1.35761900000000   -2.46712800000000
H           2.23118700000000   -6.75775600000000    2.75505400000000
H          -2.23116500000000    6.75780100000000    2.75497400000000
H           4.20664900000000   -5.41525000000000    2.10777200000000
C           3.98315100000000   -2.81090400000000    0.91183900000000
H          -4.20663100000000    5.41527700000000    2.10774200000000
C          -3.98314300000000    2.81090000000000    0.91187500000000
H           0.09093500000000    3.34488300000000   -0.96478400000000
H          -0.09094600000000   -3.34489500000000   -0.96473500000000
H           5.05024000000000   -2.91799700000000    1.00836200000000
H          -5.05022700000000    2.91799300000000    1.00843700000000
O           4.88048700000000    3.34390800000000   -1.43733300000000
O           6.02872200000000   -1.08286800000000    0.17301200000000
O          -6.02872400000000    1.08286700000000    0.17319000000000
O          -4.88047300000000   -3.34393300000000   -1.43736800000000
C           6.15253900000000    3.61541500000000   -1.99492700000000
C           7.37603200000000   -0.71437200000000    0.37630300000000
C          -7.37603000000000    0.71433800000000    0.37643800000000
C          -6.15252700000000   -3.61543600000000   -1.99495900000000
H           6.40665300000000    4.63202100000000   -1.68962900000000
H           6.88747400000000    2.90573400000000   -1.60742500000000
H           6.13784200000000    3.54040200000000   -3.08619700000000
H           7.93962000000000   -1.64866800000000    0.42009500000000
H           7.74284800000000   -0.09041200000000   -0.44382400000000
H           7.50325500000000   -0.15369900000000    1.30686600000000
H          -7.93962300000000    1.64862700000000    0.42034700000000
H          -7.74284600000000    0.09047400000000   -0.44376100000000
H          -7.50325000000000    0.15355300000000    1.30693500000000
H          -6.40666300000000   -4.63202700000000   -1.68962500000000
H          -6.88745100000000   -2.90572500000000   -1.60749400000000
H          -6.13782100000000   -3.54046800000000   -3.08623300000000
