# Supplementary material for: Redox–protonation landscape of indene-annulated perylenes: chemodivergent switching of multistate NIR chromophores
Source: Chem Sci. 2026 Jun 2;17(28):13850–61. doi: 10.1039/d6sc01695b (PMC13248289; doi:10.1039/d6sc01695b)
Supplement: SC-017-D6SC01695B-s001 [file SC-017-D6SC01695B-s001.zip › PTE/mofsn_55_H0(-2,3).xyz]

76
 Written by MDA
C           2.06477800000000    2.90731500000000   -1.01900800000000
C           0.77222900000000    2.62582700000000   -0.66777800000000
C           0.39672300000000    1.34154300000000   -0.22094400000000
C           1.38651200000000    0.32535500000000   -0.18112300000000
C           2.77249600000000    0.65346300000000   -0.38858500000000
C           3.08730200000000    1.94298700000000   -0.90589300000000
C           3.75001500000000   -0.33897600000000   -0.05828200000000
C           3.32921800000000   -1.61798600000000    0.34627000000000
C           1.95120800000000   -1.97694800000000    0.41124400000000
C           0.97090000000000   -1.03386500000000    0.03427400000000
C          -0.40922800000000   -1.33726800000000   -0.25098900000000
C          -1.39785800000000   -0.31561600000000   -0.18299300000000
C          -0.99143900000000    1.03132700000000    0.07066600000000
C          -1.95120200000000    1.97302200000000    0.46802000000000
C          -3.36648900000000    1.62838400000000    0.41332600000000
C          -3.76074600000000    0.32886300000000   -0.00870700000000
C          -2.79891700000000   -0.63964900000000   -0.34221000000000
C          -3.10621000000000   -1.94636000000000   -0.87775000000000
C          -2.09377300000000   -2.90329400000000   -0.98986200000000
C          -0.78556200000000   -2.63108600000000   -0.65955800000000
C           1.89290600000000   -3.29108300000000    1.04007800000000
C           0.85308200000000   -4.09047100000000    1.52633800000000
C           1.14374200000000   -5.29935000000000    2.14773600000000
C           2.46297000000000   -5.74580300000000    2.31334500000000
C           3.51423500000000   -4.95541500000000    1.88102300000000
C           3.24396700000000   -3.72582900000000    1.26817500000000
C          -1.87281100000000    3.29759200000000    1.05400500000000
C          -0.82242200000000    4.09726000000000    1.51951900000000
C          -1.07981500000000    5.32213900000000    2.12021200000000
C          -2.40253400000000    5.76885100000000    2.27923000000000
C          -3.46582200000000    4.98594600000000    1.87207800000000
C          -3.23105600000000    3.72874900000000    1.28057300000000
H           2.31160900000000    3.87682800000000   -1.43228100000000
C           4.37818700000000    2.25180200000000   -1.51358900000000
C           5.17105200000000    0.02369600000000    0.13871600000000
C          -5.17911000000000   -0.04467600000000    0.13019500000000
C          -4.37940800000000   -2.25831000000000   -1.52056100000000
H          -2.34786600000000   -3.87239000000000   -1.40255600000000
H          -0.17676700000000   -3.77551200000000    1.41919400000000
H           0.32388600000000   -5.91055800000000    2.51574900000000
H           0.20454300000000    3.76462500000000    1.42344200000000
H          -0.25287100000000    5.93412100000000    2.47081500000000
O          -5.17343800000000   -1.49150900000000   -2.03614900000000
O          -5.61758000000000   -1.02781800000000    0.69651900000000
O           5.58273200000000    0.96146100000000    0.78710900000000
O           5.20947600000000    1.47080700000000   -1.94731800000000
H           2.65641400000000   -6.70002100000000    2.79585400000000
H          -2.59080700000000    6.73595500000000    2.74307900000000
H           4.54470200000000   -5.26956500000000    2.03075400000000
C           4.11954200000000   -2.70004800000000    0.83629900000000
H          -4.48881600000000    5.32383000000000    2.02753200000000
C          -4.12216200000000    2.71163400000000    0.87486900000000
H           0.00231300000000    3.37537400000000   -0.78875200000000
H          -0.02143400000000   -3.38173800000000   -0.80784100000000
H           5.19903400000000   -2.72420400000000    0.87307700000000
H          -5.19959600000000    2.75534500000000    0.93235800000000
O           4.59048400000000    3.59754000000000   -1.64220800000000
O           6.02459700000000   -0.86602900000000   -0.42900400000000
O          -6.02906400000000    0.87371400000000   -0.40140900000000
O          -4.62058100000000   -3.61122500000000   -1.58204700000000
C           5.80031000000000    3.93702800000000   -2.28866300000000
C           7.38763300000000   -0.49071400000000   -0.33786200000000
C          -7.39219500000000    0.51029100000000   -0.32401600000000
C          -5.81312300000000   -3.95191800000000   -2.25591200000000
H           5.83041900000000    5.02761000000000   -2.31858200000000
H           6.66172200000000    3.55024800000000   -1.73740200000000
H           5.83960900000000    3.53062800000000   -3.30353400000000
H           7.95055500000000   -1.27427800000000   -0.84765700000000
H           7.54060000000000    0.47217200000000   -0.83058400000000
H           7.71153800000000   -0.40708400000000    0.70328300000000
H          -7.94989200000000    1.32855400000000   -0.78427100000000
H          -7.56702200000000   -0.42242400000000   -0.86677900000000
H          -7.71375000000000    0.37172000000000    0.71255700000000
H          -5.88494600000000   -5.04092900000000   -2.21332300000000
H          -6.68123200000000   -3.49668200000000   -1.77147200000000
H          -5.79772000000000   -3.61759700000000   -3.29805300000000
