# Supplementary material for: Redox–protonation landscape of indene-annulated perylenes: chemodivergent switching of multistate NIR chromophores
Source: Chem Sci. 2026 Jun 2;17(28):13850–61. doi: 10.1039/d6sc01695b (PMC13248289; doi:10.1039/d6sc01695b)
Supplement: SC-017-D6SC01695B-s001 [file SC-017-D6SC01695B-s001.zip › PTE/mofsn_55_H0(-3,2).xyz]

76
 Written by MDA
C           2.01545200000000    2.93767600000000   -0.96374000000000
C           0.73304700000000    2.64581900000000   -0.58676900000000
C           0.37974400000000    1.34260500000000   -0.16717200000000
C           1.38671800000000    0.34040400000000   -0.12938500000000
C           2.78263700000000    0.68766700000000   -0.32358400000000
C           3.06115700000000    1.99308900000000   -0.89105100000000
C           3.76188800000000   -0.26405600000000    0.00183500000000
C           3.39067100000000   -1.56988300000000    0.44177800000000
C           1.99201900000000   -1.94417100000000    0.51136800000000
C           1.00311800000000   -1.01544400000000    0.11835800000000
C          -0.37974400000000   -1.34260400000000   -0.16717200000000
C          -1.38671700000000   -0.34040400000000   -0.12938500000000
C          -1.00311700000000    1.01544500000000    0.11835800000000
C          -1.99201900000000    1.94417100000000    0.51136800000000
C          -3.39067100000000    1.56988300000000    0.44177800000000
C          -3.76188800000000    0.26405600000000    0.00183400000000
C          -2.78263600000000   -0.68766700000000   -0.32358500000000
C          -3.06115600000000   -1.99308900000000   -0.89105100000000
C          -2.01545100000000   -2.93767500000000   -0.96374100000000
C          -0.73304600000000   -2.64581800000000   -0.58677000000000
C           1.95035600000000   -3.26152700000000    1.11884700000000
C           0.92665900000000   -4.08488400000000    1.60026000000000
C           1.21848100000000   -5.29675700000000    2.21826200000000
C           2.55152800000000   -5.70965500000000    2.37839600000000
C           3.59264700000000   -4.90350300000000    1.95187400000000
C           3.32432500000000   -3.66060800000000    1.34459300000000
C          -1.95035700000000    3.26152800000000    1.11884800000000
C          -0.92666000000000    4.08488500000000    1.60026000000000
C          -1.21848200000000    5.29675800000000    2.21826300000000
C          -2.55152900000000    5.70965600000000    2.37839600000000
C          -3.59264800000000    4.90350300000000    1.95187400000000
C          -3.32432500000000    3.66060800000000    1.34459400000000
H           2.23475700000000    3.91147500000000   -1.38472900000000
C           4.28590700000000    2.30042500000000   -1.58595000000000
C           5.17526200000000    0.12334100000000    0.12886700000000
C          -5.17526200000000   -0.12334200000000    0.12886600000000
C          -4.28590600000000   -2.30042500000000   -1.58595100000000
H          -2.23475600000000   -3.91147400000000   -1.38473100000000
H          -0.10851600000000   -3.78221400000000    1.49412500000000
H           0.40649200000000   -5.92484100000000    2.57857600000000
H           0.10851600000000    3.78221500000000    1.49412500000000
H          -0.40649400000000    5.92484200000000    2.57857700000000
O          -5.16835200000000   -1.55182800000000   -1.98969300000000
O          -5.62544000000000   -1.08409900000000    0.72350700000000
O           5.62544100000000    1.08409700000000    0.72351000000000
O           5.16835500000000    1.55182800000000   -1.98969000000000
H           2.76746100000000   -6.66654900000000    2.85478000000000
H          -2.76746300000000    6.66654900000000    2.85478000000000
H           4.62626800000000   -5.21350200000000    2.10584600000000
C           4.18224900000000   -2.62820100000000    0.91556000000000
H          -4.62626900000000    5.21350200000000    2.10584700000000
C          -4.18225000000000    2.62820100000000    0.91556000000000
H          -0.04676500000000    3.38689200000000   -0.69263700000000
H           0.04676600000000   -3.38689100000000   -0.69263800000000
H           5.26195000000000   -2.64008700000000    0.96465800000000
H          -5.26195100000000    2.64008700000000    0.96465700000000
O           4.41655200000000    3.65949600000000   -1.87518100000000
O           6.03344200000000   -0.77660000000000   -0.44328900000000
O          -6.03344200000000    0.77660000000000   -0.44328900000000
O          -4.41655300000000   -3.65949600000000   -1.87517700000000
C           5.56346600000000    3.97209100000000   -2.62223300000000
C           7.38418000000000   -0.38060300000000   -0.39460500000000
C          -7.38418000000000    0.38060200000000   -0.39460500000000
C          -5.56346700000000   -3.97209200000000   -2.62222900000000
H           5.55579900000000    5.05832700000000   -2.75506700000000
H           6.47866300000000    3.66506200000000   -2.10541900000000
H           5.56317600000000    3.48074000000000   -3.60224100000000
H           7.95151700000000   -1.16774800000000   -0.89927000000000
H           7.51776700000000    0.57487000000000   -0.90984000000000
H           7.73986500000000   -0.26755000000000    0.63536000000000
H          -7.95151800000000    1.16774800000000   -0.89926900000000
H          -7.51776700000000   -0.57486900000000   -0.90984200000000
H          -7.73986500000000    0.26754800000000    0.63536000000000
H          -5.55580100000000   -5.05832800000000   -2.75506000000000
H          -6.47866400000000   -3.66506100000000   -2.10541600000000
H          -5.56317600000000   -3.48074400000000   -3.60223800000000
