# Supplementary material for: Redox–protonation landscape of indene-annulated perylenes: chemodivergent switching of multistate NIR chromophores
Source: Chem Sci. 2026 Jun 2;17(28):13850–61. doi: 10.1039/d6sc01695b (PMC13248289; doi:10.1039/d6sc01695b)
Supplement: SC-017-D6SC01695B-s001 [file SC-017-D6SC01695B-s001.zip › PTE/mofsn_55_H0(-4,1).xyz]

76
 Written by MDA
C           1.92250600000000    3.02492900000000   -0.85737400000000
C           0.67186100000000    2.69815600000000   -0.46459600000000
C           0.33192200000000    1.35233900000000   -0.08118600000000
C           1.36704900000000    0.37452000000000   -0.06296700000000
C           2.76265400000000    0.76286400000000   -0.28609400000000
C           3.00794100000000    2.08347500000000   -0.86011200000000
C           3.76577800000000   -0.16721000000000   -0.00125000000000
C           3.43905300000000   -1.50285000000000    0.43003500000000
C           2.07593900000000   -1.91636400000000    0.53756400000000
C           1.02513600000000   -0.99427800000000    0.16924900000000
C          -0.33192200000000   -1.35233900000000   -0.08118600000000
C          -1.36704900000000   -0.37452000000000   -0.06296700000000
C          -1.02513600000000    0.99427800000000    0.16924900000000
C          -2.07593900000000    1.91636300000000    0.53756400000000
C          -3.43905300000000    1.50285000000000    0.43003500000000
C          -3.76577800000000    0.16721000000000   -0.00125000000000
C          -2.76265400000000   -0.76286400000000   -0.28609400000000
C          -3.00794100000000   -2.08347500000000   -0.86011200000000
C          -1.92250700000000   -3.02492900000000   -0.85737400000000
C          -0.67186100000000   -2.69815600000000   -0.46459600000000
C           2.08886200000000   -3.21074400000000    1.17224500000000
C           1.10904600000000   -4.06521300000000    1.70045000000000
C           1.45520100000000   -5.26075300000000    2.32597400000000
C           2.80483300000000   -5.63891000000000    2.45545700000000
C           3.80797800000000   -4.80540500000000    1.98446400000000
C           3.49085300000000   -3.57752000000000    1.36933300000000
C          -2.08886200000000    3.21074400000000    1.17224500000000
C          -1.10904600000000    4.06521300000000    1.70045000000000
C          -1.45520100000000    5.26075300000000    2.32597400000000
C          -2.80483300000000    5.63891000000000    2.45545800000000
C          -3.80797800000000    4.80540500000000    1.98446400000000
C          -3.49085300000000    3.57752000000000    1.36933300000000
H           2.11489200000000    4.01980400000000   -1.24277700000000
C           4.16723200000000    2.39744200000000   -1.60629000000000
C           5.17180400000000    0.24532200000000    0.09856100000000
C          -5.17180400000000   -0.24532200000000    0.09856100000000
C          -4.16723200000000   -2.39744200000000   -1.60629000000000
H          -2.11489200000000   -4.01980400000000   -1.24277700000000
H           0.06131500000000   -3.79681100000000    1.62144500000000
H           0.66962100000000   -5.90588100000000    2.71956600000000
H          -0.06131500000000    3.79681000000000    1.62144500000000
H          -0.66962100000000    5.90588100000000    2.71956700000000
O          -5.13338600000000   -1.70891100000000   -1.96057800000000
O          -5.63998900000000   -1.17377700000000    0.73120000000000
O           5.63998900000000    1.17377700000000    0.73120000000000
O           5.13338600000000    1.70891100000000   -1.96057800000000
H           3.06235400000000   -6.58392400000000    2.93984000000000
H          -3.06235400000000    6.58392300000000    2.93984000000000
H           4.85664100000000   -5.08427200000000    2.11300800000000
C           4.29359800000000   -2.52616900000000    0.90158900000000
H          -4.85664100000000    5.08427200000000    2.11300900000000
C          -4.29359800000000    2.52616900000000    0.90158900000000
H          -0.12851100000000    3.42147700000000   -0.53870800000000
H           0.12851000000000   -3.42147700000000   -0.53870800000000
H           5.37524800000000   -2.48992600000000    0.92428600000000
H          -5.37524800000000    2.48992600000000    0.92428600000000
O           4.18165700000000    3.74992600000000   -2.06382600000000
O           6.03642900000000   -0.61723200000000   -0.54395800000000
O          -6.03642900000000    0.61723200000000   -0.54395900000000
O          -4.18165700000000   -3.74992600000000   -2.06382600000000
C           5.28787000000000    4.05585400000000   -2.85560300000000
C           7.36507600000000   -0.16489800000000   -0.55416200000000
C          -7.36507600000000    0.16489800000000   -0.55416300000000
C          -5.28787000000000   -4.05585400000000   -2.85560300000000
H           5.21331300000000    5.12457300000000   -3.09687800000000
H           6.23730100000000    3.86021000000000   -2.34138500000000
H           5.31417500000000    3.47827600000000   -3.79058600000000
H           7.93676900000000   -0.89855100000000   -1.13416300000000
H           7.42303500000000    0.82131000000000   -1.02445200000000
H           7.78676800000000   -0.08898700000000    0.45637900000000
H          -7.93676900000000    0.89855100000000   -1.13416400000000
H          -7.42303500000000   -0.82130900000000   -1.02445200000000
H          -7.78676800000000    0.08898800000000    0.45637900000000
H          -5.21331300000000   -5.12457200000000   -3.09687800000000
H          -6.23730100000000   -3.86021000000000   -2.34138400000000
H          -5.31417500000000   -3.47827500000000   -3.79058600000000
