# Supplementary material for: Redox–protonation landscape of indene-annulated perylenes: chemodivergent switching of multistate NIR chromophores
Source: Chem Sci. 2026 Jun 2;17(28):13850–61. doi: 10.1039/d6sc01695b (PMC13248289; doi:10.1039/d6sc01695b)
Supplement: SC-017-D6SC01695B-s001 [file SC-017-D6SC01695B-s001.zip › PTE/mofsn_55_H0(-4,3).xyz]

76
 Written by MDA
C           2.03526000000000    2.94508000000000   -0.95911800000000
C           0.74482200000000    2.63538600000000   -0.60026300000000
C           0.37073600000000    1.34682500000000   -0.18843800000000
C           1.41087700000000    0.33572000000000   -0.13932300000000
C           2.78399700000000    0.68391300000000   -0.31576000000000
C           3.09628900000000    1.99340300000000   -0.90561900000000
C           3.77958100000000   -0.27456200000000    0.01572300000000
C           3.40763500000000   -1.57400800000000    0.43597700000000
C           2.00799400000000   -1.94996000000000    0.49304700000000
C           1.01783300000000   -1.01981900000000    0.09753000000000
C          -0.37073600000000   -1.34682500000000   -0.18843800000000
C          -1.41087700000000   -0.33572000000000   -0.13932300000000
C          -1.01783300000000    1.01981900000000    0.09753000000000
C          -2.00799500000000    1.94996000000000    0.49304700000000
C          -3.40763500000000    1.57400800000000    0.43597700000000
C          -3.77958100000000    0.27456200000000    0.01572300000000
C          -2.78399800000000   -0.68391300000000   -0.31576000000000
C          -3.09628900000000   -1.99340300000000   -0.90561900000000
C          -2.03526000000000   -2.94508000000000   -0.95911800000000
C          -0.74482200000000   -2.63538600000000   -0.60026200000000
C           1.96483600000000   -3.27491100000000    1.09833700000000
C           0.94352900000000   -4.10256800000000    1.56566200000000
C           1.22771700000000   -5.31939200000000    2.19264100000000
C           2.55880300000000   -5.72877100000000    2.36641800000000
C           3.60525300000000   -4.92249000000000    1.94757000000000
C           3.34574800000000   -3.67259900000000    1.33816700000000
C          -1.96483600000000    3.27491100000000    1.09833700000000
C          -0.94352900000000    4.10256800000000    1.56566200000000
C          -1.22771700000000    5.31939200000000    2.19264100000000
C          -2.55880300000000    5.72877100000000    2.36641800000000
C          -3.60525300000000    4.92249000000000    1.94757000000000
C          -3.34574800000000    3.67259900000000    1.33816700000000
H           2.24958500000000    3.92799000000000   -1.36226700000000
C           4.30674700000000    2.27131500000000   -1.58434400000000
C           5.17751400000000    0.13149000000000    0.19943900000000
C          -5.17751500000000   -0.13149000000000    0.19943900000000
C          -4.30674700000000   -2.27131500000000   -1.58434400000000
H          -2.24958500000000   -3.92799000000000   -1.36226700000000
H          -0.09086200000000   -3.80378600000000    1.44036900000000
H           0.41023500000000   -5.95039700000000    2.53842900000000
H           0.09086200000000    3.80378600000000    1.44036900000000
H          -0.41023500000000    5.95039700000000    2.53842800000000
O          -5.26961300000000   -1.54647500000000   -1.89940000000000
O          -5.60127400000000   -1.07170100000000    0.84714600000000
O           5.60127300000000    1.07170200000000    0.84714600000000
O           5.26961300000000    1.54647500000000   -1.89940000000000
H           2.77294300000000   -6.68805600000000    2.84453600000000
H          -2.77294300000000    6.68805600000000    2.84453600000000
H           4.63843700000000   -5.23435000000000    2.11219500000000
C           4.20035300000000   -2.64615700000000    0.91916800000000
H          -4.63843700000000    5.23435000000000    2.11219500000000
C          -4.20035300000000    2.64615700000000    0.91916800000000
H          -0.02690000000000    3.38840200000000   -0.70158900000000
H           0.02690000000000   -3.38840200000000   -0.70158900000000
H           5.28048500000000   -2.65173700000000    0.98048400000000
H          -5.28048500000000    2.65173700000000    0.98048400000000
O           4.39561800000000    3.63769600000000   -2.01071200000000
O           6.08284200000000   -0.74740200000000   -0.36361500000000
O          -6.08284200000000    0.74740200000000   -0.36361500000000
O          -4.39561800000000   -3.63769600000000   -2.01071200000000
C           5.55066200000000    3.91304800000000   -2.73766900000000
C           7.40165700000000   -0.26737700000000   -0.33729700000000
C          -7.40165700000000    0.26737700000000   -0.33729700000000
C          -5.55066100000000   -3.91304800000000   -2.73767000000000
H           5.52230500000000    4.98464000000000   -2.97966000000000
H           6.46605300000000    3.69049800000000   -2.17355200000000
H           5.61490200000000    3.33661400000000   -3.67234400000000
H           8.01285600000000   -1.01292500000000   -0.85946300000000
H           7.45488800000000    0.69767100000000   -0.85094500000000
H           7.77823200000000   -0.13651400000000    0.68537700000000
H          -8.01285600000000    1.01292500000000   -0.85946400000000
H          -7.45488800000000   -0.69767100000000   -0.85094500000000
H          -7.77823300000000    0.13651500000000    0.68537700000000
H          -5.52230500000000   -4.98464100000000   -2.97965900000000
H          -6.46605300000000   -3.69049600000000   -2.17355300000000
H          -5.61490000000000   -3.33661500000000   -3.67234600000000
