# Supplementary material for: Redox–protonation landscape of indene-annulated perylenes: chemodivergent switching of multistate NIR chromophores
Source: Chem Sci. 2026 Jun 2;17(28):13850–61. doi: 10.1039/d6sc01695b (PMC13248289; doi:10.1039/d6sc01695b)
Supplement: SC-017-D6SC01695B-s001 [file SC-017-D6SC01695B-s001.zip › PTE/mofsn_55_H0(0,1).xyz]

76
 Written by MDA
C           2.18828400000000    2.82902600000000   -1.12154500000000
C           0.85031800000000    2.57752200000000   -0.81796600000000
C           0.45283200000000    1.33162700000000   -0.36745900000000
C           1.41362500000000    0.29062800000000   -0.28080900000000
C           2.79925100000000    0.58270200000000   -0.42302300000000
C           3.15704500000000    1.86677300000000   -0.93007900000000
C           3.74197900000000   -0.42244200000000   -0.04674800000000
C           3.27939100000000   -1.66277300000000    0.37147200000000
C           1.86810100000000   -1.98828400000000    0.38397300000000
C           0.95510100000000   -1.05348500000000   -0.04307100000000
C          -0.45283300000000   -1.33162700000000   -0.36745800000000
C          -1.41362600000000   -0.29062800000000   -0.28080900000000
C          -0.95510200000000    1.05348500000000   -0.04307200000000
C          -1.86810200000000    1.98828400000000    0.38397200000000
C          -3.27939100000000    1.66277400000000    0.37147200000000
C          -3.74198000000000    0.42244200000000   -0.04674700000000
C          -2.79925200000000   -0.58270300000000   -0.42302200000000
C          -3.15704600000000   -1.86677400000000   -0.93007800000000
C          -2.18828500000000   -2.82902700000000   -1.12154300000000
C          -0.85031900000000   -2.57752200000000   -0.81796400000000
C           1.75549600000000   -3.34137200000000    0.97279300000000
C           0.68193200000000   -4.11042100000000    1.39841800000000
C           0.92122400000000   -5.34111700000000    2.01059700000000
C           2.22031600000000   -5.81170500000000    2.20773900000000
C           3.30803600000000   -5.04113700000000    1.82703500000000
C           3.08014500000000   -3.79818900000000    1.22946400000000
C          -1.75549600000000    3.34137300000000    0.97279200000000
C          -0.68193100000000    4.11042200000000    1.39841500000000
C          -0.92122300000000    5.34111900000000    2.01059400000000
C          -2.22031400000000    5.81170700000000    2.20773600000000
C          -3.30803500000000    5.04113800000000    1.82703300000000
C          -3.08014400000000    3.79819100000000    1.22946200000000
H           2.47725400000000    3.79093500000000   -1.52660800000000
C           4.52302900000000    2.16059400000000   -1.44576300000000
C           5.18345200000000   -0.08792600000000    0.13176400000000
C          -5.18345200000000    0.08792600000000    0.13176700000000
C          -4.52302900000000   -2.16059500000000   -1.44576300000000
H          -2.47725400000000   -3.79093600000000   -1.52660600000000
H          -0.33777100000000   -3.77140400000000    1.27276800000000
H           0.07836500000000   -5.94009800000000    2.33850800000000
H           0.33777200000000    3.77140400000000    1.27276600000000
H          -0.07836400000000    5.94010000000000    2.33850500000000
O          -5.21477800000000   -1.37271800000000   -2.05235300000000
O          -5.57820700000000   -0.88946400000000    0.72657000000000
O           5.57820700000000    0.88946500000000    0.72656700000000
O           5.21477600000000    1.37271800000000   -2.05235700000000
H           2.37749200000000   -6.77708700000000    2.67688000000000
H          -2.37749000000000    6.77708900000000    2.67687700000000
H           4.32234700000000   -5.38312000000000    2.00527900000000
C           4.00719400000000   -2.78581900000000    0.85164100000000
H          -4.32234600000000    5.38312200000000    2.00527700000000
C          -4.00719400000000    2.78581900000000    0.85164000000000
H           0.11298500000000    3.35416500000000   -0.96961900000000
H          -0.11298500000000   -3.35416600000000   -0.96961600000000
H           5.08265600000000   -2.85189100000000    0.91873700000000
H          -5.08265600000000    2.85189200000000    0.91873600000000
O           4.87927800000000    3.43284400000000   -1.23088500000000
O           5.99831200000000   -1.01226600000000   -0.38893100000000
O          -5.99831300000000    1.01226600000000   -0.38892800000000
O          -4.87927500000000   -3.43284700000000   -1.23089100000000
C           6.17793800000000    3.78184500000000   -1.71144400000000
C           7.38856400000000   -0.68871100000000   -0.32051200000000
C          -7.38856400000000    0.68871100000000   -0.32050800000000
C          -6.17793400000000   -3.78184900000000   -1.71145200000000
H           6.30209300000000    4.83976000000000   -1.48760600000000
H           6.93572600000000    3.18990400000000   -1.19508800000000
H           6.25493200000000    3.60163400000000   -2.78503900000000
H           7.91134600000000   -1.53745900000000   -0.75770900000000
H           7.57890900000000    0.21755000000000   -0.89764300000000
H           7.70074500000000   -0.53097100000000    0.71315200000000
H          -7.91134700000000    1.53745900000000   -0.75770500000000
H          -7.57891100000000   -0.21755000000000   -0.89763800000000
H          -7.70074500000000    0.53097200000000    0.71315600000000
H          -6.30208700000000   -4.83976500000000   -1.48761900000000
H          -6.93572500000000   -3.18991200000000   -1.19509400000000
H          -6.25492800000000   -3.60163300000000   -2.78504700000000
