# Supplementary material for: Redox–protonation landscape of indene-annulated perylenes: chemodivergent switching of multistate NIR chromophores
Source: Chem Sci. 2026 Jun 2;17(28):13850–61. doi: 10.1039/d6sc01695b (PMC13248289; doi:10.1039/d6sc01695b)
Supplement: SC-017-D6SC01695B-s001 [file SC-017-D6SC01695B-s001.zip › PTE/mofsn_55_H0(0,3).xyz]

76
 Written by MDA
C           2.18606300000000    2.82832600000000   -1.12387600000000
C           0.84790600000000    2.57577700000000   -0.82018700000000
C           0.45198300000000    1.33137300000000   -0.36779700000000
C           1.41389000000000    0.29122000000000   -0.28017700000000
C           2.79816100000000    0.58403100000000   -0.42309600000000
C           3.15532500000000    1.86756000000000   -0.93020200000000
C           3.74227300000000   -0.42196300000000   -0.04591600000000
C           3.28177300000000   -1.65949300000000    0.37180100000000
C           1.86945000000000   -1.98692900000000    0.38490600000000
C           0.95673000000000   -1.05309000000000   -0.04114900000000
C          -0.45196500000000   -1.33138300000000   -0.36782600000000
C          -1.41386800000000   -0.29123800000000   -0.28020000000000
C          -0.95671800000000    1.05308400000000   -0.04115000000000
C          -1.86945000000000    1.98691000000000    0.38488600000000
C          -3.28179000000000    1.65946800000000    0.37175800000000
C          -3.74227200000000    0.42192700000000   -0.04595600000000
C          -2.79812500000000   -0.58404400000000   -0.42315400000000
C          -3.15527900000000   -1.86754400000000   -0.93032500000000
C          -2.18602400000000   -2.82831800000000   -1.12399200000000
C          -0.84787800000000   -2.57578100000000   -0.82025500000000
C           1.75991600000000   -3.33882800000000    0.97126500000000
C           0.68668200000000   -4.11084300000000    1.39586100000000
C           0.92721000000000   -5.34112200000000    2.00615400000000
C           2.22806600000000   -5.81130500000000    2.20344400000000
C           3.31448200000000   -5.04027400000000    1.82472800000000
C           3.08635700000000   -3.79479100000000    1.22837000000000
C          -1.75993500000000    3.33881700000000    0.97121900000000
C          -0.68671300000000    4.11082900000000    1.39584800000000
C          -0.92725800000000    5.34111600000000    2.00612200000000
C          -2.22811400000000    5.81130600000000    2.20336000000000
C          -3.31452400000000    5.04027000000000    1.82461500000000
C          -3.08637900000000    3.79478400000000    1.22828500000000
H           2.47426700000000    3.79021900000000   -1.52953000000000
C           4.52216100000000    2.16318200000000   -1.44307900000000
C           5.18403000000000   -0.08624200000000    0.13165800000000
C          -5.18399200000000    0.08610200000000    0.13164600000000
C          -4.52211600000000   -2.16307200000000   -1.44322400000000
H          -2.47422600000000   -3.79019500000000   -1.52968900000000
H          -0.33335200000000   -3.77278200000000    1.27035000000000
H           0.08515500000000   -5.94165800000000    2.33330500000000
H           0.33332700000000    3.77276600000000    1.27038100000000
H          -0.08520600000000    5.94164700000000    2.33329300000000
O          -5.21486300000000   -1.37648800000000   -2.05033600000000
O          -5.57744800000000   -0.89022800000000    0.72898900000000
O           5.57760100000000    0.88991300000000    0.72918100000000
O           5.21500800000000    1.37667000000000   -2.05014800000000
H           2.38531000000000   -6.77729400000000    2.67131600000000
H          -2.38538000000000    6.77730100000000    2.67121200000000
H           4.32904600000000   -5.38174200000000    2.00246100000000
C           4.01178500000000   -2.78421900000000    0.85316200000000
H          -4.32909000000000    5.38175000000000    2.00231000000000
C          -4.01180200000000    2.78420100000000    0.85306800000000
H           0.10997100000000    3.35188400000000   -0.97207800000000
H          -0.10993700000000   -3.35187800000000   -0.97214600000000
H           5.08721600000000   -2.84891700000000    0.92112800000000
H          -5.08723300000000    2.84890900000000    0.92101400000000
O           4.87750500000000    3.43498200000000   -1.22483600000000
O           5.99922200000000   -1.00772500000000   -0.39291900000000
O          -5.99929700000000    1.00766400000000   -0.39257700000000
O          -4.87756300000000   -3.43482700000000   -1.22501000000000
C           6.17702500000000    3.78553400000000   -1.70209200000000
C           7.38920500000000   -0.68262800000000   -0.32537300000000
C          -7.38926000000000    0.68252000000000   -0.32488700000000
C          -6.17712800000000   -3.78526900000000   -1.70223800000000
H           6.30008200000000    4.84314000000000   -1.47623500000000
H           6.93398000000000    3.19316200000000   -1.18501200000000
H           6.25635800000000    3.60711400000000   -2.77580900000000
H           7.91243000000000   -1.52956100000000   -0.76552000000000
H           7.57756900000000    0.22538400000000   -0.90039100000000
H           7.70245600000000   -0.52730600000000    0.70832500000000
H          -7.91257700000000    1.52957300000000   -0.76469400000000
H          -7.57771200000000   -0.22532100000000   -0.90014900000000
H          -7.70232800000000    0.52688100000000    0.70881700000000
H          -6.30025600000000   -4.84287000000000   -1.47640000000000
H          -6.93401100000000   -3.19285100000000   -1.18510700000000
H          -6.25647800000000   -3.60681500000000   -2.77594700000000
