# Supplementary material for: Redox–protonation landscape of indene-annulated perylenes: chemodivergent switching of multistate NIR chromophores
Source: Chem Sci. 2026 Jun 2;17(28):13850–61. doi: 10.1039/d6sc01695b (PMC13248289; doi:10.1039/d6sc01695b)
Supplement: SC-017-D6SC01695B-s001 [file SC-017-D6SC01695B-s001.zip › PTE/mofsn_55_H1(-1,1).xyz]

77
 Written by MDA
C           2.14493600000000    2.85494000000000   -1.08029400000000
C           0.81044600000000    2.59355800000000   -0.77032100000000
C           0.41779900000000    1.34488300000000   -0.33026900000000
C           1.39919900000000    0.30791800000000   -0.26227400000000
C           2.78120600000000    0.61052100000000   -0.41189900000000
C           3.12974000000000    1.90396800000000   -0.90811800000000
C           3.72737600000000   -0.40145600000000   -0.05676900000000
C           3.27505400000000   -1.62803300000000    0.35580900000000
C           1.89262700000000   -1.96281000000000    0.39150500000000
C           0.95521300000000   -1.03045400000000   -0.03044600000000
C          -0.44967900000000   -1.32291500000000   -0.34955500000000
C          -1.41818200000000   -0.29023000000000   -0.26028700000000
C          -0.98587600000000    1.05086400000000   -0.00389600000000
C          -1.90554900000000    1.99008200000000    0.41863700000000
C          -3.35158800000000    1.67248100000000    0.38775400000000
C          -3.77318900000000    0.38990700000000   -0.05301500000000
C          -2.81206800000000   -0.58679200000000   -0.41012000000000
C          -3.12279500000000   -1.86733700000000   -0.97836100000000
C          -2.14577500000000   -2.82297500000000   -1.15219600000000
C          -0.81637300000000   -2.57595400000000   -0.80660100000000
C           1.77449800000000   -3.29824300000000    1.02381600000000
C           0.67264000000000   -4.02859200000000    1.47078300000000
C           0.87525600000000   -5.23745000000000    2.12558500000000
C           2.15909300000000   -5.72997100000000    2.34425800000000
C           3.26381300000000   -4.99251100000000    1.93108100000000
C           3.06595500000000   -3.78067700000000    1.29070100000000
C          -1.78895500000000    3.32182500000000    0.99324600000000
C          -0.71089500000000    4.09425300000000    1.44070900000000
C          -0.93342800000000    5.31910800000000    2.04776700000000
C          -2.24510700000000    5.78976200000000    2.22713600000000
C          -3.33025400000000    5.03197000000000    1.83795900000000
C          -3.12550600000000    3.77298900000000    1.24161500000000
H           2.41980600000000    3.82445700000000   -1.47770900000000
C           4.47713000000000    2.21509000000000   -1.43571900000000
C           5.17458100000000   -0.09086900000000    0.09877300000000
C          -5.18471300000000    0.00711200000000    0.06550500000000
C          -4.44254500000000   -2.16822400000000   -1.59338000000000
H          -2.42016900000000   -3.77609800000000   -1.58981200000000
H          -0.33320500000000   -3.66239900000000    1.31621800000000
H           0.01497800000000   -5.80199400000000    2.47096200000000
H           0.30728300000000    3.74176300000000    1.32919100000000
H          -0.09126500000000    5.91443500000000    2.38649500000000
O          -5.04726100000000   -1.44779800000000   -2.35491100000000
O          -5.60620900000000   -1.09443400000000    0.38060200000000
O           5.61709900000000    0.83549500000000    0.73975300000000
O           5.21857900000000    1.43302800000000   -1.99479900000000
H           2.29788500000000   -6.68031600000000    2.85016100000000
H          -2.40554600000000    6.75845000000000    2.69448800000000
H           4.27060500000000   -5.35269800000000    2.12333000000000
C           4.10493600000000   -2.79098300000000    0.84489900000000
H          -4.34243900000000    5.38821000000000    2.01005600000000
C          -4.05553200000000    2.77566100000000    0.85400100000000
H           0.06810700000000    3.36957700000000   -0.89389700000000
H          -0.06947100000000   -3.34588300000000   -0.94686900000000
H           4.77847200000000   -2.50660400000000    1.66082500000000
H          -5.12713400000000    2.86007800000000    0.92804900000000
H           4.73902700000000   -3.17845400000000    0.04168300000000
O           4.79214400000000    3.51866400000000   -1.30262100000000
O           5.96464300000000   -1.00430900000000   -0.49319700000000
O          -6.04601300000000    1.02217500000000   -0.17301900000000
O          -4.86458800000000   -3.41709400000000   -1.29870000000000
C           6.06055500000000    3.88039300000000   -1.83487800000000
C           7.35568200000000   -0.70838400000000   -0.43089600000000
C          -7.41566100000000    0.67545300000000   -0.05510200000000
C          -6.14783400000000   -3.73285200000000   -1.81903000000000
H           6.16150100000000    4.95128400000000   -1.66248000000000
H           6.85579600000000    3.33461700000000   -1.32272700000000
H           6.11534200000000    3.65697600000000   -2.90267600000000
H           7.85894900000000   -1.53179000000000   -0.93655700000000
H           7.55288000000000    0.23457100000000   -0.94429700000000
H           7.69444100000000   -0.62842300000000    0.60426800000000
H          -7.97318700000000    1.59335600000000   -0.24374500000000
H          -7.68260600000000   -0.08873800000000   -0.78926900000000
H          -7.64228100000000    0.28993300000000    0.94191700000000
H          -6.36032500000000   -4.75239900000000   -1.49673800000000
H          -6.89063300000000   -3.04188000000000   -1.41475100000000
H          -6.16133600000000   -3.66602500000000   -2.90964900000000
