# Supplementary material for: Redox–protonation landscape of indene-annulated perylenes: chemodivergent switching of multistate NIR chromophores
Source: Chem Sci. 2026 Jun 2;17(28):13850–61. doi: 10.1039/d6sc01695b (PMC13248289; doi:10.1039/d6sc01695b)
Supplement: SC-017-D6SC01695B-s001 [file SC-017-D6SC01695B-s001.zip › PTE/mofsn_55_H1(-1,3).xyz]

77
 Written by MDA
C           2.10915700000000    2.91692100000000   -1.01491800000000
C           0.79428700000000    2.64279900000000   -0.71648000000000
C           0.40409900000000    1.36071300000000   -0.29890000000000
C           1.39053000000000    0.33165800000000   -0.23102000000000
C           2.78107900000000    0.65358500000000   -0.38925600000000
C           3.11402200000000    1.95428200000000   -0.87467600000000
C           3.73830300000000   -0.35355400000000   -0.06418600000000
C           3.30197300000000   -1.61337700000000    0.31005800000000
C           1.94154800000000   -1.96224000000000    0.36464700000000
C           0.96856000000000   -1.01438100000000   -0.01739600000000
C          -0.41380600000000   -1.32233800000000   -0.30097300000000
C          -1.39832200000000   -0.30071200000000   -0.23626900000000
C          -0.97651800000000    1.05476100000000   -0.01143700000000
C          -1.94233400000000    1.99195500000000    0.37956800000000
C          -3.32626800000000    1.63735500000000    0.33482300000000
C          -3.75550800000000    0.36420300000000   -0.06518700000000
C          -2.78745300000000   -0.62643400000000   -0.41005400000000
C          -3.11392400000000   -1.92017800000000   -0.91041300000000
C          -2.10660600000000   -2.88161700000000   -1.05283700000000
C          -0.79835200000000   -2.60400900000000   -0.73815900000000
C           1.83862700000000   -3.28777400000000    1.00519000000000
C           0.75251100000000   -4.02172800000000    1.48794100000000
C           0.97600100000000   -5.23836200000000    2.12530000000000
C           2.26351300000000   -5.73511900000000    2.29948400000000
C           3.35592800000000   -4.98959900000000    1.85878200000000
C           3.13924200000000   -3.77509500000000    1.23530200000000
C          -1.86819500000000    3.32175100000000    0.99838600000000
C          -0.82099200000000    4.11154300000000    1.46722700000000
C          -1.10000500000000    5.32734500000000    2.08808600000000
C          -2.41226100000000    5.77590000000000    2.26208700000000
C          -3.47313700000000    4.98793600000000    1.84328100000000
C          -3.21009200000000    3.75807800000000    1.23394100000000
H           2.37840400000000    3.88857000000000   -1.40968800000000
C           4.43174800000000    2.26950800000000   -1.44160200000000
C           5.17035000000000   -0.02246600000000    0.12939000000000
C          -5.18040200000000    0.00285400000000    0.13814500000000
C          -4.43365000000000   -2.23688700000000   -1.47849100000000
H          -2.37003100000000   -3.85061400000000   -1.45756500000000
H          -0.25857300000000   -3.65329300000000    1.37978700000000
H           0.12594200000000   -5.80387400000000    2.49523100000000
H           0.20719100000000    3.79292800000000    1.35803000000000
H          -0.27497600000000    5.93648800000000    2.44509200000000
O          -5.22017100000000   -1.45212700000000   -1.97288000000000
O          -5.57244800000000   -0.94789800000000    0.77827400000000
O           5.59557000000000    0.90386200000000    0.78408800000000
O           5.22476300000000    1.48542400000000   -1.92857500000000
H           2.41809600000000   -6.68916400000000    2.79399600000000
H          -2.59847300000000    6.73198200000000    2.74151100000000
H           4.36891300000000   -5.34837100000000    2.02112700000000
C           4.15597200000000   -2.76974700000000    0.77427000000000
H          -4.49955100000000    5.30667900000000    2.00204300000000
C          -4.10003700000000    2.72967100000000    0.81938700000000
H           0.03727500000000    3.39879800000000   -0.87411600000000
H          -0.03811700000000   -3.35773900000000   -0.89316000000000
H           4.84288700000000   -2.48507300000000    1.57880000000000
H          -5.17837200000000    2.76219100000000    0.86943000000000
H           4.78052600000000   -3.14300200000000   -0.04320900000000
O           4.68798000000000    3.60361100000000   -1.45057700000000
O           5.99431600000000   -0.93019800000000   -0.43869200000000
O          -6.02965200000000    0.89517000000000   -0.41146000000000
O          -4.69240500000000   -3.56817400000000   -1.47400100000000
C           5.92335700000000    3.96100700000000   -2.04918600000000
C           7.37513600000000   -0.61651100000000   -0.32485700000000
C          -7.40065800000000    0.53255200000000   -0.31192500000000
C          -5.93247900000000   -3.92926600000000   -2.06245100000000
H           5.98647600000000    5.04724700000000   -1.98048500000000
H           6.75762900000000    3.49718700000000   -1.51788000000000
H           5.96288600000000    3.64321100000000   -3.09418300000000
H           7.90875000000000   -1.42423500000000   -0.82613800000000
H           7.57848700000000    0.33823600000000   -0.81398500000000
H           7.68100600000000   -0.54873200000000    0.72199500000000
H          -7.95766100000000    1.33357500000000   -0.79777600000000
H          -7.56826700000000   -0.41633800000000   -0.82531400000000
H          -7.70814100000000    0.43025600000000    0.73142000000000
H          -5.99240700000000   -5.01536800000000   -1.99166800000000
H          -6.76249500000000   -3.46680300000000   -1.52343200000000
H          -5.98068000000000   -3.61199300000000   -3.10701200000000
