# Supplementary material for: Redox–protonation landscape of indene-annulated perylenes: chemodivergent switching of multistate NIR chromophores
Source: Chem Sci. 2026 Jun 2;17(28):13850–61. doi: 10.1039/d6sc01695b (PMC13248289; doi:10.1039/d6sc01695b)
Supplement: SC-017-D6SC01695B-s001 [file SC-017-D6SC01695B-s001.zip › PTE/mofsn_55_H1(-2,2).xyz]

77
 Written by MDA
C           2.05251500000000    2.93621800000000   -1.00760100000000
C           0.75706700000000    2.65385000000000   -0.66149900000000
C           0.38522700000000    1.36726100000000   -0.22861000000000
C           1.38370900000000    0.35113900000000   -0.18699900000000
C           2.77110400000000    0.68408100000000   -0.37845600000000
C           3.08109400000000    1.97838700000000   -0.89658300000000
C           3.74400900000000   -0.31268700000000   -0.05920100000000
C           3.32015200000000   -1.58099700000000    0.32520000000000
C           1.96890500000000   -1.94387100000000    0.39341200000000
C           0.97530800000000   -1.00071000000000    0.01835800000000
C          -0.40378900000000   -1.31929400000000   -0.26440900000000
C          -1.39818200000000   -0.30564000000000   -0.19521200000000
C          -0.99965400000000    1.04423200000000    0.06447100000000
C          -1.96720700000000    1.97431500000000    0.47037700000000
C          -3.38080000000000    1.61727600000000    0.41689400000000
C          -3.76602900000000    0.31896000000000   -0.01737800000000
C          -2.79624500000000   -0.63882300000000   -0.35929100000000
C          -3.09267700000000   -1.94247200000000   -0.90715300000000
C          -2.07368600000000   -2.89091000000000   -1.02375200000000
C          -0.76879800000000   -2.61229100000000   -0.68373500000000
C           1.88548800000000   -3.25755200000000    1.05376100000000
C           0.81094000000000   -4.00245900000000    1.55055300000000
C           1.05357800000000   -5.20885100000000    2.20200400000000
C           2.34633100000000   -5.69071800000000    2.37950900000000
C           3.42755600000000   -4.93474400000000    1.92220200000000
C           3.19319900000000   -3.73171800000000    1.28554800000000
C          -1.89984500000000    3.29464500000000    1.06884200000000
C          -0.85568500000000    4.10062400000000    1.53708300000000
C          -1.12350600000000    5.31543200000000    2.15365100000000
C          -2.44977000000000    5.74616100000000    2.32463200000000
C          -3.50667100000000    4.95689300000000    1.91277000000000
C          -3.26083000000000    3.70958300000000    1.30567700000000
H           2.29703400000000    3.90787600000000   -1.41766100000000
C           4.36145500000000    2.28510100000000   -1.51742300000000
C           5.16533500000000    0.03325300000000    0.13101700000000
C          -5.18057400000000   -0.06799500000000    0.11827700000000
C          -4.36284200000000   -2.25888400000000   -1.55440700000000
H          -2.31934500000000   -3.85871200000000   -1.44459100000000
H          -0.20419300000000   -3.64900700000000    1.43027600000000
H           0.20987800000000   -5.78003900000000    2.58017900000000
H           0.17397800000000    3.78157100000000    1.42764800000000
H          -0.30123800000000    5.93288800000000    2.50566700000000
O          -5.16103500000000   -1.49446800000000   -2.06654900000000
O          -5.61068200000000   -1.06335100000000    0.67001500000000
O           5.60414700000000    0.96862100000000    0.76608000000000
O           5.20932700000000    1.50769800000000   -1.92829800000000
H           2.51456600000000   -6.63728300000000    2.88562100000000
H          -2.64601800000000    6.70588800000000    2.80039700000000
H           4.44725200000000   -5.27783000000000    2.08335400000000
C           4.19257900000000   -2.71962400000000    0.80176400000000
H          -4.53256800000000    5.28192500000000    2.07631900000000
C          -4.14413600000000    2.68820800000000    0.89182800000000
H          -0.01225500000000    3.40418700000000   -0.77996400000000
H          -0.00126300000000   -3.36027200000000   -0.83061900000000
H           4.88161900000000   -2.41432500000000    1.59764300000000
H          -5.22170500000000    2.72160400000000    0.95355100000000
H           4.81819000000000   -3.09939800000000   -0.01239000000000
O           4.55285400000000    3.63275900000000   -1.69754300000000
O           6.00616500000000   -0.88767100000000   -0.41766500000000
O          -6.03934800000000    0.85093600000000   -0.39843900000000
O          -4.59454600000000   -3.61314200000000   -1.62490900000000
C           5.75010500000000    3.96408200000000   -2.36812100000000
C           7.37649200000000   -0.55404000000000   -0.30126600000000
C          -7.39932900000000    0.47587500000000   -0.32262300000000
C          -5.78388400000000   -3.95745000000000   -2.30265900000000
H           5.77185600000000    5.05409400000000   -2.42691500000000
H           6.62317100000000    3.59775300000000   -1.82096700000000
H           5.78021200000000    3.53333200000000   -3.37365400000000
H           7.92680400000000   -1.35661000000000   -0.79601000000000
H           7.57109400000000    0.40209400000000   -0.79266000000000
H           7.68368800000000   -0.47520100000000    0.74573200000000
H          -7.96457600000000    1.29606200000000   -0.77007900000000
H          -7.56870700000000   -0.45064700000000   -0.87763000000000
H          -7.71713200000000    0.32048300000000    0.71274300000000
H          -5.84876300000000   -5.04716400000000   -2.26682800000000
H          -6.65554100000000   -3.51072700000000   -1.81670100000000
H          -5.76916300000000   -3.61667500000000   -3.34271500000000
