# Supplementary material for: Redox–protonation landscape of indene-annulated perylenes: chemodivergent switching of multistate NIR chromophores
Source: Chem Sci. 2026 Jun 2;17(28):13850–61. doi: 10.1039/d6sc01695b (PMC13248289; doi:10.1039/d6sc01695b)
Supplement: SC-017-D6SC01695B-s001 [file SC-017-D6SC01695B-s001.zip › PTE/mofsn_55_H1(-2,4).xyz]

77
 Written by MDA
C           2.07865300000000    2.96563600000000   -0.93214500000000
C           0.77574300000000    2.67421900000000   -0.62146900000000
C           0.37668400000000    1.36901800000000   -0.24786900000000
C           1.40070400000000    0.35137300000000   -0.20178100000000
C           2.75943600000000    0.68090000000000   -0.37208100000000
C           3.10533800000000    2.00366100000000   -0.86100200000000
C           3.75144300000000   -0.32636900000000   -0.07138600000000
C           3.33939200000000   -1.58739600000000    0.28938400000000
C           1.97176300000000   -1.94992000000000    0.38099500000000
C           0.97337800000000   -1.01056800000000    0.01458100000000
C          -0.38975900000000   -1.33141400000000   -0.25039100000000
C          -1.41438600000000   -0.32223800000000   -0.20975700000000
C          -0.98539400000000    1.05184600000000    0.02116900000000
C          -1.97692300000000    1.98078600000000    0.39379200000000
C          -3.36407000000000    1.62077900000000    0.30774200000000
C          -3.77585900000000    0.33810500000000   -0.08703000000000
C          -2.76778800000000   -0.65269700000000   -0.40550600000000
C          -3.10572600000000   -1.96616200000000   -0.90888700000000
C          -2.07681600000000   -2.92978500000000   -0.97689900000000
C          -0.78250500000000   -2.63592000000000   -0.64418500000000
C           1.89500400000000   -3.24920800000000    1.04822500000000
C           0.82398900000000   -3.98101000000000    1.58252000000000
C           1.07069300000000   -5.18435400000000    2.23785200000000
C           2.36117500000000   -5.68160200000000    2.38715200000000
C           3.44015300000000   -4.93822400000000    1.89575600000000
C           3.20520000000000   -3.73983700000000    1.25462600000000
C          -1.92480100000000    3.29057500000000    1.03505700000000
C          -0.89256100000000    4.07671300000000    1.55484200000000
C          -1.19093000000000    5.28329700000000    2.18441500000000
C          -2.50730700000000    5.73335900000000    2.32299100000000
C          -3.55522600000000    4.94924000000000    1.85720300000000
C          -3.27663100000000    3.72835100000000    1.23891400000000
H           2.32611000000000    3.95033400000000   -1.30995700000000
C           4.36487700000000    2.29619900000000   -1.49156900000000
C           5.16513300000000    0.03356100000000    0.15218300000000
C          -5.17125100000000   -0.06368900000000    0.16674200000000
C          -4.36672800000000   -2.25886500000000   -1.54365300000000
H          -2.31839500000000   -3.91204000000000   -1.36419300000000
H          -0.19036900000000   -3.61648300000000    1.49254800000000
H           0.22997700000000   -5.74225000000000    2.64292100000000
H           0.13799000000000    3.75750500000000    1.47012400000000
H          -0.37571200000000    5.88589100000000    2.57692300000000
O          -5.22522500000000   -1.47388300000000   -1.93773500000000
O          -5.53022100000000   -1.01961300000000    0.82328500000000
O           5.57398000000000    0.94596600000000    0.83919800000000
O           5.23070800000000    1.51359900000000   -1.87851300000000
H           2.53162100000000   -6.62600200000000    2.89669300000000
H          -2.70902000000000    6.68353000000000    2.81073100000000
H           4.46010600000000   -5.29042400000000    2.03651600000000
C           4.20720800000000   -2.74393900000000    0.73760700000000
H          -4.58746100000000    5.26545100000000    1.99018300000000
C          -4.15067900000000    2.70309800000000    0.78154800000000
H           0.01508900000000    3.43161300000000   -0.75728200000000
H          -0.01908500000000   -3.39289900000000   -0.77127700000000
H           4.93210700000000   -2.45400200000000    1.50604500000000
H          -5.23051900000000    2.73064200000000    0.80118800000000
H           4.79412400000000   -3.13529000000000   -0.10037700000000
O           4.55677200000000    3.65203100000000   -1.71118600000000
O           6.03005000000000   -0.85613800000000   -0.41407900000000
O          -6.08005800000000    0.81215600000000   -0.34885700000000
O          -4.55939100000000   -3.61344700000000   -1.75445300000000
C           5.75435900000000    3.95909000000000   -2.38383800000000
C           7.38766300000000   -0.47757700000000   -0.30091400000000
C          -7.41897700000000    0.37189900000000   -0.23085300000000
C          -5.75946400000000   -3.92438600000000   -2.42243300000000
H           5.77299000000000    5.04661200000000   -2.49194300000000
H           6.62940200000000    3.62502900000000   -1.81753300000000
H           5.80015100000000    3.48593800000000   -3.37040800000000
H           7.96342400000000   -1.25450700000000   -0.80836500000000
H           7.54255300000000    0.49018400000000   -0.78448400000000
H           7.69964300000000   -0.39923000000000    0.74490200000000
H          -8.03413700000000    1.14371500000000   -0.69792000000000
H          -7.54140000000000   -0.58096300000000   -0.75207700000000
H          -7.70980500000000    0.23826600000000    0.81526900000000
H          -5.77253000000000   -5.01131100000000   -2.53510800000000
H          -6.63246800000000   -3.59806800000000   -1.84859200000000
H          -5.81254700000000   -3.44585900000000   -3.40570000000000
