# Supplementary material for: Redox–protonation landscape of indene-annulated perylenes: chemodivergent switching of multistate NIR chromophores
Source: Chem Sci. 2026 Jun 2;17(28):13850–61. doi: 10.1039/d6sc01695b (PMC13248289; doi:10.1039/d6sc01695b)
Supplement: SC-017-D6SC01695B-s001 [file SC-017-D6SC01695B-s001.zip › PTE/mofsn_55_H1(-3,1).xyz]

77
 Written by MDA
C           1.97120100000000    2.94995300000000   -1.07097300000000
C           0.69900100000000    2.66937700000000   -0.66428000000000
C           0.35862600000000    1.37573900000000   -0.20299600000000
C           1.36713900000000    0.37705400000000   -0.16217800000000
C           2.74401500000000    0.70825900000000   -0.44962700000000
C           2.99516100000000    1.97570900000000   -1.00076900000000
C           3.78817300000000   -0.28382400000000   -0.17901000000000
C           3.36210300000000   -1.58109800000000    0.23237000000000
C           2.02971300000000   -1.93142400000000    0.36805400000000
C           0.97337400000000   -0.98639600000000    0.03524000000000
C          -0.36717700000000   -1.32058900000000   -0.21300000000000
C          -1.39534400000000   -0.31400300000000   -0.16930500000000
C          -1.02236400000000    1.03479400000000    0.07759600000000
C          -2.01509300000000    1.97575500000000    0.46614600000000
C          -3.39904100000000    1.59196500000000    0.42162200000000
C          -3.76590900000000    0.26960800000000    0.01508400000000
C          -2.79774800000000   -0.68076700000000   -0.31639100000000
C          -3.09579000000000   -2.01183400000000   -0.84165600000000
C          -2.03248500000000   -2.95789600000000   -0.89894200000000
C          -0.75095200000000   -2.65997200000000   -0.57310600000000
C           1.95268400000000   -3.20221400000000    1.08671700000000
C           0.88687800000000   -3.90213300000000    1.67287600000000
C           1.13688800000000   -5.09895900000000    2.34139200000000
C           2.42254900000000   -5.61896700000000    2.46037300000000
C           3.49743300000000   -4.90068200000000    1.92031900000000
C           3.25791000000000   -3.71150700000000    1.26466400000000
C          -1.97103600000000    3.29513300000000    1.05985400000000
C          -0.94915500000000    4.13682900000000    1.51775000000000
C          -1.24110500000000    5.35493700000000    2.12347800000000
C          -2.57577600000000    5.76181500000000    2.29801900000000
C          -3.61541000000000    4.94178300000000    1.89628100000000
C          -3.34941800000000    3.69093600000000    1.30143100000000
H           2.20737700000000    3.91836800000000   -1.50036900000000
C           4.23894600000000    2.30570700000000   -1.71441100000000
C           5.14989500000000    0.12577800000000   -0.05032300000000
C          -5.18079200000000   -0.11256100000000    0.19080300000000
C          -4.31142400000000   -2.33094500000000   -1.50374800000000
H          -2.26232300000000   -3.94836000000000   -1.27493300000000
H          -0.12330600000000   -3.52299300000000    1.59570900000000
H           0.29912900000000   -5.63540500000000    2.78276300000000
H           0.08830700000000    3.84185900000000    1.40720300000000
H          -0.42799600000000    5.99353300000000    2.46427100000000
O          -5.26389500000000   -1.61675700000000   -1.82624400000000
O          -5.61678200000000   -1.00917700000000    0.88513600000000
O           5.62723400000000    1.25851400000000    0.05089100000000
O           4.81563200000000    1.64404700000000   -2.55336200000000
H           2.59301700000000   -6.55763100000000    2.98304300000000
H          -2.79205400000000    6.72381700000000    2.76492400000000
H           4.51806500000000   -5.26365000000000    2.03780200000000
C           4.23866800000000   -2.71902400000000    0.71579900000000
H          -4.64950100000000    5.24733600000000    2.06026600000000
C          -4.20121600000000    2.64843000000000    0.89774000000000
H          -0.08641900000000    3.40574900000000   -0.76604400000000
H           0.02526400000000   -3.40255400000000   -0.70586900000000
H           4.94946200000000   -2.39528500000000    1.48164900000000
H          -5.28074600000000    2.64640200000000    0.96270200000000
H           4.85016500000000   -3.12419200000000   -0.09793000000000
O           4.66747200000000    3.58262200000000   -1.44530700000000
O           6.06002400000000   -0.93696800000000   -0.01346000000000
O          -6.04816800000000    0.73837400000000   -0.44026800000000
O          -4.39274200000000   -3.68972500000000   -1.88369400000000
C           5.89381600000000    3.90338600000000   -2.06008000000000
C           7.39234600000000   -0.53947300000000    0.17744500000000
C          -7.39168100000000    0.32416700000000   -0.37038400000000
C          -5.55586900000000   -4.00407700000000   -2.59588100000000
H           6.15050400000000    4.91227000000000   -1.72495200000000
H           6.66606700000000    3.19252000000000   -1.75355500000000
H           5.82299900000000    3.88104100000000   -3.15343700000000
H           7.98754500000000   -1.45851600000000    0.18130400000000
H           7.73514700000000    0.12448100000000   -0.62303900000000
H           7.53347900000000   -0.00527200000000    1.12417500000000
H          -7.96919100000000    1.06005600000000   -0.93808700000000
H          -7.49911500000000   -0.66982600000000   -0.81346200000000
H          -7.75533200000000    0.28501700000000    0.66278300000000
H          -5.51079000000000   -5.07970200000000   -2.80168200000000
H          -6.46317000000000   -3.77431500000000   -2.02551000000000
H          -5.62717200000000   -3.45478700000000   -3.54319700000000
