# Supplementary material for: Redox–protonation landscape of indene-annulated perylenes: chemodivergent switching of multistate NIR chromophores
Source: Chem Sci. 2026 Jun 2;17(28):13850–61. doi: 10.1039/d6sc01695b (PMC13248289; doi:10.1039/d6sc01695b)
Supplement: SC-017-D6SC01695B-s001 [file SC-017-D6SC01695B-s001.zip › PTE/mofsn_55_H1(-3,3).xyz]

77
 Written by MDA
C           2.03928100000000    2.97934000000000   -0.93545900000000
C           0.75112700000000    2.67627600000000   -0.58486900000000
C           0.36619400000000    1.37503100000000   -0.18499900000000
C           1.38781900000000    0.37180800000000   -0.14812000000000
C           2.75428300000000    0.71175600000000   -0.34864600000000
C           3.08945400000000    2.02414900000000   -0.89229300000000
C           3.74687600000000   -0.29327700000000   -0.04389500000000
C           3.35911700000000   -1.55374800000000    0.32396800000000
C           1.98373900000000   -1.93734000000000    0.43677500000000
C           0.97957900000000   -0.99107300000000    0.07464100000000
C          -0.38807400000000   -1.31633200000000   -0.20654500000000
C          -1.41259800000000   -0.31433800000000   -0.17277900000000
C          -1.02147800000000    1.04348500000000    0.07499700000000
C          -2.01170700000000    1.96320700000000    0.46890200000000
C          -3.41627700000000    1.59297400000000    0.39249400000000
C          -3.78755000000000    0.28691900000000   -0.03364000000000
C          -2.79475600000000   -0.66675700000000   -0.34824700000000
C          -3.08098700000000   -1.98454100000000   -0.89187500000000
C          -2.03573700000000   -2.92673700000000   -0.95690100000000
C          -0.74829100000000   -2.62727200000000   -0.59763000000000
C           1.92945300000000   -3.22120300000000    1.09822900000000
C           0.87109900000000   -3.98750700000000    1.64135100000000
C           1.14463100000000   -5.18684100000000    2.28774800000000
C           2.44379800000000   -5.67192000000000    2.43609500000000
C           3.50901000000000   -4.89812600000000    1.93817300000000
C           3.25381500000000   -3.70589200000000    1.30234000000000
C          -1.96847100000000    3.28189700000000    1.08286100000000
C          -0.94514200000000    4.09289200000000    1.58002800000000
C          -1.23478800000000    5.30229700000000    2.20797900000000
C          -2.56572400000000    5.72078200000000    2.35781800000000
C          -3.60844300000000    4.92504000000000    1.91439600000000
C          -3.34153900000000    3.68454600000000    1.30001900000000
H           2.26377200000000    3.96630700000000   -1.32314500000000
C           4.32095700000000    2.30752900000000   -1.53225400000000
C           5.16477500000000    0.07309300000000    0.16010500000000
C          -5.18953600000000   -0.11586700000000    0.11571600000000
C          -4.30682800000000   -2.30475900000000   -1.57937300000000
H          -2.25681700000000   -3.90759900000000   -1.36131700000000
H          -0.15102900000000   -3.64396300000000    1.55426600000000
H           0.31149400000000   -5.75980200000000    2.69271000000000
H           0.08897200000000    3.78498100000000    1.48045800000000
H          -0.42211200000000    5.92244300000000    2.58004100000000
O          -5.17720600000000   -1.56437300000000   -2.02151400000000
O          -5.62310500000000   -1.09639100000000    0.69366300000000
O           5.58559300000000    0.94401500000000    0.89258500000000
O           5.25906200000000    1.54298800000000   -1.83496900000000
H           2.63176700000000   -6.61639100000000    2.94124800000000
H          -2.78101600000000    6.67522700000000    2.83994200000000
H           4.53837000000000   -5.23063000000000    2.07260400000000
C           4.24261400000000   -2.70340600000000    0.76483200000000
H          -4.64151800000000    5.23978500000000    2.06222700000000
C          -4.20230400000000    2.65949500000000    0.86048800000000
H          -0.01816900000000    3.43010000000000   -0.68970600000000
H           0.02846900000000   -3.37250700000000   -0.70739000000000
H           4.98283800000000   -2.40667800000000    1.51763000000000
H          -5.28186500000000    2.67693400000000    0.90725300000000
H           4.81734300000000   -3.10082000000000   -0.08083900000000
O           4.46373900000000    3.67125500000000   -1.88935000000000
O           6.03090100000000   -0.79039500000000   -0.45915100000000
O          -6.07255500000000    0.78821000000000   -0.41812400000000
O          -4.45402000000000   -3.67576700000000   -1.80833800000000
C           5.65947700000000    3.95135000000000   -2.55541400000000
C           7.36978800000000   -0.34958800000000   -0.42513600000000
C          -7.41729300000000    0.38009200000000   -0.33821800000000
C          -5.60166200000000   -4.00460400000000   -2.54655200000000
H           5.64616800000000    5.02426900000000   -2.78105000000000
H           6.54032400000000    3.71742100000000   -1.94436400000000
H           5.76241900000000    3.38385700000000   -3.48956100000000
H           7.94938200000000   -1.08347200000000   -0.99279100000000
H           7.43626300000000    0.63701700000000   -0.89171500000000
H           7.75378500000000   -0.28344200000000    0.59889600000000
H          -8.00589500000000    1.17273000000000   -0.80934900000000
H          -7.56100800000000   -0.56599100000000   -0.86855500000000
H          -7.74256100000000    0.24186100000000    0.69887200000000
H          -5.60915100000000   -5.09583700000000   -2.63242300000000
H          -6.51456500000000   -3.66269700000000   -2.04785600000000
H          -5.59115400000000   -3.55640600000000   -3.54716300000000
