# Supplementary material for: Redox–protonation landscape of indene-annulated perylenes: chemodivergent switching of multistate NIR chromophores
Source: Chem Sci. 2026 Jun 2;17(28):13850–61. doi: 10.1039/d6sc01695b (PMC13248289; doi:10.1039/d6sc01695b)
Supplement: SC-017-D6SC01695B-s001 [file SC-017-D6SC01695B-s001.zip › PTE/mofsn_55_H1(0,2).xyz]

77
 Written by MDA
C           2.16994200000000    2.85588700000000   -1.10357000000000
C           0.82712700000000    2.59395000000000   -0.81266900000000
C           0.43405200000000    1.35029200000000   -0.36986300000000
C           1.40421700000000    0.30862800000000   -0.27938200000000
C           2.78586700000000    0.60912500000000   -0.41742000000000
C           3.14093700000000    1.90086900000000   -0.90985600000000
C           3.72914700000000   -0.40608400000000   -0.06361300000000
C           3.27613600000000   -1.63301400000000    0.34021200000000
C           1.88899100000000   -1.96363300000000    0.37695600000000
C           0.95758600000000   -1.02800300000000   -0.04230100000000
C          -0.44916600000000   -1.31918000000000   -0.36204700000000
C          -1.41898800000000   -0.28524300000000   -0.28231900000000
C          -0.97198100000000    1.06294100000000   -0.04556500000000
C          -1.89251900000000    1.99162100000000    0.37822600000000
C          -3.30139800000000    1.65450700000000    0.36195400000000
C          -3.75282300000000    0.41174700000000   -0.05669500000000
C          -2.80157500000000   -0.58757000000000   -0.42950500000000
C          -3.14896200000000   -1.87464200000000   -0.93543600000000
C          -2.17206300000000   -2.82961500000000   -1.12113200000000
C          -0.83736200000000   -2.56808900000000   -0.81219500000000
C           1.76836500000000   -3.30569300000000    0.99231200000000
C           0.66483100000000   -4.03210700000000    1.44285700000000
C           0.86451900000000   -5.25226700000000    2.07465800000000
C           2.14858100000000   -5.75625800000000    2.26858900000000
C           3.25478300000000   -5.02148900000000    1.85822800000000
C           3.05937600000000   -3.79767400000000    1.23914200000000
C          -1.79331700000000    3.34503700000000    0.96652200000000
C          -0.72757700000000    4.12464900000000    1.39463900000000
C          -0.97901800000000    5.35206000000000    2.00731800000000
C          -2.28319400000000    5.81164300000000    2.20206400000000
C          -3.36276100000000    5.03229000000000    1.81859000000000
C          -3.12305800000000    3.79064400000000    1.22090500000000
H           2.45539700000000    3.82280800000000   -1.49934600000000
C           4.50886600000000    2.20881300000000   -1.41220300000000
C           5.17989600000000   -0.09013000000000    0.08855400000000
C          -5.19253800000000    0.06705800000000    0.11838700000000
C          -4.51057300000000   -2.17955900000000   -1.45483600000000
H          -2.45208000000000   -3.79469700000000   -1.52491300000000
H          -0.34132600000000   -3.65485200000000    1.32041300000000
H           0.00595400000000   -5.81579400000000    2.42429400000000
H           0.29542500000000    3.79542200000000    1.27010600000000
H          -0.14220100000000    5.95837400000000    2.33731100000000
O          -5.20955000000000   -1.39656500000000   -2.05971600000000
O          -5.58186700000000   -0.90991700000000    0.71732100000000
O           5.60156500000000    0.85377400000000    0.71726200000000
O           5.20241600000000    1.43684300000000   -2.03711200000000
H           2.28554000000000   -6.71500100000000    2.75760800000000
H          -2.44950200000000    6.77554400000000    2.67112500000000
H           4.25954400000000   -5.39220100000000    2.03642300000000
C           4.10152500000000   -2.80633300000000    0.80741600000000
H          -4.38049600000000    5.36535700000000    1.99425600000000
C          -4.04034000000000    2.77216400000000    0.84129600000000
H           0.08836100000000    3.36939800000000   -0.96401400000000
H          -0.09607000000000   -3.34254900000000   -0.95665200000000
H           4.77772700000000   -2.53896600000000    1.62631800000000
H          -5.11645000000000    2.82909100000000    0.90613300000000
H           4.73200500000000   -3.18094200000000   -0.00437600000000
O           4.86465800000000    3.47464500000000   -1.16288100000000
O           5.96731000000000   -1.00181200000000   -0.49145600000000
O          -6.01256900000000    0.98263800000000   -0.40976500000000
O          -4.85527500000000   -3.45633900000000   -1.24590900000000
C           6.16448000000000    3.83611800000000   -1.63146800000000
C           7.36450200000000   -0.70860600000000   -0.43630000000000
C          -7.40034400000000    0.64836400000000   -0.34504500000000
C          -6.14848200000000   -3.81611800000000   -1.73269300000000
H           6.28964000000000    4.88673600000000   -1.37610100000000
H           6.92081700000000    3.22786200000000   -1.13228200000000
H           6.24227800000000    3.68803200000000   -2.70992700000000
H           7.86257500000000   -1.54852200000000   -0.91721000000000
H           7.56261400000000    0.21692900000000   -0.97918600000000
H           7.69807500000000   -0.60011500000000    0.59702800000000
H          -7.92819900000000    1.49054500000000   -0.78883900000000
H          -7.58110000000000   -0.26248900000000   -0.91802400000000
H          -7.71545100000000    0.49365900000000    0.68821000000000
H          -6.26342500000000   -4.87593100000000   -1.51282000000000
H          -6.91421000000000   -3.23322200000000   -1.21773300000000
H          -6.22306700000000   -3.63319800000000   -2.80603000000000
