# Supplementary material for: Redox–protonation landscape of indene-annulated perylenes: chemodivergent switching of multistate NIR chromophores
Source: Chem Sci. 2026 Jun 2;17(28):13850–61. doi: 10.1039/d6sc01695b (PMC13248289; doi:10.1039/d6sc01695b)
Supplement: SC-017-D6SC01695B-s001 [file SC-017-D6SC01695B-s001.zip › PTE/mofsn_55_H2(-1,2).xyz]

78
 Written by MDA
C           2.08977100000000    2.91152100000000   -1.03166200000000
C           0.77801200000000    2.62877900000000   -0.72569900000000
C           0.39852600000000    1.34568800000000   -0.30294300000000
C           1.39262100000000    0.32425000000000   -0.23713600000000
C           2.77978800000000    0.65607700000000   -0.40111700000000
C           3.10169200000000    1.95713800000000   -0.89230900000000
C           3.74581900000000   -0.34258900000000   -0.07491900000000
C           3.31978700000000   -1.60356600000000    0.30645100000000
C           1.96204900000000   -1.96330100000000    0.36541500000000
C           0.98035200000000   -1.02495800000000   -0.01967900000000
C          -0.39851900000000   -1.34568300000000   -0.30297000000000
C          -1.39260600000000   -0.32425000000000   -0.23714400000000
C          -0.98033600000000    1.02496000000000   -0.01966700000000
C          -1.96204800000000    1.96330100000000    0.36541000000000
C          -3.31979100000000    1.60357400000000    0.30641500000000
C          -3.74581700000000    0.34260500000000   -0.07497500000000
C          -2.77976800000000   -0.65606800000000   -0.40116000000000
C          -3.10166400000000   -1.95710600000000   -0.89237200000000
C          -2.08975800000000   -2.91149600000000   -1.03174000000000
C          -0.77799700000000   -2.62875900000000   -0.72576300000000
C           1.87179100000000   -3.28626400000000    1.01382600000000
C           0.79294900000000   -4.02707300000000    1.50260800000000
C           1.02850500000000   -5.23664300000000    2.14877600000000
C           2.32074600000000   -5.72042400000000    2.32521800000000
C           3.40564300000000   -4.96848800000000    1.87732200000000
C           3.17690100000000   -3.76046300000000    1.24541200000000
C          -1.87178900000000    3.28623700000000    1.01387200000000
C          -0.79294700000000    4.02703700000000    1.50266700000000
C          -1.02850600000000    5.23659200000000    2.14886400000000
C          -2.32074600000000    5.72036900000000    2.32531900000000
C          -3.40564400000000    4.96844400000000    1.87740200000000
C          -3.17689900000000    3.76043400000000    1.24546500000000
H           2.35018300000000    3.88430000000000   -1.42958400000000
C           4.41564900000000    2.28063900000000   -1.46398300000000
C           5.17570900000000    0.00049900000000    0.11301800000000
C          -5.17569900000000   -0.00051200000000    0.11292200000000
C          -4.41564100000000   -2.28061300000000   -1.46403500000000
H          -2.35017700000000   -3.88426900000000   -1.42967200000000
H          -0.22146400000000   -3.66961700000000    1.38982900000000
H           0.18401600000000   -5.80752200000000    2.52322300000000
H           0.22146700000000    3.66958600000000    1.38987300000000
H          -0.18401600000000    5.80746300000000    2.52331900000000
O          -5.21188100000000   -1.50138600000000   -1.95317300000000
O          -5.59555200000000   -0.93366500000000    0.76152900000000
O           5.59555600000000    0.93356600000000    0.76174600000000
O           5.21201100000000    1.50138200000000   -1.95288600000000
H           2.48457100000000   -6.66949500000000    2.82632800000000
H          -2.48456800000000    6.66942700000000    2.82645400000000
H           4.42212300000000   -5.31692700000000    2.04041000000000
C           4.18428300000000   -2.75009700000000    0.77535500000000
H          -4.42212600000000    5.31687400000000    2.04049700000000
C          -4.18428300000000    2.75009900000000    0.77534600000000
H           0.01721800000000    3.38229100000000   -0.87842600000000
H          -0.01719900000000   -3.38226600000000   -0.87850900000000
H           4.87137000000000   -2.45474200000000    1.57588700000000
H          -4.87141600000000    2.45471800000000    1.57582600000000
H           4.80924900000000   -3.12352500000000   -0.04174400000000
H          -4.80920000000000    3.12358300000000   -0.04176700000000
O           4.66291800000000    3.61637900000000   -1.47488200000000
O           6.00520500000000   -0.90322100000000   -0.45324100000000
O          -6.00520200000000    0.90327200000000   -0.45322200000000
O          -4.66302100000000   -3.61632600000000   -1.47464300000000
C           5.89406800000000    3.98136900000000   -2.07771700000000
C           7.38386500000000   -0.57846000000000   -0.34454200000000
C          -7.38386500000000    0.57852000000000   -0.34452200000000
C          -5.89419000000000   -3.98134400000000   -2.07742700000000
H           5.95010100000000    5.06809200000000   -2.01048600000000
H           6.73298500000000    3.52378100000000   -1.54833900000000
H           5.93254900000000    3.66254100000000   -3.12242900000000
H           7.92230400000000   -1.38439100000000   -0.84353000000000
H           7.57868400000000    0.37554600000000   -0.83857700000000
H           7.69196400000000   -0.50353000000000    0.70117000000000
H          -7.92230400000000    1.38451600000000   -0.84340400000000
H          -7.57871700000000   -0.37542700000000   -0.83865800000000
H          -7.69193500000000    0.50347800000000    0.70119000000000
H          -5.95031100000000   -5.06804800000000   -2.00997500000000
H          -6.73307500000000   -3.52358100000000   -1.54815000000000
H          -5.93262900000000   -3.66272400000000   -3.12220400000000
