# Supplementary material for: Redox–protonation landscape of indene-annulated perylenes: chemodivergent switching of multistate NIR chromophores
Source: Chem Sci. 2026 Jun 2;17(28):13850–61. doi: 10.1039/d6sc01695b (PMC13248289; doi:10.1039/d6sc01695b)
Supplement: SC-017-D6SC01695B-s001 [file SC-017-D6SC01695B-s001.zip › PTE/mofsn_55_H2(-1,4).xyz]

78
 Written by MDA
C           1.99905300000000    3.02894800000000   -0.79618800000000
C           0.71642300000000    2.71509200000000   -0.45438100000000
C           0.33876100000000    1.36498300000000   -0.14090100000000
C           1.38379900000000    0.37371400000000   -0.13575100000000
C           2.72484500000000    0.72547400000000   -0.37467200000000
C           3.02312400000000    2.05903300000000   -0.82038000000000
C           3.75711900000000   -0.27251700000000   -0.17657500000000
C           3.39426000000000   -1.55788900000000    0.19320300000000
C           2.05702400000000   -1.92356100000000    0.40584400000000
C           0.99221400000000   -0.99723200000000    0.08118900000000
C          -0.33879400000000   -1.36499700000000   -0.14083100000000
C          -1.38382600000000   -0.37373800000000   -0.13571200000000
C          -0.99223100000000    0.99721400000000    0.08114900000000
C          -2.05705500000000    1.92359900000000    0.40574700000000
C          -3.39429200000000    1.55793600000000    0.19308300000000
C          -3.75714500000000    0.27254000000000   -0.17661000000000
C          -2.72486600000000   -0.72549300000000   -0.37466000000000
C          -3.02316100000000   -2.05904200000000   -0.82036300000000
C          -1.99907200000000   -3.02897700000000   -0.79612400000000
C          -0.71646600000000   -2.71512300000000   -0.45429300000000
C           2.03700800000000   -3.18939300000000    1.12725600000000
C           1.00860700000000   -3.88223300000000    1.77874200000000
C           1.30271100000000   -5.07213300000000    2.43619500000000
C           2.59950000000000   -5.57661500000000    2.47019000000000
C           3.63980000000000   -4.86545200000000    1.86617300000000
C           3.35864200000000   -3.67890600000000    1.22056700000000
C          -2.03702900000000    3.18941600000000    1.12715900000000
C          -1.00862700000000    3.88224500000000    1.77866400000000
C          -1.30272000000000    5.07217300000000    2.43607000000000
C          -2.59949600000000    5.57669500000000    2.47000500000000
C          -3.63979900000000    4.86554300000000    1.86597600000000
C          -3.35865600000000    3.67897100000000    1.22041600000000
H           2.23698100000000    4.03318900000000   -1.12424300000000
C           4.26119300000000    2.39476000000000   -1.51992100000000
C           5.17690500000000    0.11772400000000   -0.03843300000000
C          -5.17690300000000   -0.11774600000000   -0.03826400000000
C          -4.26117400000000   -2.39473000000000   -1.51995200000000
H          -2.23700800000000   -4.03321600000000   -1.12417000000000
H          -0.00203700000000   -3.49598000000000    1.78402300000000
H           0.50393100000000   -5.61033400000000    2.93767600000000
H           0.00200400000000    3.49595700000000    1.78399500000000
H          -0.50394300000000    5.61036600000000    2.93756600000000
O          -5.00282700000000   -1.62196000000000   -2.10401100000000
O          -5.58800800000000   -1.06268900000000    0.60082800000000
O           5.58813100000000    1.06277000000000    0.60044000000000
O           5.00267500000000    1.62202400000000   -2.10421500000000
H           2.80687100000000   -6.50857000000000    2.98683900000000
H          -2.80685400000000    6.50867200000000    2.98662100000000
H           4.66160500000000   -5.23081700000000    1.92469400000000
C           4.30717600000000   -2.69454300000000    0.59486300000000
H          -4.66159600000000    5.23093800000000    1.92445400000000
C          -4.30719900000000    2.69460300000000    0.59472500000000
H          -0.05172400000000    3.47233700000000   -0.52299800000000
H           0.05169500000000   -3.47235800000000   -0.52289200000000
H           5.08727100000000   -2.37840800000000    1.29444300000000
H          -5.08727700000000    2.37848200000000    1.29432800000000
H           4.82689000000000   -3.10206100000000   -0.27841000000000
H          -4.82693200000000    3.10211300000000   -0.27854000000000
O           4.51377600000000    3.73308200000000   -1.52314500000000
O           6.01350600000000   -0.75677500000000   -0.64264500000000
O          -6.01361800000000    0.75663600000000   -0.64249300000000
O          -4.51357700000000   -3.73312000000000   -1.52355900000000
C           5.68716500000000    4.10544600000000   -2.22510600000000
C           7.38098700000000   -0.37646500000000   -0.59964700000000
C          -7.38106700000000    0.37624600000000   -0.59931000000000
C          -5.68689700000000   -4.10545500000000   -2.22564000000000
H           5.74645600000000    5.19211600000000   -2.15634900000000
H           6.57051200000000    3.64877700000000   -1.77178300000000
H           5.63917200000000    3.79255600000000   -3.27128800000000
H           7.92885500000000   -1.16588800000000   -1.11453700000000
H           7.51504000000000    0.57844100000000   -1.11265000000000
H           7.73278900000000   -0.27549900000000    0.42990100000000
H          -7.92902500000000    1.16550200000000   -1.11436100000000
H          -7.51509000000000   -0.57879900000000   -1.11205900000000
H          -7.73280200000000    0.27552400000000    0.43028800000000
H          -5.74588600000000   -5.19217700000000   -2.15742100000000
H          -6.57036100000000   -3.64926600000000   -1.77205600000000
H          -5.63904800000000   -3.79203300000000   -3.27166700000000
