# Supplementary material for: Redox–protonation landscape of indene-annulated perylenes: chemodivergent switching of multistate NIR chromophores
Source: Chem Sci. 2026 Jun 2;17(28):13850–61. doi: 10.1039/d6sc01695b (PMC13248289; doi:10.1039/d6sc01695b)
Supplement: SC-017-D6SC01695B-s001 [file SC-017-D6SC01695B-s001.zip › PTE/mofsn_55_H2(-2,1).xyz]

78
 Written by MDA
C           2.00475800000000    2.97382600000000   -0.97975900000000
C           0.72371700000000    2.67535100000000   -0.64813100000000
C           0.36011100000000    1.35446700000000   -0.23984200000000
C           1.37590500000000    0.35579700000000   -0.18755300000000
C           2.76747600000000    0.71760600000000   -0.37234300000000
C           3.05838700000000    2.02055300000000   -0.88676600000000
C           3.75454100000000   -0.26063500000000   -0.06244400000000
C           3.35371400000000   -1.55183700000000    0.30366900000000
C           2.02126000000000   -1.94168400000000    0.37601000000000
C           0.99351500000000   -1.00459800000000    0.01509200000000
C          -0.36010800000000   -1.35446500000000   -0.23984400000000
C          -1.37590300000000   -0.35579700000000   -0.18755600000000
C          -0.99351400000000    1.00459900000000    0.01509200000000
C          -2.02126000000000    1.94168700000000    0.37600800000000
C          -3.35371500000000    1.55183600000000    0.30366700000000
C          -3.75454000000000    0.26063400000000   -0.06244700000000
C          -2.76747300000000   -0.71760600000000   -0.37234800000000
C          -3.05838300000000   -2.02055200000000   -0.88677100000000
C          -2.00475300000000   -2.97382400000000   -0.97976300000000
C          -0.72371200000000   -2.67534700000000   -0.64813600000000
C           1.95882300000000   -3.24107000000000    1.05593400000000
C           0.90006500000000   -3.99479300000000    1.57621300000000
C           1.16687800000000   -5.19377300000000    2.23436900000000
C           2.46608900000000   -5.65996800000000    2.40072800000000
C           3.53291500000000   -4.89185800000000    1.92388000000000
C           3.27636400000000   -3.69879900000000    1.28055200000000
C          -1.95882700000000    3.24107400000000    1.05593000000000
C          -0.90007100000000    3.99480300000000    1.57620800000000
C          -1.16688800000000    5.19378300000000    2.23436300000000
C          -2.46610100000000    5.65997300000000    2.40072300000000
C          -3.53292400000000    4.89185800000000    1.92387600000000
C          -3.27637000000000    3.69880000000000    1.28054900000000
H           2.23973900000000    3.95179600000000   -1.38063900000000
C           4.31205000000000    2.33738600000000   -1.52803800000000
C           5.16169800000000    0.11206500000000    0.15289200000000
C          -5.16169600000000   -0.11207000000000    0.15289100000000
C          -4.31204500000000   -2.33738700000000   -1.52804200000000
H          -2.23973300000000   -3.95179400000000   -1.38064400000000
H          -0.12138200000000   -3.65571700000000    1.46940500000000
H           0.33427700000000   -5.77157900000000    2.62813300000000
H           0.12137800000000    3.65573100000000    1.46940000000000
H          -0.33428900000000    5.77159300000000    2.62812600000000
O          -5.21596200000000   -1.58668500000000   -1.87501800000000
O          -5.58003200000000   -1.04712000000000    0.80356500000000
O           5.58003700000000    1.04711100000000    0.80357000000000
O           5.21596800000000    1.58668400000000   -1.87501200000000
H           2.65223600000000   -6.59972500000000    2.91361400000000
H          -2.65225100000000    6.59973000000000    2.91360800000000
H           4.55925300000000   -5.21918900000000    2.07806600000000
C           4.25169100000000   -2.67084700000000    0.78100600000000
H          -4.55926400000000    5.21918500000000    2.07806200000000
C          -4.25169400000000    2.67084400000000    0.78100400000000
H          -0.05865500000000    3.40795600000000   -0.79542900000000
H           0.05865900000000   -3.40795200000000   -0.79543200000000
H           4.94079800000000   -2.34635000000000    1.56894400000000
H          -4.94079900000000    2.34634600000000    1.56894300000000
H           4.87954000000000   -3.04236000000000   -0.03538300000000
H          -4.87954400000000    3.04235500000000   -0.03538500000000
O           4.43411500000000    3.68385100000000   -1.82852700000000
O           6.03291700000000   -0.79442000000000   -0.38421100000000
O          -6.03291700000000    0.79441600000000   -0.38420800000000
O          -4.43411100000000   -3.68385200000000   -1.82852800000000
C           5.61313200000000    4.01249300000000   -2.52521200000000
C           7.39167100000000   -0.43396900000000   -0.23928000000000
C          -7.39167100000000    0.43396100000000   -0.23927500000000
C          -5.61312800000000   -4.01249500000000   -2.52521300000000
H           5.58737300000000    5.09509000000000   -2.67254100000000
H           6.50502100000000    3.73159000000000   -1.95715300000000
H           5.66651000000000    3.50640300000000   -3.49481100000000
H           7.96897800000000   -1.21859000000000   -0.73343200000000
H           7.57533700000000    0.53247400000000   -0.71479300000000
H           7.68111800000000   -0.36149200000000    0.81382500000000
H          -7.96898000000000    1.21858300000000   -0.73342200000000
H          -7.57533600000000   -0.53248000000000   -0.71479100000000
H          -7.68111600000000    0.36148000000000    0.81383000000000
H          -5.58736800000000   -5.09509200000000   -2.67254100000000
H          -6.50501600000000   -3.73159100000000   -1.95715500000000
H          -5.66650500000000   -3.50640600000000   -3.49481400000000
