# Supplementary material for: Redox–protonation landscape of indene-annulated perylenes: chemodivergent switching of multistate NIR chromophores
Source: Chem Sci. 2026 Jun 2;17(28):13850–61. doi: 10.1039/d6sc01695b (PMC13248289; doi:10.1039/d6sc01695b)
Supplement: SC-017-D6SC01695B-s001 [file SC-017-D6SC01695B-s001.zip › PTE/mofsn_55_H2(-2,3).xyz]

78
 Written by MDA
C           2.06386100000000    2.95445600000000   -0.97013700000000
C           0.76514600000000    2.65421700000000   -0.65555200000000
C           0.37667300000000    1.35049900000000   -0.26859700000000
C           1.40650500000000    0.34077200000000   -0.21979300000000
C           2.76609000000000    0.67981900000000   -0.38824000000000
C           3.10372100000000    2.00191400000000   -0.88877400000000
C           3.75775900000000   -0.31794100000000   -0.07293200000000
C           3.35332500000000   -1.57704700000000    0.29882200000000
C           1.98648000000000   -1.94957900000000    0.37921900000000
C           0.98848200000000   -1.02066800000000   -0.00018300000000
C          -0.37667300000000   -1.35049900000000   -0.26859700000000
C          -1.40650500000000   -0.34077200000000   -0.21979300000000
C          -0.98848300000000    1.02066800000000   -0.00018400000000
C          -1.98648100000000    1.94957900000000    0.37921900000000
C          -3.35332500000000    1.57704700000000    0.29882200000000
C          -3.75775900000000    0.31794100000000   -0.07293100000000
C          -2.76609000000000   -0.67981900000000   -0.38824000000000
C          -3.10372100000000   -2.00191400000000   -0.88877300000000
C          -2.06386200000000   -2.95445600000000   -0.97013600000000
C          -0.76514700000000   -2.65421700000000   -0.65555100000000
C           1.91521000000000   -3.25029300000000    1.05025800000000
C           0.84660700000000   -3.99128000000000    1.57425100000000
C           1.09866600000000   -5.18654100000000    2.24184500000000
C           2.39324400000000   -5.66659800000000    2.41166600000000
C           3.46880200000000   -4.91519100000000    1.92837800000000
C           3.22794400000000   -3.72339700000000    1.27546500000000
C          -1.91521000000000    3.25029200000000    1.05025800000000
C          -0.84660700000000    3.99127800000000    1.57425200000000
C          -1.09866500000000    5.18653900000000    2.24184600000000
C          -2.39324400000000    5.66659700000000    2.41166700000000
C          -3.46880200000000    4.91519000000000    1.92837800000000
C          -3.22794400000000    3.72339700000000    1.27546500000000
H           2.30310400000000    3.93878300000000   -1.35385900000000
C           4.36185800000000    2.29991700000000   -1.50755100000000
C           5.17450800000000    0.04423700000000    0.15055900000000
C          -5.17450800000000   -0.04423700000000    0.15056000000000
C          -4.36185900000000   -2.29991600000000   -1.50755100000000
H          -2.30310500000000   -3.93878300000000   -1.35385900000000
H          -0.17078300000000   -3.64159500000000    1.46306700000000
H           0.25938500000000   -5.75211000000000    2.63892500000000
H           0.17078300000000    3.64159300000000    1.46306800000000
H          -0.25938400000000    5.75210800000000    2.63892700000000
O          -5.25807600000000   -1.52594300000000   -1.84886600000000
O          -5.57897400000000   -0.93514400000000    0.86622200000000
O           5.57897400000000    0.93514400000000    0.86622100000000
O           5.25807600000000    1.52594400000000   -1.84886700000000
H           2.56832400000000   -6.60531800000000    2.93015600000000
H          -2.56832300000000    6.60531700000000    2.93015800000000
H           4.49090200000000   -5.25483800000000    2.08331500000000
C           4.22706600000000   -2.72193400000000    0.76355900000000
H          -4.49090100000000    5.25483800000000    2.08331500000000
C          -4.22706600000000    2.72193400000000    0.76355900000000
H          -0.00002900000000    3.40838000000000   -0.79013500000000
H           0.00002800000000   -3.40838100000000   -0.79013400000000
H           4.93986700000000   -2.42035600000000    1.53923900000000
H          -4.93986700000000    2.42035600000000    1.53923800000000
H           4.82743100000000   -3.11447900000000   -0.06439600000000
H          -4.82743000000000    3.11447900000000   -0.06439700000000
O           4.52661200000000    3.65358200000000   -1.77808700000000
O           6.03796900000000   -0.82966700000000   -0.43875900000000
O          -6.03796900000000    0.82966700000000   -0.43875800000000
O          -4.52661200000000   -3.65358100000000   -1.77808900000000
C           5.72814500000000    3.96185900000000   -2.44103300000000
C           7.39407900000000   -0.44216300000000   -0.33510700000000
C          -7.39407900000000    0.44216300000000   -0.33510600000000
C          -5.72814500000000   -3.96185700000000   -2.44103500000000
H           5.72404800000000    5.04463000000000   -2.59256700000000
H           6.60155200000000    3.67206100000000   -1.84797600000000
H           5.80384700000000    3.45183800000000   -3.40739300000000
H           7.96948600000000   -1.20331400000000   -0.86630200000000
H           7.53202100000000    0.53661200000000   -0.80102100000000
H           7.71890500000000   -0.38361500000000    0.70812300000000
H          -7.96948600000000    1.20331400000000   -0.86630100000000
H          -7.53202200000000   -0.53661200000000   -0.80102000000000
H          -7.71890400000000    0.38361500000000    0.70812500000000
H          -5.72404700000000   -5.04462800000000   -2.59257000000000
H          -6.60155200000000   -3.67206100000000   -1.84797800000000
H          -5.80384700000000   -3.45183500000000   -3.40739400000000
