# Supplementary material for: Redox–protonation landscape of indene-annulated perylenes: chemodivergent switching of multistate NIR chromophores
Source: Chem Sci. 2026 Jun 2;17(28):13850–61. doi: 10.1039/d6sc01695b (PMC13248289; doi:10.1039/d6sc01695b)
Supplement: SC-017-D6SC01695B-s001 [file SC-017-D6SC01695B-s001.zip › PTE/mofsn_55_H2(0,1).xyz]

78
 Written by MDA
C           2.15504500000000    2.85638100000000   -1.10263400000000
C           0.81548300000000    2.58513700000000   -0.80638500000000
C           0.43088600000000    1.33797500000000   -0.36490600000000
C           1.40952800000000    0.30284100000000   -0.28163200000000
C           2.78877200000000    0.61312600000000   -0.42395800000000
C           3.13385300000000    1.90807100000000   -0.91548400000000
C           3.73974400000000   -0.39580200000000   -0.07362800000000
C           3.29659300000000   -1.62621600000000    0.33095500000000
C           1.91242400000000   -1.96737100000000    0.37076200000000
C           0.97349800000000   -1.03757800000000   -0.04601500000000
C          -0.43088600000000   -1.33797500000000   -0.36490600000000
C          -1.40952800000000   -0.30284100000000   -0.28163200000000
C          -0.97349800000000    1.03757800000000   -0.04601500000000
C          -1.91242400000000    1.96737000000000    0.37076200000000
C          -3.29659300000000    1.62621600000000    0.33095500000000
C          -3.73974400000000    0.39580200000000   -0.07362700000000
C          -2.78877200000000   -0.61312600000000   -0.42395800000000
C          -3.13385300000000   -1.90807100000000   -0.91548300000000
C          -2.15504500000000   -2.85638100000000   -1.10263400000000
C          -0.81548300000000   -2.58513700000000   -0.80638500000000
C           1.80364200000000   -3.31039100000000    0.98711500000000
C           0.70745100000000   -4.04613000000000    1.44056300000000
C           0.91868400000000   -5.26328800000000    2.07441000000000
C           2.20721800000000   -5.75629500000000    2.26671000000000
C           3.30612800000000   -5.01282700000000    1.85259200000000
C           3.09911600000000   -3.79160300000000    1.23212200000000
C          -1.80364200000000    3.31039000000000    0.98711500000000
C          -0.70745100000000    4.04613000000000    1.44056300000000
C          -0.91868400000000    5.26328800000000    2.07441100000000
C          -2.20721700000000    5.75629500000000    2.26671100000000
C          -3.30612800000000    5.01282600000000    1.85259200000000
C          -3.09911600000000    3.79160300000000    1.23212300000000
H           2.43198100000000    3.82632900000000   -1.49702700000000
C           4.49684900000000    2.22603600000000   -1.42314500000000
C           5.18864800000000   -0.07034400000000    0.07586700000000
C          -5.18864800000000    0.07034400000000    0.07586700000000
C          -4.49684900000000   -2.22603500000000   -1.42314500000000
H          -2.43198200000000   -3.82633000000000   -1.49702700000000
H          -0.30220100000000   -3.67833500000000    1.31853800000000
H           0.06546500000000   -5.83354900000000    2.42628700000000
H           0.30220100000000    3.67833500000000    1.31853800000000
H          -0.06546500000000    5.83354800000000    2.42628800000000
O          -5.19749200000000   -1.45758400000000   -2.04475800000000
O          -5.60580600000000   -0.87373400000000    0.70724700000000
O           5.60580600000000    0.87373400000000    0.70724700000000
O           5.19749200000000    1.45758400000000   -2.04475800000000
H           2.35325700000000   -6.71317600000000    2.75675800000000
H          -2.35325700000000    6.71317600000000    2.75675900000000
H           4.31444500000000   -5.37470000000000    2.02895900000000
C           4.13233500000000   -2.79261400000000    0.79690100000000
H          -4.31444500000000    5.37470000000000    2.02895900000000
C          -4.13233500000000    2.79261400000000    0.79690100000000
H           0.07319200000000    3.35880800000000   -0.95029100000000
H          -0.07319200000000   -3.35880800000000   -0.95029100000000
H           4.80863300000000   -2.51927800000000    1.61376200000000
H          -4.80863300000000    2.51927800000000    1.61376200000000
H           4.76354400000000   -3.16310400000000   -0.01623000000000
H          -4.76354400000000    3.16310400000000   -0.01623000000000
O           4.84111000000000    3.49739600000000   -1.18345700000000
O           5.98089500000000   -0.97494600000000   -0.50913000000000
O          -5.98089400000000    0.97494600000000   -0.50913100000000
O          -4.84111000000000   -3.49739500000000   -1.18345700000000
C           6.13465300000000    3.86890400000000   -1.66083500000000
C           7.37595600000000   -0.67196600000000   -0.45668200000000
C          -7.37595600000000    0.67196600000000   -0.45668300000000
C          -6.13465300000000   -3.86890400000000   -1.66083500000000
H           6.25085200000000    4.92215900000000   -1.41204100000000
H           6.89991200000000    3.27102700000000   -1.16267500000000
H           6.20839200000000    3.71561800000000   -2.73888900000000
H           7.87875200000000   -1.50622800000000   -0.94255200000000
H           7.56588300000000    0.25729800000000   -0.99611900000000
H           7.71183100000000   -0.56543800000000    0.57613300000000
H          -7.87875100000000    1.50622700000000   -0.94255300000000
H          -7.56588300000000   -0.25729900000000   -0.99612000000000
H          -7.71183100000000    0.56543800000000    0.57613200000000
H          -6.25085300000000   -4.92215900000000   -1.41204100000000
H          -6.89991200000000   -3.27102600000000   -1.16267500000000
H          -6.20839300000000   -3.71561700000000   -2.73888900000000
