# Supplementary material for: Redox–protonation landscape of indene-annulated perylenes: chemodivergent switching of multistate NIR chromophores
Source: Chem Sci. 2026 Jun 2;17(28):13850–61. doi: 10.1039/d6sc01695b (PMC13248289; doi:10.1039/d6sc01695b)
Supplement: SC-017-D6SC01695B-s001 [file SC-017-D6SC01695B-s001.zip › PTE/mofsn_55_H2(0,3).xyz]

78
 Written by MDA
C           2.03442700000000    2.97262900000000   -0.89667500000000
C           0.74081700000000    2.67635600000000   -0.58265300000000
C           0.36778900000000    1.35275500000000   -0.20282600000000
C           1.37171500000000    0.34557000000000   -0.16451500000000
C           2.75406600000000    0.69123400000000   -0.37736000000000
C           3.04865500000000    1.99736600000000   -0.82699700000000
C           3.74614400000000   -0.31256200000000   -0.14975100000000
C           3.35848600000000   -1.59594100000000    0.21851300000000
C           2.01774500000000   -1.95161100000000    0.37555000000000
C           0.98734200000000   -1.00736700000000    0.03607600000000
C          -0.36779100000000   -1.35275800000000   -0.20282400000000
C          -1.37171500000000   -0.34557300000000   -0.16451100000000
C          -0.98734100000000    1.00736500000000    0.03607700000000
C          -2.01774500000000    1.95161100000000    0.37555000000000
C          -3.35848600000000    1.59594300000000    0.21850900000000
C          -3.74614500000000    0.31256400000000   -0.14975400000000
C          -2.75406600000000   -0.69123500000000   -0.37736000000000
C          -3.04865500000000   -1.99736400000000   -0.82699900000000
C          -2.03442800000000   -2.97262800000000   -0.89667800000000
C          -0.74081900000000   -2.67635700000000   -0.58265500000000
C           1.95984200000000   -3.25287300000000    1.04750500000000
C           0.90650700000000   -3.96145300000000    1.63342300000000
C           1.17231700000000   -5.17181600000000    2.26044500000000
C           2.46887700000000   -5.67759000000000    2.32382500000000
C           3.53119400000000   -4.95376000000000    1.78723000000000
C           3.27494400000000   -3.74263800000000    1.17194200000000
C          -1.95984100000000    3.25287000000000    1.04750700000000
C          -0.90650600000000    3.96144600000000    1.63342900000000
C          -1.17231300000000    5.17180800000000    2.26045300000000
C          -2.46887200000000    5.67758600000000    2.32383000000000
C          -3.53119000000000    4.95375900000000    1.78723200000000
C          -3.27494200000000    3.74263800000000    1.17194200000000
H           2.29591700000000    3.96200500000000   -1.25001800000000
C           4.36096800000000    2.35342000000000   -1.42520000000000
C           5.18858300000000    0.04374600000000   -0.03922900000000
C          -5.18858300000000   -0.04374500000000   -0.03923100000000
C          -4.36096900000000   -2.35341800000000   -1.42520100000000
H          -2.29591900000000   -3.96200400000000   -1.25002200000000
H          -0.10398300000000   -3.57515000000000    1.61935200000000
H           0.35694800000000   -5.72474500000000    2.71480100000000
H           0.10398400000000    3.57513900000000    1.61936000000000
H          -0.35694400000000    5.72473500000000    2.71481200000000
O          -5.04182600000000   -1.61325900000000   -2.10214400000000
O          -5.61252800000000   -0.97676500000000    0.60451000000000
O           5.61252800000000    0.97676400000000    0.60451400000000
O           5.04182800000000    1.61326000000000   -2.10214000000000
H           2.65483000000000   -6.62658400000000    2.81554300000000
H          -2.65482400000000    6.62657900000000    2.81554900000000
H           4.54795200000000   -5.32511200000000    1.87094000000000
C           4.25137300000000   -2.74266000000000    0.62294900000000
H          -4.54794800000000    5.32511400000000    1.87094000000000
C          -4.25137100000000    2.74266300000000    0.62294500000000
H          -0.02665700000000    3.42795000000000   -0.69913500000000
H           0.02665600000000   -3.42795100000000   -0.69913800000000
H           4.99569800000000   -2.44789400000000    1.36975400000000
H          -4.99569900000000    2.44789700000000    1.36974700000000
H           4.81149200000000   -3.11996800000000   -0.23816400000000
H          -4.81148800000000    3.11997300000000   -0.23816800000000
O           4.68653500000000    3.63309200000000   -1.19501700000000
O           5.97677100000000   -0.83029100000000   -0.67656300000000
O          -5.97677300000000    0.83029500000000   -0.67656000000000
O          -4.68653900000000   -3.63308800000000   -1.19501300000000
C           5.93512700000000    4.04440300000000   -1.75143600000000
C           7.36693600000000   -0.50336100000000   -0.66106800000000
C          -7.36693800000000    0.50336500000000   -0.66106400000000
C          -5.93513300000000   -4.04439800000000   -1.75143000000000
H           6.04003200000000    5.09766100000000   -1.49753500000000
H           6.74778800000000    3.46215600000000   -1.31337700000000
H           5.94113300000000    3.90505100000000   -2.83390500000000
H           7.86726200000000   -1.31080000000000   -1.19269800000000
H           7.52289900000000    0.44744000000000   -1.17324600000000
H           7.73682100000000   -0.42604600000000    0.36277000000000
H          -7.86726400000000    1.31080600000000   -1.19269000000000
H          -7.52290200000000   -0.44743400000000   -1.17324300000000
H          -7.73682000000000    0.42604800000000    0.36277500000000
H          -6.04004000000000   -5.09765500000000   -1.49752500000000
H          -6.74779100000000   -3.46214700000000   -1.31337200000000
H          -5.94113900000000   -3.90504900000000   -2.83390000000000
