# Supplementary material for: Redox–protonation landscape of indene-annulated perylenes: chemodivergent switching of multistate NIR chromophores
Source: Chem Sci. 2026 Jun 2;17(28):13850–61. doi: 10.1039/d6sc01695b (PMC13248289; doi:10.1039/d6sc01695b)
Supplement: SC-017-D6SC01695B-s001 [file SC-017-D6SC01695B-s001.zip › PTE/mofsn_57_H0(-1,2).xyz]

76
 Written by MDA
C          -2.22487500000000   -2.81753500000000   -1.08296500000000
C          -0.92511400000000   -2.58326500000000   -0.65925400000000
C          -0.54694700000000   -1.33259800000000   -0.18205000000000
C          -1.50272200000000   -0.27881700000000   -0.14617600000000
C          -2.87139500000000   -0.56844200000000   -0.43225300000000
C          -3.19425500000000   -1.83520000000000   -0.99517800000000
C          -3.83447900000000    0.44154200000000   -0.14603700000000
C          -3.40116600000000    1.66233800000000    0.32569700000000
C          -2.05667500000000    1.99798500000000    0.52204900000000
C          -1.06376900000000    1.05880500000000    0.16683100000000
C           0.34827400000000    1.34471800000000    0.00262900000000
C           1.27640400000000    0.28098600000000   -0.04628200000000
C           0.83607700000000   -1.06426300000000    0.17555000000000
C           1.74994000000000   -2.02401300000000    0.59236100000000
C           3.17404300000000   -1.73547000000000    0.55145400000000
C           3.61024300000000   -0.47570700000000    0.04738600000000
C           2.68751600000000    0.50488400000000   -0.26852500000000
C           3.02731700000000    1.77503400000000   -0.89274400000000
C           2.13512400000000    2.78333700000000   -0.89250500000000
C           0.83043400000000    2.68965200000000   -0.27146500000000
C          -1.82907800000000    3.27416200000000    1.25188000000000
C          -2.70620600000000    3.60392200000000    2.28912500000000
C          -2.67467500000000    4.84244600000000    2.91793400000000
C          -1.74636200000000    5.79123000000000    2.50881700000000
C          -0.83510300000000    5.46381100000000    1.51923600000000
C          -0.83205200000000    4.20180900000000    0.90456900000000
C           1.61878900000000   -3.34817400000000    1.18702100000000
C           0.53083400000000   -4.10869600000000    1.62758100000000
C           0.74510900000000   -5.32992200000000    2.24768000000000
C           2.04741000000000   -5.81210500000000    2.44876800000000
C           3.14205400000000   -5.06346600000000    2.06014700000000
C           2.94622200000000   -3.81700200000000    1.44701100000000
H          -2.48530700000000   -3.77300300000000   -1.52322100000000
C          -4.47938400000000   -2.08246900000000   -1.68960200000000
C          -5.28492100000000    0.17044700000000   -0.08535700000000
C           5.06111200000000   -0.17477000000000   -0.00602400000000
C           4.26694800000000    1.95180400000000   -1.69400500000000
H           2.40919600000000    3.73136900000000   -1.34047100000000
H          -3.43623000000000    2.86747000000000    2.60597200000000
H          -3.37686900000000    5.06239200000000    3.71557600000000
H          -0.48341100000000   -3.75222600000000    1.49439900000000
H          -0.10511100000000   -5.91682700000000    2.58168300000000
O           4.77879000000000    1.10886900000000   -2.39665500000000
O           5.57646100000000    0.86449900000000    0.35520800000000
O          -5.80424800000000   -0.87463400000000    0.24829200000000
O          -5.05920600000000   -1.29438500000000   -2.40490600000000
H          -1.71785600000000    6.77264100000000    2.97211300000000
H           2.19430000000000   -6.77627900000000    2.92817900000000
H          -0.07991700000000    6.18392400000000    1.21788800000000
C           0.24578800000000    3.89952700000000   -0.00459200000000
H           4.15091200000000   -5.42406700000000    2.24282500000000
C           3.88346100000000   -2.82527300000000    1.03853500000000
H          -4.15239400000000    2.40005800000000    0.57478800000000
H          -0.17729000000000   -3.35805700000000   -0.75376400000000
H           0.80556200000000    4.76938800000000   -0.33909600000000
H           4.95799300000000   -2.91288000000000    1.09651900000000
O          -4.91458000000000   -3.34835200000000   -1.52042700000000
O          -6.02395500000000    1.26726700000000   -0.36588500000000
O           5.79244300000000   -1.19771200000000   -0.48366100000000
O           4.74563400000000    3.21049900000000   -1.62121700000000
C          -6.14401000000000   -3.63692500000000   -2.17288900000000
C          -7.42814800000000    1.06906500000000   -0.27611900000000
C           7.17944200000000   -0.92129600000000   -0.61764900000000
C           5.93583700000000    3.42939200000000   -2.36670700000000
H          -6.37155600000000   -4.67613600000000   -1.93662800000000
H          -6.93035300000000   -2.97790400000000   -1.79901600000000
H          -6.05785500000000   -3.50032900000000   -3.25349300000000
H          -7.88220400000000    2.02474900000000   -0.53704600000000
H          -7.74718900000000    0.29091500000000   -0.97271600000000
H          -7.71957900000000    0.77079400000000    0.73388400000000
H           7.63303200000000   -1.84277800000000   -0.98187200000000
H           7.33229500000000   -0.11180900000000   -1.33510800000000
H           7.61752900000000   -0.63016700000000    0.33965900000000
H           6.19147400000000    4.47857600000000   -2.22070300000000
H           6.73598200000000    2.78691700000000   -1.99277400000000
H           5.78186900000000    3.21592800000000   -3.42685900000000
