# Supplementary material for: Redox–protonation landscape of indene-annulated perylenes: chemodivergent switching of multistate NIR chromophores
Source: Chem Sci. 2026 Jun 2;17(28):13850–61. doi: 10.1039/d6sc01695b (PMC13248289; doi:10.1039/d6sc01695b)
Supplement: SC-017-D6SC01695B-s001 [file SC-017-D6SC01695B-s001.zip › PTE/mofsn_57_H0(-1,4).xyz]

76
 Written by MDA
C          -2.24025700000000   -2.78909500000000   -1.16672900000000
C          -0.93550300000000   -2.55820400000000   -0.80030900000000
C          -0.53788200000000   -1.31187900000000   -0.28669100000000
C          -1.48998400000000   -0.26003300000000   -0.17967300000000
C          -2.87505900000000   -0.57348100000000   -0.37713700000000
C          -3.22507700000000   -1.81809600000000   -0.97604900000000
C          -3.82184700000000    0.39638500000000    0.04214000000000
C          -3.38165600000000    1.62655600000000    0.48389400000000
C          -2.03855100000000    2.01126500000000    0.54186800000000
C          -1.05062400000000    1.07573200000000    0.12283900000000
C           0.35806000000000    1.36466200000000   -0.08723600000000
C           1.30048000000000    0.27960100000000   -0.10227800000000
C           0.83252900000000   -1.06573800000000    0.05459600000000
C           1.74538100000000   -2.07105400000000    0.41370400000000
C           3.14044800000000   -1.79559100000000    0.39230200000000
C           3.63185100000000   -0.54190500000000    0.02308000000000
C           2.70408000000000    0.50538900000000   -0.29501100000000
C           3.09670600000000    1.76328800000000   -0.81394400000000
C           2.17405900000000    2.80010900000000   -0.82581400000000
C           0.85549500000000    2.67465800000000   -0.38763800000000
C          -1.81838400000000    3.35292900000000    1.12044500000000
C          -2.65825000000000    3.78564100000000    2.15512800000000
C          -2.68240500000000    5.10059300000000    2.59305200000000
C          -1.85897100000000    6.04639900000000    1.97494700000000
C          -0.98421100000000    5.64017100000000    0.99422000000000
C          -0.89037000000000    4.28355100000000    0.58610900000000
C           1.58266700000000   -3.41166900000000    0.99042900000000
C           0.48379200000000   -4.15379800000000    1.41364200000000
C           0.68174100000000   -5.40296100000000    2.00120100000000
C           1.96203300000000   -5.93190400000000    2.18604500000000
C           3.07436600000000   -5.19464900000000    1.80969100000000
C           2.89411100000000   -3.93339800000000    1.23357700000000
H          -2.51363100000000   -3.72255000000000   -1.64268300000000
C          -4.54108500000000   -2.04063000000000   -1.59279000000000
C          -5.25339100000000    0.08075200000000    0.24537700000000
C           5.06617100000000   -0.23780500000000    0.21657300000000
C           4.39350600000000    1.97895600000000   -1.47425800000000
H           2.50563000000000    3.76925600000000   -1.17548200000000
H          -3.31416100000000    3.06233100000000    2.62610000000000
H          -3.34614700000000    5.39040400000000    3.40113300000000
H          -0.52265300000000   -3.77529200000000    1.29254000000000
H          -0.18386900000000   -5.97486300000000    2.32201900000000
O           5.10394700000000    1.12948200000000   -1.97609400000000
O           5.50959200000000    0.73406500000000    0.78985500000000
O          -5.69433900000000   -0.94625900000000    0.71389400000000
O          -5.29285100000000   -1.19177200000000   -2.03114700000000
H          -1.88752500000000    7.08696100000000    2.28366000000000
H           2.08330100000000   -6.91111900000000    2.63862100000000
H          -0.30501900000000    6.35521000000000    0.53910600000000
C           0.15779800000000    3.92752800000000   -0.28408800000000
H           4.07767500000000   -5.57725600000000    1.97476500000000
C           3.84725400000000   -2.95126200000000    0.86044400000000
H          -4.13333000000000    2.33945100000000    0.79388200000000
H          -0.18233200000000   -3.31401400000000   -0.97592400000000
H           0.70542600000000    4.76717200000000   -0.70409400000000
H           4.92100100000000   -3.04605000000000    0.92132500000000
O          -4.83818300000000   -3.35976900000000   -1.71245400000000
O          -6.05463800000000    1.12553000000000   -0.05986400000000
O           5.87681300000000   -1.20596900000000   -0.26685400000000
O           4.72631000000000    3.29231300000000   -1.54985400000000
C          -6.07667700000000   -3.62610200000000   -2.35181200000000
C          -7.43990100000000    0.87143800000000    0.12367300000000
C           7.26258200000000   -0.90932700000000   -0.16425600000000
C           5.94572200000000    3.55215900000000   -2.22699100000000
H          -6.18201000000000   -4.71115200000000   -2.36119700000000
H          -6.90005300000000   -3.16749600000000   -1.79972100000000
H          -6.08667500000000   -3.23417200000000   -3.37204400000000
H          -7.95464900000000    1.78371700000000   -0.17774900000000
H          -7.75332900000000    0.03102600000000   -0.49927400000000
H          -7.66334800000000    0.63408000000000    1.16678500000000
H           7.78408200000000   -1.76305800000000   -0.59724900000000
H           7.48929500000000    0.00081700000000   -0.72328700000000
H           7.56159200000000   -0.76611800000000    0.87686600000000
H           6.07429400000000    4.63450800000000   -2.20768800000000
H           6.77952500000000    3.06101500000000   -1.72011900000000
H           5.90923300000000    3.19114600000000   -3.25776200000000
