# Supplementary material for: Redox–protonation landscape of indene-annulated perylenes: chemodivergent switching of multistate NIR chromophores
Source: Chem Sci. 2026 Jun 2;17(28):13850–61. doi: 10.1039/d6sc01695b (PMC13248289; doi:10.1039/d6sc01695b)
Supplement: SC-017-D6SC01695B-s001 [file SC-017-D6SC01695B-s001.zip › PTE/mofsn_57_H0(-2,1).xyz]

76
 Written by MDA
C          -2.16631200000000   -2.89305900000000   -0.95157300000000
C          -0.89977100000000   -2.64159100000000   -0.48006900000000
C          -0.53938400000000   -1.34847800000000   -0.06650500000000
C          -1.51036600000000   -0.31288200000000   -0.10516100000000
C          -2.87299700000000   -0.61440200000000   -0.45774500000000
C          -3.14671900000000   -1.90082100000000   -0.98235500000000
C          -3.86684000000000    0.40526100000000   -0.27364100000000
C          -3.43664300000000    1.66211300000000    0.18809500000000
C          -2.13033200000000    2.00417000000000    0.43548600000000
C          -1.08989400000000    1.04967400000000    0.13999800000000
C           0.28031100000000    1.35566500000000   -0.00322500000000
C           1.25397400000000    0.28688000000000   -0.01955800000000
C           0.84572800000000   -1.04378600000000    0.24396000000000
C           1.80691800000000   -2.00747300000000    0.63245700000000
C           3.21777500000000   -1.70820100000000    0.50249900000000
C           3.60349800000000   -0.44222300000000   -0.00796300000000
C           2.64426700000000    0.53720900000000   -0.26862000000000
C           2.95549600000000    1.82338500000000   -0.87839700000000
C           2.05389500000000    2.82386800000000   -0.86176800000000
C           0.74763100000000    2.71380600000000   -0.24167800000000
C          -1.92238600000000    3.24007900000000    1.24254000000000
C          -2.80535000000000    3.51461500000000    2.28761700000000
C          -2.81197000000000    4.74007900000000    2.95380000000000
C          -1.89712400000000    5.71483400000000    2.58591300000000
C          -0.96067800000000    5.43157500000000    1.59971700000000
C          -0.93079500000000    4.19349000000000    0.94224400000000
C           1.72588100000000   -3.29925000000000    1.26421600000000
C           0.67171200000000   -4.06177500000000    1.79594700000000
C           0.92298300000000   -5.26197400000000    2.43379900000000
C           2.24617200000000   -5.73618600000000    2.57054900000000
C           3.30898000000000   -5.00089900000000    2.09786100000000
C           3.08473000000000   -3.75816700000000    1.46059200000000
H          -2.40646800000000   -3.87092800000000   -1.35610600000000
C          -4.35683400000000   -2.19650000000000   -1.77412600000000
C          -5.28033300000000    0.12004500000000   -0.23022200000000
C           5.03896000000000   -0.11268300000000   -0.10748600000000
C           4.17709900000000    2.04040400000000   -1.69295000000000
H           2.31770500000000    3.77982400000000   -1.30065200000000
H          -3.52591000000000    2.75158100000000    2.56211300000000
H          -3.53456200000000    4.92506400000000    3.74362700000000
H          -0.35045300000000   -3.71060700000000    1.71161600000000
H           0.09625400000000   -5.84304000000000    2.83418700000000
O           4.66864500000000    1.25574500000000   -2.47465900000000
O           5.56477600000000    0.93063700000000    0.23902400000000
O          -5.84443200000000   -0.96607700000000   -0.17304700000000
O          -4.82480600000000   -1.51877800000000   -2.66332900000000
H          -1.89362200000000    6.68508500000000    3.07643700000000
H           2.42506800000000   -6.68861300000000    3.06711700000000
H          -0.21337400000000    6.17445600000000    1.33171000000000
C           0.15000100000000    3.91710800000000    0.02485700000000
H           4.32854900000000   -5.35957700000000    2.22929700000000
C           3.98001200000000   -2.78934500000000    0.98148300000000
H          -4.20254500000000    2.39017300000000    0.42244700000000
H          -0.14211600000000   -3.41074800000000   -0.51375500000000
H           0.71196100000000    4.79584000000000   -0.28633900000000
H           5.05818600000000   -2.85453000000000    0.99529300000000
O          -4.86006800000000   -3.43356200000000   -1.50015600000000
O          -6.05602800000000    1.26368900000000   -0.18979200000000
O           5.78216900000000   -1.11811800000000   -0.62286900000000
O           4.68124300000000    3.29038100000000   -1.54070800000000
C          -6.03942100000000   -3.73887900000000   -2.21827100000000
C          -7.43708700000000    1.01894800000000   -0.05272800000000
C           7.15506000000000   -0.81389000000000   -0.77649300000000
C           5.86903900000000    3.52720300000000   -2.27488900000000
H          -6.35569300000000   -4.72681400000000   -1.87743800000000
H          -6.81145700000000   -2.99560500000000   -2.00486400000000
H          -5.86191100000000   -3.75200900000000   -3.29806700000000
H          -7.92036700000000    1.99878100000000   -0.05526600000000
H          -7.81766200000000    0.40894000000000   -0.87711400000000
H          -7.66518300000000    0.49362300000000    0.88050900000000
H           7.62295700000000   -1.72295500000000   -1.15723400000000
H           7.28694100000000    0.00626500000000   -1.48770800000000
H           7.60831100000000   -0.52270900000000    0.17483700000000
H           6.15285300000000    4.55933800000000   -2.06431600000000
H           6.65612000000000    2.84319800000000   -1.94771700000000
H           5.71111300000000    3.38693900000000   -3.34756800000000
