# Supplementary material for: Redox–protonation landscape of indene-annulated perylenes: chemodivergent switching of multistate NIR chromophores
Source: Chem Sci. 2026 Jun 2;17(28):13850–61. doi: 10.1039/d6sc01695b (PMC13248289; doi:10.1039/d6sc01695b)
Supplement: SC-017-D6SC01695B-s001 [file SC-017-D6SC01695B-s001.zip › PTE/mofsn_57_H0(-2,3).xyz]

76
 Written by MDA
C          -2.13435400000000   -2.81816500000000   -1.21450400000000
C          -0.85508100000000   -2.57779000000000   -0.76985800000000
C          -0.50324500000000   -1.32957300000000   -0.23686800000000
C          -1.46878100000000   -0.29073100000000   -0.17204200000000
C          -2.83884100000000   -0.60846400000000   -0.46409200000000
C          -3.12881400000000   -1.84542400000000   -1.08951700000000
C          -3.83021800000000    0.35762400000000   -0.10229900000000
C          -3.40212600000000    1.58922000000000    0.38953500000000
C          -2.07589200000000    1.97107600000000    0.54718500000000
C          -1.04885900000000    1.04852700000000    0.15716200000000
C           0.35928000000000    1.35098700000000   -0.00589400000000
C           1.30485600000000    0.29287300000000   -0.04887300000000
C           0.86732000000000   -1.05937000000000    0.13956300000000
C           1.77589000000000   -2.03282200000000    0.55317200000000
C           3.19650000000000   -1.73910300000000    0.55809200000000
C           3.64585700000000   -0.45758100000000    0.10955200000000
C           2.72957800000000    0.53092600000000   -0.23031600000000
C           3.07792400000000    1.80459100000000   -0.81999300000000
C           2.14702500000000    2.82737500000000   -0.75638900000000
C           0.84947800000000    2.69931600000000   -0.24304400000000
C          -1.89807600000000    3.28473000000000    1.20694900000000
C          -2.80882000000000    3.66441700000000    2.20113200000000
C          -2.86857400000000    4.95150500000000    2.71893600000000
C          -1.99298300000000    5.92185100000000    2.22193400000000
C          -1.04637800000000    5.56471400000000    1.28891800000000
C          -0.92020900000000    4.23503800000000    0.80169600000000
C           1.62691500000000   -3.36707100000000    1.12211200000000
C           0.53281600000000   -4.14092000000000    1.51511500000000
C           0.72938700000000   -5.37847800000000    2.11870800000000
C           2.02461300000000   -5.85979800000000    2.34861100000000
C           3.12946700000000   -5.09738600000000    2.00485700000000
C           2.95301500000000   -3.83870900000000    1.41185700000000
H          -2.37698000000000   -3.75647000000000   -1.70051400000000
C          -4.39384300000000   -2.08474700000000   -1.80886500000000
C          -5.24445000000000    0.03087000000000    0.02059500000000
C           5.08686800000000   -0.15043500000000    0.19275300000000
C           4.29059000000000    2.00939200000000   -1.59149500000000
H           2.44428600000000    3.80443400000000   -1.11751400000000
H          -3.49864500000000    2.91654700000000    2.57703100000000
H          -3.59177400000000    5.19595700000000    3.49130600000000
H          -0.47781700000000   -3.78494200000000    1.35365500000000
H          -0.13129400000000   -5.97368500000000    2.41226700000000
O           5.06329200000000    1.17038700000000   -2.02753700000000
O           5.59070700000000    0.82100700000000    0.71930600000000
O          -5.75587900000000   -1.07343300000000    0.11543600000000
O          -4.98029600000000   -1.30430300000000   -2.52838200000000
H          -2.03717000000000    6.94481400000000    2.58809400000000
H           2.16324900000000   -6.83436500000000    2.81300600000000
H          -0.33190700000000    6.30174100000000    0.93077300000000
C           0.18454100000000    3.92986800000000   -0.01625000000000
H           4.13442000000000   -5.46060300000000    2.21075800000000
C           3.89500000000000   -2.83598900000000    1.04646500000000
H          -4.16888000000000    2.29325900000000    0.67734900000000
H          -0.08551700000000   -3.32865400000000   -0.88459600000000
H           0.76484000000000    4.79835200000000   -0.32182300000000
H           4.96853700000000   -2.91815500000000    1.13509800000000
O          -4.82136300000000   -3.37120500000000   -1.68076200000000
O          -6.03982000000000    1.14602800000000    0.10138700000000
O           5.86768500000000   -1.13031800000000   -0.33575700000000
O           4.51660400000000    3.33696900000000   -1.88839900000000
C          -6.04268500000000   -3.63722400000000   -2.34391200000000
C          -7.40924000000000    0.86785600000000    0.30486400000000
C           7.24718000000000   -0.82330900000000   -0.34258800000000
C           5.65733500000000    3.56143100000000   -2.68607500000000
H          -6.28150100000000   -4.68092900000000   -2.13186000000000
H          -6.82944200000000   -2.98074900000000   -1.96433000000000
H          -5.95562100000000   -3.48141700000000   -3.42331300000000
H          -7.91340600000000    1.83579800000000    0.33014800000000
H          -7.81042600000000    0.25252300000000   -0.50502400000000
H          -7.57494700000000    0.33359800000000    1.24540300000000
H           7.74541800000000   -1.67950100000000   -0.80196200000000
H           7.42801700000000    0.08228800000000   -0.92726600000000
H           7.62944500000000   -0.66378100000000    0.67016400000000
H           5.72153000000000    4.64291900000000   -2.82611200000000
H           6.56287200000000    3.19047600000000   -2.19731200000000
H           5.57547400000000    3.06290900000000   -3.65708200000000
