# Supplementary material for: Redox–protonation landscape of indene-annulated perylenes: chemodivergent switching of multistate NIR chromophores
Source: Chem Sci. 2026 Jun 2;17(28):13850–61. doi: 10.1039/d6sc01695b (PMC13248289; doi:10.1039/d6sc01695b)
Supplement: SC-017-D6SC01695B-s001 [file SC-017-D6SC01695B-s001.zip › PTE/mofsn_57_H0(-3,2).xyz]

76
 Written by MDA
C          -2.04993000000000   -2.92352500000000   -1.03560000000000
C          -0.80826900000000   -2.65365300000000   -0.53911600000000
C          -0.48087800000000   -1.35065000000000   -0.08439800000000
C          -1.46940600000000   -0.33521600000000   -0.10521400000000
C          -2.82564200000000   -0.67092500000000   -0.48353800000000
C          -3.05848900000000   -1.93908900000000   -1.05845900000000
C          -3.85823200000000    0.30434800000000   -0.25108800000000
C          -3.45428900000000    1.57439800000000    0.24648500000000
C          -2.16974900000000    1.95707800000000    0.50151800000000
C          -1.08056600000000    1.03190900000000    0.17372200000000
C           0.28058100000000    1.36255000000000    0.04542000000000
C           1.27538800000000    0.31198700000000    0.00996700000000
C           0.88633800000000   -1.03091700000000    0.24144100000000
C           1.86321000000000   -1.99737200000000    0.62690600000000
C           3.25390400000000   -1.66458000000000    0.53959500000000
C           3.63600000000000   -0.37373500000000    0.05996800000000
C           2.68033100000000    0.59337200000000   -0.22968400000000
C           2.98280900000000    1.88915600000000   -0.82862300000000
C           2.03665400000000    2.90271700000000   -0.68710600000000
C           0.75951400000000    2.74547100000000   -0.13067200000000
C          -2.02604800000000    3.21860400000000    1.27518600000000
C          -2.97239700000000    3.51550200000000    2.25795600000000
C          -3.07099900000000    4.76715400000000    2.87031300000000
C          -2.17818700000000    5.76699200000000    2.49007800000000
C          -1.18220300000000    5.48005000000000    1.57442800000000
C          -1.03073000000000    4.19738600000000    0.98771100000000
C           1.79228000000000   -3.29804500000000    1.24885800000000
C           0.74978100000000   -4.09738000000000    1.74006900000000
C           1.01366600000000   -5.30687000000000    2.36924000000000
C           2.34008200000000   -5.75068000000000    2.53659100000000
C           3.39777500000000   -4.97572000000000    2.10037600000000
C           3.16217800000000   -3.73160000000000    1.47687500000000
H          -2.26324900000000   -3.89421800000000   -1.47258200000000
C          -4.23942600000000   -2.23154300000000   -1.87870300000000
C          -5.24131800000000   -0.03769400000000   -0.18892500000000
C           5.07609400000000   -0.04148600000000    0.07010300000000
C           4.13077100000000    2.11793000000000   -1.65595200000000
H           2.31083500000000    3.89808700000000   -1.01627600000000
H          -3.67578000000000    2.73626000000000    2.53331000000000
H          -3.83658300000000    4.95216200000000    3.62002700000000
H          -0.27921400000000   -3.77291900000000    1.62973900000000
H           0.18763700000000   -5.91362700000000    2.73560600000000
O           4.96562300000000    1.32164400000000   -2.08186200000000
O           5.60869600000000    0.88669800000000    0.64476200000000
O          -5.79519300000000   -1.13761100000000   -0.24968300000000
O          -4.74145600000000   -1.54083100000000   -2.74173600000000
H          -2.24154200000000    6.76268400000000    2.92806300000000
H           2.53238400000000   -6.70715000000000    3.02423500000000
H          -0.45672500000000    6.24592000000000    1.30597500000000
C           0.09726600000000    3.94790600000000    0.17200500000000
H           4.42384900000000   -5.31121200000000    2.25531600000000
C           4.03790500000000   -2.72897700000000    1.02885700000000
H          -4.24498700000000    2.26918000000000    0.49371400000000
H          -0.02524300000000   -3.39719000000000   -0.58081100000000
H           0.68238500000000    4.83778300000000   -0.05943400000000
H           5.11868300000000   -2.76016000000000    1.06447500000000
O          -4.69967200000000   -3.51533400000000   -1.68560400000000
O          -6.06900900000000    1.07400800000000    0.02921600000000
O           5.83785200000000   -0.96720500000000   -0.58304200000000
O           4.25895200000000    3.45329700000000   -2.05513900000000
C          -5.86196700000000   -3.80810900000000   -2.42526800000000
C          -7.42350100000000    0.75057300000000    0.18669800000000
C           7.19668500000000   -0.61012200000000   -0.68462700000000
C           5.35492500000000    3.68834200000000   -2.89761700000000
H          -6.16085500000000   -4.82099800000000   -2.13999500000000
H          -6.65450800000000   -3.09469400000000   -2.18341400000000
H          -5.68322800000000   -3.76428700000000   -3.50583300000000
H          -7.95354400000000    1.70059400000000    0.31074600000000
H          -7.81911900000000    0.21319400000000   -0.68219800000000
H          -7.59941800000000    0.11653200000000    1.06445100000000
H           7.68165400000000   -1.41192700000000   -1.24832000000000
H           7.29480600000000    0.34161800000000   -1.21429400000000
H           7.66698500000000   -0.50977800000000    0.29971900000000
H           5.34631500000000    4.76016900000000   -3.12078600000000
H           6.30303600000000    3.41608000000000   -2.42040500000000
H           5.28762900000000    3.11734900000000   -3.83099800000000
