# Supplementary material for: Redox–protonation landscape of indene-annulated perylenes: chemodivergent switching of multistate NIR chromophores
Source: Chem Sci. 2026 Jun 2;17(28):13850–61. doi: 10.1039/d6sc01695b (PMC13248289; doi:10.1039/d6sc01695b)
Supplement: SC-017-D6SC01695B-s001 [file SC-017-D6SC01695B-s001.zip › PTE/mofsn_57_H0(-3,4).xyz]

76
 Written by MDA
C          -2.13980500000000   -2.91144300000000   -0.98866800000000
C          -0.87201800000000   -2.62920400000000   -0.55682900000000
C          -0.49194200000000   -1.34584700000000   -0.10507300000000
C          -1.48703400000000   -0.31886900000000   -0.07783000000000
C          -2.83557200000000   -0.65569500000000   -0.35362100000000
C          -3.16542600000000   -1.92973800000000   -0.97396600000000
C          -3.83676600000000    0.31484300000000   -0.02229700000000
C          -3.45970100000000    1.54545100000000    0.43967900000000
C          -2.11457400000000    1.95672000000000    0.61269200000000
C          -1.07523000000000    1.04500700000000    0.22830200000000
C           0.31693000000000    1.35473000000000    0.05019500000000
C           1.30597400000000    0.30081600000000   -0.02333000000000
C           0.88845100000000   -1.05014600000000    0.19510000000000
C           1.84136500000000   -2.00869100000000    0.58583300000000
C           3.25220700000000   -1.70124700000000    0.49963000000000
C           3.65859900000000   -0.41903300000000    0.02864400000000
C           2.69844800000000    0.56228000000000   -0.25532600000000
C           3.02635800000000    1.85458900000000   -0.85091100000000
C           2.09078500000000    2.87599000000000   -0.69268900000000
C           0.81312800000000    2.71685300000000   -0.14405800000000
C          -1.97026000000000    3.25500800000000    1.28868700000000
C          -2.92909100000000    3.63143800000000    2.24535200000000
C          -3.00530500000000    4.90576900000000    2.79370400000000
C          -2.08872300000000    5.87798300000000    2.38145600000000
C          -1.09474500000000    5.52651700000000    1.49284100000000
C          -0.96084500000000    4.21323700000000    0.96626700000000
C           1.74348200000000   -3.32214100000000    1.20373400000000
C           0.68629800000000   -4.09277300000000    1.69361800000000
C           0.92727700000000   -5.30985100000000    2.32726200000000
C           2.23994600000000   -5.77752200000000    2.48940800000000
C           3.31495500000000   -5.02274400000000    2.04884700000000
C           3.09840500000000   -3.77821000000000    1.42675500000000
H          -2.35875800000000   -3.88377400000000   -1.41415800000000
C          -4.37126000000000   -2.13809300000000   -1.69231000000000
C          -5.26533000000000   -0.02711500000000    0.11038800000000
C           5.08813600000000   -0.08153600000000    0.06647900000000
C           4.17095500000000    2.07015100000000   -1.68358000000000
H           2.37417500000000    3.87412200000000   -1.00586100000000
H          -3.64354100000000    2.88277400000000    2.56990800000000
H          -3.77060800000000    5.13623300000000    3.53113300000000
H          -0.33499100000000   -3.74736500000000    1.58077100000000
H           0.08938900000000   -5.89927500000000    2.69362000000000
O           4.98527300000000    1.26471400000000   -2.13370500000000
O           5.60742200000000    0.88428500000000    0.59364300000000
O          -5.73172900000000   -0.96558600000000    0.72364000000000
O          -5.25902500000000   -1.32407900000000   -2.01284200000000
H          -2.13875700000000    6.89243900000000    2.77354200000000
H           2.41570400000000   -6.73736700000000    2.97634700000000
H          -0.35089100000000    6.26238200000000    1.19359900000000
C           0.16371000000000    3.93455800000000    0.16582000000000
H           4.33440700000000   -5.37663300000000    2.20264500000000
C           3.99900600000000   -2.78786400000000    0.97663100000000
H          -4.24336800000000    2.25083100000000    0.68601900000000
H          -0.10477100000000   -3.38860400000000   -0.63328700000000
H           0.75552000000000    4.81460900000000   -0.08344500000000
H           5.07803400000000   -2.84954700000000    1.00964000000000
O          -4.53904500000000   -3.47830600000000   -2.10943700000000
O          -6.08655400000000    0.93897100000000   -0.41347800000000
O           5.88046600000000   -1.04175600000000   -0.50811900000000
O           4.32412000000000    3.41429800000000   -2.05665500000000
C          -5.71216100000000   -3.69254800000000   -2.83894700000000
C          -7.44310800000000    0.55740800000000   -0.43079400000000
C           7.23941100000000   -0.68111500000000   -0.57840100000000
C           5.42129700000000    3.64236300000000   -2.89826800000000
H          -5.72185300000000   -4.75525000000000   -3.10772800000000
H          -6.61092900000000   -3.45367000000000   -2.25689700000000
H          -5.75386800000000   -3.08429500000000   -3.75159200000000
H          -7.98547700000000    1.37149300000000   -0.92019700000000
H          -7.55477300000000   -0.37167700000000   -0.99711400000000
H          -7.83900900000000    0.39979100000000    0.57874900000000
H           7.75042800000000   -1.50972800000000   -1.07735100000000
H           7.35550100000000    0.24065700000000   -1.15600400000000
H           7.67322500000000   -0.52064900000000    0.41497000000000
H           5.43601900000000    4.71862500000000   -3.10047400000000
H           6.36520400000000    3.33993500000000   -2.43073600000000
H           5.33919200000000    3.09189200000000   -3.84303100000000
