# Supplementary material for: Redox–protonation landscape of indene-annulated perylenes: chemodivergent switching of multistate NIR chromophores
Source: Chem Sci. 2026 Jun 2;17(28):13850–61. doi: 10.1039/d6sc01695b (PMC13248289; doi:10.1039/d6sc01695b)
Supplement: SC-017-D6SC01695B-s001 [file SC-017-D6SC01695B-s001.zip › PTE/mofsn_57_H0(-4,1).xyz]

76
 Written by MDA
C          -1.96990900000000   -2.96284200000000   -1.08581100000000
C          -0.74545400000000   -2.66192400000000   -0.59931700000000
C          -0.43472800000000   -1.34746700000000   -0.11289900000000
C          -1.45606900000000   -0.35620200000000   -0.09577000000000
C          -2.82543800000000   -0.76110100000000   -0.38521600000000
C          -3.04652300000000   -2.01558500000000   -1.05699700000000
C          -3.85244600000000    0.13681100000000   -0.01393800000000
C          -3.48820800000000    1.43688200000000    0.44490800000000
C          -2.20859100000000    1.89639700000000    0.59435400000000
C          -1.11416900000000    1.00843000000000    0.20459900000000
C           0.26115500000000    1.38654300000000    0.05380700000000
C           1.26987500000000    0.36194100000000    0.04707000000000
C           0.90220900000000   -1.00886900000000    0.22781200000000
C           1.90464000000000   -1.97088800000000    0.60498800000000
C           3.28775200000000   -1.61768800000000    0.54229400000000
C           3.66406800000000   -0.29924900000000    0.11324000000000
C           2.68238100000000    0.66271400000000   -0.18422600000000
C           2.95437900000000    1.93220700000000   -0.80737900000000
C           1.95166200000000    2.94259600000000   -0.69837900000000
C           0.68605800000000    2.77019100000000   -0.19828400000000
C          -2.09191700000000    3.22554200000000    1.26085500000000
C          -2.98156600000000    3.55276900000000    2.27311800000000
C          -3.17493600000000    4.85858600000000    2.76309700000000
C          -2.45879800000000    5.88315100000000    2.12673000000000
C          -1.52796900000000    5.60083600000000    1.15339300000000
C          -1.18416800000000    4.24715900000000    0.76740500000000
C           1.83493400000000   -3.27475200000000    1.21813000000000
C           0.79782700000000   -4.09337500000000    1.68522400000000
C           1.06628700000000   -5.31260600000000    2.30675600000000
C           2.39094300000000   -5.74661700000000    2.48884300000000
C           3.44890500000000   -4.95004500000000    2.07233800000000
C           3.21053800000000   -3.70282400000000    1.46202700000000
H          -2.14330600000000   -3.92427500000000   -1.55478900000000
C          -4.19006200000000   -2.25898800000000   -1.87615200000000
C          -5.22775700000000   -0.26783000000000    0.16011700000000
C           5.07124000000000    0.08416100000000    0.20268000000000
C           4.09096300000000    2.16109800000000   -1.62584400000000
H           2.22396500000000    3.94129600000000   -1.02091100000000
H          -3.58936900000000    2.74766100000000    2.68242500000000
H          -3.89416700000000    5.06337400000000    3.55398200000000
H          -0.23334100000000   -3.78123300000000    1.55888600000000
H           0.23819800000000   -5.93179500000000    2.65186400000000
O           5.02088100000000    1.42133100000000   -1.97059400000000
O           5.56538700000000    1.05969500000000    0.74101000000000
O          -5.71566000000000   -1.37089300000000    0.35707300000000
O          -5.08989600000000   -1.51971900000000   -2.26596600000000
H          -2.62752300000000    6.92678900000000    2.41194800000000
H           2.58833700000000   -6.70833900000000    2.96858500000000
H          -0.95966300000000    6.41141700000000    0.69457500000000
C          -0.08760200000000    3.99017300000000   -0.01694800000000
H           4.47806900000000   -5.27663100000000    2.23929400000000
C           4.07617200000000   -2.68256000000000    1.03372200000000
H          -4.29416500000000    2.09539500000000    0.73557600000000
H           0.06296000000000   -3.37719700000000   -0.66722700000000
H           0.46514100000000    4.87816900000000   -0.33208300000000
H           5.15678200000000   -2.69800100000000    1.08928700000000
O          -4.22742100000000   -3.59408200000000   -2.36100000000000
O          -6.10426200000000    0.82820000000000    0.18563200000000
O           5.92602100000000   -0.86152600000000   -0.34028200000000
O           4.11223000000000    3.47138100000000   -2.17958800000000
C          -5.29220400000000   -3.83744300000000   -3.23103700000000
C          -7.43195700000000    0.47624900000000    0.45299400000000
C           7.26613000000000   -0.44877300000000   -0.35998700000000
C           5.20298100000000    3.70286000000000   -3.01678700000000
H          -5.25205300000000   -4.90489300000000   -3.48258500000000
H          -6.26043000000000   -3.59928800000000   -2.77500600000000
H          -5.22516100000000   -3.24708200000000   -4.15562600000000
H          -8.01495400000000    1.40277100000000    0.39912600000000
H          -7.81266900000000   -0.25007100000000   -0.27387700000000
H          -7.55303500000000    0.02813800000000    1.44835700000000
H           7.82737600000000   -1.24460400000000   -0.86384800000000
H           7.36680300000000    0.49293100000000   -0.90840700000000
H           7.67296500000000   -0.29831300000000    0.64877400000000
H           5.13683200000000    4.75233000000000   -3.33256600000000
H           6.16230400000000    3.52995800000000   -2.51211500000000
H           5.19809500000000    3.05838300000000   -3.90710500000000
