# Supplementary material for: Redox–protonation landscape of indene-annulated perylenes: chemodivergent switching of multistate NIR chromophores
Source: Chem Sci. 2026 Jun 2;17(28):13850–61. doi: 10.1039/d6sc01695b (PMC13248289; doi:10.1039/d6sc01695b)
Supplement: SC-017-D6SC01695B-s001 [file SC-017-D6SC01695B-s001.zip › PTE/mofsn_57_H0(-4,3).xyz]

76
 Written by MDA
C          -2.03766000000000   -3.02741600000000   -0.87894000000000
C          -0.81013900000000   -2.71967300000000   -0.38731100000000
C          -0.45880500000000   -1.38256200000000   -0.01402600000000
C          -1.49679100000000   -0.38376500000000   -0.06580300000000
C          -2.83080700000000   -0.75389600000000   -0.39432600000000
C          -3.08229600000000   -2.05514900000000   -1.00050000000000
C          -3.88121500000000    0.20261700000000   -0.15291400000000
C          -3.51099300000000    1.48188000000000    0.30004500000000
C          -2.22070600000000    1.90255900000000    0.53874800000000
C          -1.12255800000000    1.00006400000000    0.20521800000000
C           0.23152900000000    1.35994900000000    0.06753700000000
C           1.26653000000000    0.32939900000000    0.02301200000000
C           0.89037900000000   -1.03361600000000    0.26874100000000
C           1.91718200000000   -1.96830500000000    0.64759900000000
C           3.29969100000000   -1.61857400000000    0.49090400000000
C           3.64711400000000   -0.32320300000000    0.00100000000000
C           2.63060300000000    0.62881300000000   -0.25476700000000
C           2.90634500000000    1.93225000000000   -0.87287600000000
C           1.94923900000000    2.93369700000000   -0.68564500000000
C           0.67911000000000    2.74645900000000   -0.11233100000000
C          -2.10431400000000    3.17069400000000    1.30626800000000
C          -3.04833400000000    3.45450600000000    2.29284300000000
C          -3.19268100000000    4.71764300000000    2.88791800000000
C          -2.33852400000000    5.73816400000000    2.48033300000000
C          -1.33411700000000    5.46801100000000    1.56350600000000
C          -1.13140800000000    4.17762200000000    1.00077700000000
C           1.89084300000000   -3.24280500000000    1.32454100000000
C           0.88302500000000   -4.03065100000000    1.89557100000000
C           1.18647700000000   -5.21417800000000    2.56779400000000
C           2.52137800000000   -5.64081900000000    2.69333900000000
C           3.55335300000000   -4.87546200000000    2.17240300000000
C           3.28027500000000   -3.65855200000000    1.50935100000000
H          -2.22188900000000   -4.02584000000000   -1.26131400000000
C          -4.17496700000000   -2.30892700000000   -1.86254600000000
C          -5.26633500000000   -0.15721500000000   -0.01622400000000
C           5.04877000000000    0.08236900000000    0.01726800000000
C           4.00991000000000    2.16811800000000   -1.74342700000000
H           2.19742100000000    3.93809600000000   -1.01044500000000
H          -3.72596300000000    2.65651000000000    2.58190000000000
H          -3.96443300000000    4.88958700000000    3.63661300000000
H          -0.15284300000000   -3.72008000000000    1.81093100000000
H           0.38098200000000   -5.81192400000000    2.99401500000000
O           4.84245300000000    1.39255200000000   -2.23138300000000
O           5.54194500000000    1.09234700000000    0.49455100000000
O          -5.79420000000000   -1.21936900000000    0.28658900000000
O          -5.02258300000000   -1.56403800000000   -2.37392900000000
H          -2.43648600000000    6.74384500000000    2.89465300000000
H           2.74641100000000   -6.57580800000000    3.21274400000000
H          -0.64005200000000    6.25696100000000    1.27400900000000
C          -0.00592200000000    3.94352500000000    0.18612900000000
H           4.59002500000000   -5.19705700000000    2.29683100000000
C           4.11798600000000   -2.66700100000000    0.98395000000000
H          -4.31376100000000    2.16777500000000    0.54182600000000
H          -0.03063600000000   -3.46948700000000   -0.38583900000000
H           0.56919500000000    4.84214200000000   -0.04357400000000
H           5.20025200000000   -2.67751800000000    0.98361000000000
O          -4.25952500000000   -3.69724600000000   -2.23446000000000
O          -6.12540400000000    0.95695500000000   -0.17657100000000
O           5.89841600000000   -0.86323600000000   -0.53442600000000
O           4.12364700000000    3.53379300000000   -2.12894000000000
C          -5.26987800000000   -3.95497200000000   -3.15603900000000
C          -7.46921600000000    0.65361900000000    0.05654400000000
C           7.21952700000000   -0.41024200000000   -0.65880300000000
C           5.18792600000000    3.77460400000000   -2.99704000000000
H          -5.30255700000000   -5.04520000000000   -3.29453400000000
H          -6.24844900000000   -3.59654000000000   -2.81289700000000
H          -5.09125100000000   -3.48046800000000   -4.13397300000000
H          -8.03613400000000    1.57269100000000   -0.13928200000000
H          -7.82318100000000   -0.15031100000000   -0.59915000000000
H          -7.65635100000000    0.32779000000000    1.08974700000000
H           7.77954100000000   -1.21875800000000   -1.14323600000000
H           7.25478300000000    0.49574200000000   -1.27316300000000
H           7.67621300000000   -0.17869300000000    0.31218300000000
H           5.17842000000000    4.85123800000000   -3.21269000000000
H           6.15578600000000    3.49805500000000   -2.55855100000000
H           5.09980500000000    3.21569300000000   -3.93877500000000
