# Supplementary material for: Redox–protonation landscape of indene-annulated perylenes: chemodivergent switching of multistate NIR chromophores
Source: Chem Sci. 2026 Jun 2;17(28):13850–61. doi: 10.1039/d6sc01695b (PMC13248289; doi:10.1039/d6sc01695b)
Supplement: SC-017-D6SC01695B-s001 [file SC-017-D6SC01695B-s001.zip › PTE/mofsn_57_H0(0,1).xyz]

76
 Written by MDA
C          -2.27701200000000   -2.75893600000000   -1.18059400000000
C          -0.95771700000000   -2.54267500000000   -0.78251300000000
C          -0.56610800000000   -1.32126300000000   -0.26922100000000
C          -1.50361900000000   -0.25629600000000   -0.17911200000000
C          -2.87524700000000   -0.53199300000000   -0.42751100000000
C          -3.22909000000000   -1.77902400000000   -1.01723100000000
C          -3.81982900000000    0.47116500000000   -0.06970500000000
C          -3.37392300000000    1.66551900000000    0.42099500000000
C          -2.00651800000000    1.99846600000000    0.56917700000000
C          -1.04465800000000    1.06581500000000    0.16702900000000
C           0.38665100000000    1.33860900000000   -0.02714900000000
C           1.29627700000000    0.26956700000000   -0.09431100000000
C           0.82247700000000   -1.07928500000000    0.10354900000000
C           1.70561400000000   -2.03610400000000    0.54094100000000
C           3.12715000000000   -1.75572400000000    0.54171700000000
C           3.61122600000000   -0.51528200000000    0.05913600000000
C           2.70939000000000    0.47905500000000   -0.29906200000000
C           3.08345200000000    1.74086300000000   -0.90318800000000
C           2.19730600000000    2.75795000000000   -0.91039600000000
C           0.88856900000000    2.66864100000000   -0.30855600000000
C          -1.76345200000000    3.29466600000000    1.24723500000000
C          -2.63099100000000    3.66579900000000    2.28153900000000
C          -2.57362500000000    4.91739200000000    2.87382000000000
C          -1.64479400000000    5.85083400000000    2.42416500000000
C          -0.75521400000000    5.49156300000000    1.43101700000000
C          -0.76744300000000    4.20712700000000    0.85859800000000
C           1.54354400000000   -3.38730600000000    1.12148000000000
C           0.44227700000000   -4.13417500000000    1.51354600000000
C           0.63997400000000   -5.37096900000000    2.12867000000000
C           1.92258000000000   -5.86316700000000    2.35854900000000
C           3.03719900000000   -5.11154100000000    2.00526600000000
C           2.84863200000000   -3.87042600000000    1.40435400000000
H          -2.55738700000000   -3.69725700000000   -1.64327400000000
C          -4.56042100000000   -1.99418100000000   -1.65064200000000
C          -5.28307200000000    0.20129000000000    0.00968500000000
C           5.07391700000000   -0.23122400000000    0.09219000000000
C           4.35260300000000    1.89539400000000   -1.66689100000000
H           2.48923900000000    3.70675000000000   -1.34363200000000
H          -3.36319400000000    2.94981400000000    2.63586500000000
H          -3.25844000000000    5.16503100000000    3.67747400000000
H          -0.56640000000000   -3.77449900000000    1.35577900000000
H          -0.22243000000000   -5.95562200000000    2.43071000000000
O           4.91174100000000    1.00204900000000   -2.26268300000000
O           5.55731200000000    0.79044900000000    0.52542900000000
O          -5.76529000000000   -0.82234700000000    0.43997600000000
O          -5.15647700000000   -1.15704800000000   -2.29067900000000
H          -1.60406500000000    6.84303300000000    2.86024300000000
H           2.05115300000000   -6.83189500000000    2.82981300000000
H          -0.00195100000000    6.19779200000000    1.09655200000000
C           0.30735700000000    3.88619800000000   -0.03894400000000
H           4.03907800000000   -5.47588000000000    2.20861300000000
C           3.80982600000000   -2.86762300000000    1.02653700000000
H          -4.11315900000000    2.40502700000000    0.69665200000000
H          -0.22198200000000   -3.32424800000000   -0.91668400000000
H           0.87035000000000    4.74869600000000   -0.38441600000000
H           4.88258200000000   -2.96720400000000    1.09978200000000
O          -4.99060600000000   -3.25240000000000   -1.50387600000000
O          -6.01189500000000    1.25714400000000   -0.36804700000000
O           5.80715500000000   -1.24842800000000   -0.37538900000000
O           4.78224700000000    3.16441100000000   -1.68422000000000
C          -6.26435500000000   -3.52092800000000   -2.09170900000000
C          -7.42534800000000    1.05823600000000   -0.31439700000000
C           7.20914800000000   -0.98678000000000   -0.45343000000000
C           5.98323300000000    3.38017000000000   -2.42494400000000
H          -6.46542100000000   -4.57245400000000   -1.89537000000000
H          -7.02525000000000   -2.89099200000000   -1.62784400000000
H          -6.24432400000000   -3.32466000000000   -3.16513300000000
H          -7.86893300000000    1.99672400000000   -0.64162000000000
H          -7.70926900000000    0.24480000000000   -0.98416300000000
H          -7.74363500000000    0.81261000000000    0.70030800000000
H           7.66059800000000   -1.90343200000000   -0.82871500000000
H           7.38868100000000   -0.16059400000000   -1.14340900000000
H           7.61165200000000   -0.72937400000000    0.52771500000000
H           6.18527600000000    4.44761800000000   -2.35732500000000
H           6.80134100000000    2.80730200000000   -1.98477700000000
H           5.85659700000000    3.07576300000000   -3.46535700000000
