# Supplementary material for: Redox–protonation landscape of indene-annulated perylenes: chemodivergent switching of multistate NIR chromophores
Source: Chem Sci. 2026 Jun 2;17(28):13850–61. doi: 10.1039/d6sc01695b (PMC13248289; doi:10.1039/d6sc01695b)
Supplement: SC-017-D6SC01695B-s001 [file SC-017-D6SC01695B-s001.zip › PTE/mofsn_57_H0(0,3).xyz]

76
 Written by MDA
C          -2.29374200000000   -2.75761900000000   -1.16832900000000
C          -0.96840200000000   -2.53560100000000   -0.79498600000000
C          -0.57112700000000   -1.31417700000000   -0.28550100000000
C          -1.51142700000000   -0.25214000000000   -0.18452000000000
C          -2.88812700000000   -0.53654300000000   -0.39810800000000
C          -3.24926800000000   -1.78615000000000   -0.97947900000000
C          -3.82974500000000    0.46085700000000   -0.01980000000000
C          -3.37874100000000    1.66781400000000    0.43793200000000
C          -2.01247300000000    2.01394400000000    0.53314800000000
C          -1.05297200000000    1.07815700000000    0.12851800000000
C           0.36762400000000    1.35925300000000   -0.10054600000000
C           1.30108400000000    0.26163300000000   -0.12696200000000
C           0.82416500000000   -1.07156800000000    0.06587300000000
C           1.71573100000000   -2.05743000000000    0.45796000000000
C           3.12192200000000   -1.78675600000000    0.43518500000000
C           3.60976100000000   -0.56329300000000    0.02234200000000
C           2.69297800000000    0.47533000000000   -0.30344300000000
C           3.09663900000000    1.74398100000000   -0.83940400000000
C           2.20041700000000    2.76032700000000   -0.89188700000000
C           0.85909500000000    2.65412300000000   -0.40464200000000
C          -1.76086800000000    3.33756700000000    1.15500900000000
C          -2.58092400000000    3.73781100000000    2.21287700000000
C          -2.54693500000000    5.02984200000000    2.71874400000000
C          -1.69344800000000    5.97073800000000    2.14776400000000
C          -0.84317700000000    5.58514000000000    1.13129900000000
C          -0.82073100000000    4.25925600000000    0.65095300000000
C           1.55660400000000   -3.40863700000000    1.02451200000000
C           0.45451800000000   -4.14686000000000    1.43903500000000
C           0.64810100000000   -5.39347500000000    2.02973400000000
C           1.93222200000000   -5.92128400000000    2.21940800000000
C           3.04596900000000   -5.19272200000000    1.84965200000000
C           2.86956200000000   -3.92421600000000    1.27075700000000
H          -2.57733400000000   -3.69598900000000   -1.62905300000000
C          -4.59304800000000   -2.00954300000000   -1.58060700000000
C          -5.28523600000000    0.17585500000000    0.11249500000000
C           5.06872400000000   -0.27459900000000    0.12709800000000
C           4.41432000000000    1.93686000000000   -1.50730400000000
H           2.52329200000000    3.71698300000000   -1.28347400000000
H          -3.26529400000000    3.01832200000000    2.64775000000000
H          -3.19550800000000    5.30375000000000    3.54356800000000
H          -0.55185400000000   -3.76854300000000    1.31684000000000
H          -0.21656100000000   -5.96572200000000    2.34879600000000
O           4.99774600000000    1.08087600000000   -2.13449400000000
O           5.52543200000000    0.71450500000000    0.65448200000000
O          -5.74308800000000   -0.85494100000000    0.55284500000000
O          -5.21782000000000   -1.17422900000000   -2.19534000000000
H          -1.67886700000000    6.99253600000000    2.51143600000000
H           2.04840400000000   -6.89998500000000    2.67242900000000
H          -0.14298700000000    6.29824600000000    0.70792100000000
C           0.22125500000000    3.90380300000000   -0.25410000000000
H           4.04632000000000   -5.57876100000000    2.01652000000000
C           3.82642100000000   -2.95722100000000    0.90715800000000
H          -4.11468200000000    2.40497900000000    0.72878300000000
H          -0.23309300000000   -3.31385400000000   -0.94770800000000
H           0.77476500000000    4.74512600000000   -0.66004500000000
H           4.89918300000000   -3.05712800000000    0.96993600000000
O          -5.00443500000000   -3.27579900000000   -1.43860200000000
O          -6.03914200000000    1.22719900000000   -0.23003400000000
O           5.82645800000000   -1.25213800000000   -0.38306900000000
O           4.85634900000000    3.19600100000000   -1.40270600000000
C          -6.28738400000000   -3.55297400000000   -2.00076200000000
C          -7.44679200000000    1.01383000000000   -0.12127300000000
C           7.22936400000000   -0.98162400000000   -0.38325000000000
C           6.10739200000000    3.44814300000000   -2.04306600000000
H          -6.47274700000000   -4.60854600000000   -1.81027200000000
H          -7.04535400000000   -2.93600800000000   -1.51511900000000
H          -6.29353900000000   -3.34667100000000   -3.07254900000000
H          -7.91259300000000    1.94888700000000   -0.42699200000000
H          -7.74956800000000    0.19971500000000   -0.78195100000000
H          -7.72252300000000    0.76151700000000    0.90426900000000
H           7.70154100000000   -1.86944000000000   -0.79993400000000
H           7.43203400000000   -0.11074400000000   -1.00877900000000
H           7.58854300000000   -0.78939800000000    0.62907100000000
H           6.30895300000000    4.50708600000000   -1.89244800000000
H           6.88932100000000    2.84099600000000   -1.58348600000000
H           6.05234500000000    3.21184400000000   -3.10705800000000
