# Supplementary material for: Redox–protonation landscape of indene-annulated perylenes: chemodivergent switching of multistate NIR chromophores
Source: Chem Sci. 2026 Jun 2;17(28):13850–61. doi: 10.1039/d6sc01695b (PMC13248289; doi:10.1039/d6sc01695b)
Supplement: SC-017-D6SC01695B-s001 [file SC-017-D6SC01695B-s001.zip › PTE/mofsn_57_H15(-1,1).xyz]

77
 Written by MDA
C          -2.20754600000000   -2.84141500000000   -1.05502800000000
C          -0.91406600000000   -2.59942100000000   -0.62691700000000
C          -0.54749000000000   -1.33188700000000   -0.17394700000000
C          -1.51000400000000   -0.28527700000000   -0.15734400000000
C          -2.87950200000000   -0.57760300000000   -0.46491800000000
C          -3.18003300000000   -1.85710700000000   -1.00880300000000
C          -3.85219000000000    0.43998400000000   -0.23008600000000
C          -3.41259300000000    1.67660800000000    0.23401000000000
C          -2.08737600000000    2.00981300000000    0.45885300000000
C          -1.07544500000000    1.06351200000000    0.13170800000000
C           0.31032600000000    1.37177400000000   -0.01464300000000
C           1.26265900000000    0.30544000000000   -0.04876400000000
C           0.83365000000000   -1.03431100000000    0.15562900000000
C           1.78809500000000   -1.99344600000000    0.54811900000000
C           3.15186900000000   -1.70087700000000    0.46982400000000
C           3.59032600000000   -0.46008400000000    0.00962200000000
C           2.65584700000000    0.53900100000000   -0.28156200000000
C           3.00016000000000    1.82438000000000   -0.87447500000000
C           2.09726100000000    2.82553800000000   -0.86937600000000
C           0.78688200000000    2.72502000000000   -0.25995600000000
C          -1.85948200000000    3.25364100000000    1.25466800000000
C          -2.71880500000000    3.52290300000000    2.31901600000000
C          -2.69992300000000    4.74133700000000    2.99538800000000
C          -1.79141500000000    5.71534100000000    2.61215100000000
C          -0.88347600000000    5.43768200000000    1.59857300000000
C          -0.87739400000000    4.20573200000000    0.93367900000000
C           1.65105400000000   -3.31563000000000    1.20536900000000
C           0.54445100000000   -4.01040500000000    1.69378900000000
C           0.73424900000000   -5.21976600000000    2.35331200000000
C           2.01040300000000   -5.74376300000000    2.53960800000000
C           3.12220500000000   -5.03876400000000    2.08734600000000
C           2.93793900000000   -3.82856400000000    1.44088000000000
H          -2.46251800000000   -3.80502500000000   -1.48230700000000
C          -4.43558900000000   -2.13013400000000   -1.74744200000000
C          -5.28597900000000    0.16627200000000   -0.17427300000000
C           5.04738300000000   -0.16674700000000   -0.00480900000000
C           4.23980500000000    2.01149800000000   -1.66471300000000
H           2.36926400000000    3.77724000000000   -1.31064800000000
H          -3.43876700000000    2.76417000000000    2.60683800000000
H          -3.40050100000000    4.92308600000000    3.80442800000000
H          -0.45543700000000   -3.61809500000000    1.56480900000000
H          -0.12982400000000   -5.75883900000000    2.72936500000000
O           4.82485100000000    1.14664200000000   -2.28255900000000
O           5.56853500000000    0.82022000000000    0.46592300000000
O          -5.82533500000000   -0.91469100000000   -0.01041300000000
O          -4.93758400000000   -1.40845900000000   -2.57959400000000
H          -1.77185500000000    6.68044200000000    3.10994600000000
H           2.13915500000000   -6.69256000000000    3.05141700000000
H          -0.14132200000000    6.17991600000000    1.31744700000000
C           0.19497800000000    3.92913200000000    0.00028300000000
H           4.12447000000000   -5.42350800000000    2.25529500000000
C           3.98156300000000   -2.86277200000000    0.95474800000000
H          -4.16751500000000    2.41237200000000    0.47943900000000
H          -0.16217500000000   -3.36971500000000   -0.72909100000000
H           0.74930500000000    4.80648400000000   -0.32474600000000
H           4.67787200000000   -2.58223000000000    1.75399900000000
H           4.59181700000000   -3.27924900000000    0.14714200000000
O          -4.92263400000000   -3.36494600000000   -1.48405300000000
O          -6.03932600000000    1.29941100000000   -0.25074800000000
O           5.76708200000000   -1.15963500000000   -0.56231000000000
O           4.64691600000000    3.29802400000000   -1.69246300000000
C          -6.13873300000000   -3.66081200000000   -2.15431700000000
C          -7.43377600000000    1.08736400000000   -0.11654100000000
C           7.15858600000000   -0.88825500000000   -0.67237700000000
C           5.80915700000000    3.53301200000000   -2.47553900000000
H          -6.42496400000000   -4.66203700000000   -1.83095300000000
H          -6.90424100000000   -2.93411700000000   -1.87423100000000
H          -6.01070200000000   -3.63316900000000   -3.23948900000000
H          -7.89694900000000    2.07029900000000   -0.20923800000000
H          -7.80200700000000    0.41811000000000   -0.89770000000000
H          -7.67653900000000    0.64465200000000    0.85329900000000
H           7.60192800000000   -1.77669900000000   -1.12126500000000
H           7.31566000000000   -0.01783700000000   -1.31269900000000
H           7.60012900000000   -0.69163900000000    0.30709100000000
H           6.00225600000000    4.60336100000000   -2.40940700000000
H           6.65562200000000    2.96811500000000   -2.07879800000000
H           5.64960900000000    3.23630000000000   -3.51467700000000
