# Supplementary material for: Redox–protonation landscape of indene-annulated perylenes: chemodivergent switching of multistate NIR chromophores
Source: Chem Sci. 2026 Jun 2;17(28):13850–61. doi: 10.1039/d6sc01695b (PMC13248289; doi:10.1039/d6sc01695b)
Supplement: SC-017-D6SC01695B-s001 [file SC-017-D6SC01695B-s001.zip › PTE/mofsn_57_H15(-1,3).xyz]

77
 Written by MDA
C          -2.20739000000000   -2.80118500000000   -1.15498600000000
C          -0.91018300000000   -2.55626600000000   -0.77325000000000
C          -0.52808500000000   -1.30197700000000   -0.26507500000000
C          -1.49114100000000   -0.25869700000000   -0.17239600000000
C          -2.87041500000000   -0.58586000000000   -0.38836400000000
C          -3.20190000000000   -1.83572400000000   -0.98499100000000
C          -3.83214200000000    0.37755300000000    0.01172800000000
C          -3.40989600000000    1.61066800000000    0.46112000000000
C          -2.07075300000000    2.00612200000000    0.54499500000000
C          -1.06770500000000    1.08070600000000    0.13559300000000
C           0.33968100000000    1.38457600000000   -0.06277600000000
C           1.29189200000000    0.30600300000000   -0.08870600000000
C           0.83907400000000   -1.03597800000000    0.06883700000000
C           1.77347900000000   -2.03753000000000    0.42457800000000
C           3.14454500000000   -1.75273400000000    0.36972200000000
C           3.62384700000000   -0.50574800000000    0.00243700000000
C           2.69587700000000    0.53994800000000   -0.28759100000000
C           3.07353500000000    1.80769500000000   -0.80422700000000
C           2.14820200000000    2.83540300000000   -0.79719800000000
C           0.82938700000000    2.70387800000000   -0.34237700000000
C          -1.87304400000000    3.34341000000000    1.14091000000000
C          -2.74086100000000    3.75848300000000    2.16081600000000
C          -2.77875600000000    5.06499200000000    2.62037000000000
C          -1.93949100000000    6.02074400000000    2.04021300000000
C          -1.03929100000000    5.63104300000000    1.07601600000000
C          -0.93396500000000    4.28275000000000    0.64559000000000
C           1.60422600000000   -3.36724200000000    1.03667100000000
C           0.48218300000000   -4.06243800000000    1.49435500000000
C           0.64687400000000   -5.29992400000000    2.10958200000000
C           1.90937400000000   -5.85679700000000    2.28428800000000
C           3.03760800000000   -5.15320100000000    1.86321500000000
C           2.88025600000000   -3.91913500000000    1.26187600000000
H          -2.46717200000000   -3.74077900000000   -1.62631700000000
C          -4.50809200000000   -2.07302000000000   -1.61808400000000
C          -5.26541500000000    0.05172700000000    0.19023400000000
C           5.06505600000000   -0.21550000000000    0.15038800000000
C           4.35646400000000    2.03425600000000   -1.48832900000000
H           2.46873300000000    3.80895000000000   -1.14570200000000
H          -3.40555700000000    3.02631200000000    2.60497500000000
H          -3.46315100000000    5.34029900000000    3.41618800000000
H          -0.51103000000000   -3.64938000000000    1.37993600000000
H          -0.23066200000000   -5.83510000000000    2.46025200000000
O           5.04962600000000    1.19556300000000   -2.03030200000000
O           5.54426700000000    0.75258800000000    0.70152800000000
O          -5.70565600000000   -0.97396900000000    0.66213400000000
O          -5.25716700000000   -1.23290900000000   -2.07720100000000
H          -1.97603300000000    7.05603400000000    2.36560600000000
H           2.01739300000000   -6.82612300000000    2.76110600000000
H          -0.34925300000000    6.35429600000000    0.65115800000000
C           0.13806600000000    3.94636000000000   -0.20651300000000
H           4.03217800000000   -5.56173400000000    2.02240900000000
C           3.94298900000000   -2.95535200000000    0.81378700000000
H          -4.17260200000000    2.31726300000000    0.75796100000000
H          -0.15066200000000   -3.30979400000000   -0.93114600000000
H           0.69241200000000    4.79846600000000   -0.59127700000000
H           4.64709800000000   -2.71411400000000    1.61718600000000
H           4.54574800000000   -3.34439300000000   -0.01233000000000
O          -4.79628100000000   -3.39459300000000   -1.72578300000000
O          -6.06852700000000    1.08556100000000   -0.14297500000000
O           5.84773500000000   -1.20303600000000   -0.34406500000000
O           4.69520800000000    3.34796700000000   -1.53694800000000
C          -6.02507700000000   -3.67567500000000   -2.37782200000000
C          -7.45541600000000    0.82131400000000    0.01333800000000
C           7.24092500000000   -0.94199300000000   -0.25916300000000
C           5.89913800000000    3.61837100000000   -2.23678300000000
H          -6.12354300000000   -4.76136600000000   -2.37660400000000
H          -6.85796400000000   -3.21629800000000   -1.84087100000000
H          -6.02442000000000   -3.29476500000000   -3.40222100000000
H          -7.97105200000000    1.72632500000000   -0.30764800000000
H          -7.74800800000000   -0.02738400000000   -0.60849700000000
H          -7.69897600000000    0.59171700000000    1.05363200000000
H           7.73607700000000   -1.81129700000000   -0.69247500000000
H           7.48666300000000   -0.04071300000000   -0.82463200000000
H           7.55556500000000   -0.80098300000000    0.77777300000000
H           6.03970600000000    4.69826000000000   -2.18530000000000
H           6.74033400000000    3.10217600000000   -1.76855900000000
H           5.83258400000000    3.29257500000000   -3.27786900000000
