# Supplementary material for: Redox–protonation landscape of indene-annulated perylenes: chemodivergent switching of multistate NIR chromophores
Source: Chem Sci. 2026 Jun 2;17(28):13850–61. doi: 10.1039/d6sc01695b (PMC13248289; doi:10.1039/d6sc01695b)
Supplement: SC-017-D6SC01695B-s001 [file SC-017-D6SC01695B-s001.zip › PTE/mofsn_57_H15(-2,2).xyz]

77
 Written by MDA
C          -2.11054100000000   -2.87888300000000   -1.08851800000000
C          -0.84548500000000   -2.62050400000000   -0.64152200000000
C          -0.49904800000000   -1.32575100000000   -0.17982400000000
C          -1.48175500000000   -0.29962600000000   -0.15849800000000
C          -2.85263100000000   -0.63220100000000   -0.47714800000000
C          -3.11587200000000   -1.89941200000000   -1.05351800000000
C          -3.85934900000000    0.34192500000000   -0.19499200000000
C          -3.44104800000000    1.60268400000000    0.27695900000000
C          -2.14010700000000    1.98598500000000    0.47808100000000
C          -1.07972200000000    1.05623900000000    0.13259700000000
C           0.29297600000000    1.38727200000000   -0.00399100000000
C           1.27078000000000    0.33340800000000   -0.03133600000000
C           0.85712400000000   -1.01267200000000    0.14305900000000
C           1.83564100000000   -1.99207700000000    0.50620300000000
C           3.18599900000000   -1.67583900000000    0.42857000000000
C           3.62419800000000   -0.41162000000000    0.02059600000000
C           2.67400400000000    0.59532000000000   -0.27054700000000
C           3.00170100000000    1.86664500000000   -0.84555300000000
C           2.05809800000000    2.89195900000000   -0.77314400000000
C           0.77061200000000    2.75693100000000   -0.23245300000000
C          -1.96501400000000    3.26225800000000    1.22107100000000
C          -2.86943000000000    3.57172600000000    2.24024700000000
C          -2.93142600000000    4.82902900000000    2.83800700000000
C          -2.05315900000000    5.82099400000000    2.41258600000000
C          -1.10030100000000    5.51887900000000    1.45566600000000
C          -0.99262100000000    4.23498700000000    0.87722600000000
C           1.70911700000000   -3.29535900000000    1.17582700000000
C           0.61086400000000   -4.00416300000000    1.67347700000000
C           0.81533100000000   -5.21472100000000    2.33124600000000
C           2.09232600000000   -5.73443000000000    2.51502500000000
C           3.19782300000000   -5.01471600000000    2.05451500000000
C           3.00260900000000   -3.80901100000000    1.41081600000000
H          -2.34332900000000   -3.84081500000000   -1.53304900000000
C          -4.33415000000000   -2.17729500000000   -1.82473500000000
C          -5.25918800000000    0.00870100000000   -0.08344600000000
C           5.06221000000000   -0.10005400000000    0.12453700000000
C           4.20878100000000    2.07860500000000   -1.61865600000000
H           2.35024900000000    3.87314300000000   -1.12552500000000
H          -3.56281600000000    2.80046700000000    2.55860700000000
H          -3.66257900000000    5.02675400000000    3.61695500000000
H          -0.39286900000000   -3.62118300000000    1.54584500000000
H          -0.04617800000000   -5.75917900000000    2.70928200000000
O           5.01615300000000    1.24865500000000   -2.01552200000000
O           5.56447400000000    0.84469700000000    0.69506200000000
O          -5.78936100000000   -1.09478700000000   -0.04242500000000
O          -4.90077300000000   -1.44086100000000   -2.60483100000000
H          -2.09292900000000    6.81866900000000    2.84421600000000
H           2.23053400000000   -6.68277600000000    3.02708000000000
H          -0.38207800000000    6.27559400000000    1.14856300000000
C           0.10689000000000    3.96695700000000    0.01350300000000
H           4.20596500000000   -5.38963800000000    2.21834600000000
C           4.03016400000000   -2.83006200000000    0.91470800000000
H          -4.21982100000000    2.30404000000000    0.54260300000000
H          -0.06922400000000   -3.36589700000000   -0.74729700000000
H           0.67413200000000    4.84991400000000   -0.27559700000000
H           4.72847100000000   -2.53524400000000    1.70699300000000
H           4.64395100000000   -3.23780500000000    0.10503200000000
O          -4.74988400000000   -3.47519700000000   -1.68000600000000
O          -6.06470800000000    1.12537900000000    0.05836200000000
O           5.84578600000000   -1.07270000000000   -0.42427200000000
O           4.39228100000000    3.39720400000000   -1.97562100000000
C          -5.92420500000000   -3.77780400000000   -2.40433200000000
C          -7.42684800000000    0.83057900000000    0.26047400000000
C           7.22714800000000   -0.77038100000000   -0.40796700000000
C           5.52592200000000    3.62502100000000   -2.78166200000000
H          -6.16966500000000   -4.81560300000000   -2.16744300000000
H          -6.73878100000000   -3.11484400000000   -2.10209300000000
H          -5.77527400000000   -3.66465300000000   -3.48304300000000
H          -7.93951500000000    1.79340800000000    0.32529400000000
H          -7.83481800000000    0.24103000000000   -0.56587700000000
H          -7.58709200000000    0.26156500000000    1.18248100000000
H           7.72720300000000   -1.60886100000000   -0.89701600000000
H           7.41273500000000    0.15683200000000   -0.95531500000000
H           7.60201500000000   -0.65149700000000    0.61314100000000
H           5.55212100000000    4.70058100000000   -2.97071400000000
H           6.44390500000000    3.30908300000000   -2.27721500000000
H           5.46344200000000    3.08063600000000   -3.72916400000000
