# Supplementary material for: Redox–protonation landscape of indene-annulated perylenes: chemodivergent switching of multistate NIR chromophores
Source: Chem Sci. 2026 Jun 2;17(28):13850–61. doi: 10.1039/d6sc01695b (PMC13248289; doi:10.1039/d6sc01695b)
Supplement: SC-017-D6SC01695B-s001 [file SC-017-D6SC01695B-s001.zip › PTE/mofsn_57_H15(-2,4).xyz]

77
 Written by MDA
C          -2.21730800000000   -2.76094500000000   -1.29209400000000
C          -0.90799400000000   -2.52413400000000   -0.89280500000000
C          -0.53537700000000   -1.29465200000000   -0.34947300000000
C          -1.49990000000000   -0.25081100000000   -0.23797500000000
C          -2.86318100000000   -0.55780100000000   -0.47672900000000
C          -3.18903000000000   -1.79349500000000   -1.10458100000000
C          -3.86205000000000    0.39892700000000   -0.04386400000000
C          -3.39933200000000    1.64182300000000    0.41668100000000
C          -2.06538000000000    2.01687200000000    0.50808600000000
C          -1.04597600000000    1.08423100000000    0.11778700000000
C           0.36856900000000    1.38884800000000   -0.10778300000000
C           1.31544000000000    0.30811700000000   -0.12970600000000
C           0.82570000000000   -1.03205900000000    0.05015200000000
C           1.76859300000000   -2.04352800000000    0.40155100000000
C           3.13678100000000   -1.79883600000000    0.34304900000000
C           3.66598300000000   -0.54075800000000   -0.03733200000000
C           2.70811300000000    0.51481000000000   -0.34187300000000
C           3.09224600000000    1.78141300000000   -0.86638200000000
C           2.19706900000000    2.81739500000000   -0.85754700000000
C           0.86521600000000    2.69530200000000   -0.38528500000000
C          -1.86536700000000    3.36371900000000    1.08191500000000
C          -2.74937300000000    3.81493700000000    2.07696400000000
C          -2.78741200000000    5.12872700000000    2.51390400000000
C          -1.91901300000000    6.06621400000000    1.94219800000000
C          -0.99871400000000    5.64485400000000    1.01170000000000
C          -0.89371900000000    4.28715000000000    0.60219900000000
C           1.55686700000000   -3.36291900000000    1.01379400000000
C           0.40707800000000   -4.02611800000000    1.45579700000000
C           0.52621500000000   -5.27895800000000    2.05295700000000
C           1.76691900000000   -5.88281100000000    2.23109900000000
C           2.92274200000000   -5.20816000000000    1.82731500000000
C           2.81042800000000   -3.96319100000000    1.24040200000000
H          -2.48216100000000   -3.69282700000000   -1.77992500000000
C          -4.48709200000000   -2.01329000000000   -1.78069900000000
C          -5.23782100000000    0.04914500000000    0.15946900000000
C           5.05558900000000   -0.22584500000000    0.12240100000000
C           4.35990500000000    1.99441300000000   -1.59870700000000
H           2.52384300000000    3.78850200000000   -1.21305400000000
H          -3.43172400000000    3.09645300000000    2.51591100000000
H          -3.49019200000000    5.42352400000000    3.28796100000000
H          -0.56890400000000   -3.57499200000000    1.33475400000000
H          -0.37319400000000   -5.78998600000000    2.38736700000000
O           4.83321900000000    1.26257600000000   -2.44056700000000
O           5.58491000000000    0.88299400000000    0.22257800000000
O          -5.76175200000000   -1.06685000000000    0.13463800000000
O          -5.03205900000000   -1.25105400000000   -2.54856800000000
H          -1.94811100000000    7.10843300000000    2.25007700000000
H           1.83820300000000   -6.86305400000000    2.69489300000000
H          -0.28607200000000    6.35198100000000    0.59442000000000
C           0.20154300000000    3.94112000000000   -0.21481300000000
H           3.90378900000000   -5.65004200000000    1.98973700000000
C           3.89598300000000   -3.01866800000000    0.81477800000000
H          -4.15177000000000    2.35167800000000    0.72493000000000
H          -0.15120600000000   -3.28386400000000   -1.04274600000000
H           0.77743600000000    4.79437700000000   -0.56823600000000
H           4.57816100000000   -2.78680000000000    1.63858900000000
H           4.52743100000000   -3.42579600000000    0.01838100000000
O          -4.97067500000000   -3.26939900000000   -1.57112300000000
O          -6.03546100000000    1.14304900000000    0.46973800000000
O           5.88017500000000   -1.34068500000000    0.18749500000000
O           4.91026500000000    3.21345000000000   -1.33868600000000
C          -6.25263900000000   -3.47959100000000   -2.12959200000000
C          -7.37855600000000    0.81697600000000    0.73090900000000
C           7.24150700000000   -1.03808400000000    0.38039800000000
C           6.16035900000000    3.41429900000000   -1.96662100000000
H          -6.54010900000000   -4.49748500000000   -1.85787600000000
H          -6.95991300000000   -2.75834600000000   -1.71257600000000
H          -6.24239000000000   -3.36852400000000   -3.21821900000000
H          -7.88454100000000    1.76105100000000    0.94913000000000
H          -7.84958000000000    0.33077400000000   -0.12937400000000
H          -7.47471800000000    0.13787400000000    1.58496100000000
H           7.76240400000000   -1.99827200000000    0.42440600000000
H           7.63765300000000   -0.43471600000000   -0.44214000000000
H           7.40790000000000   -0.48057300000000    1.30783100000000
H           6.50362300000000    4.40230100000000   -1.65272000000000
H           6.86662700000000    2.64523300000000   -1.64346400000000
H           6.07685700000000    3.37261600000000   -3.05689400000000
