# Supplementary material for: Redox–protonation landscape of indene-annulated perylenes: chemodivergent switching of multistate NIR chromophores
Source: Chem Sci. 2026 Jun 2;17(28):13850–61. doi: 10.1039/d6sc01695b (PMC13248289; doi:10.1039/d6sc01695b)
Supplement: SC-017-D6SC01695B-s001 [file SC-017-D6SC01695B-s001.zip › PTE/mofsn_57_H15(-3,1).xyz]

77
 Written by MDA
C          -2.15834800000000   -2.89213400000000   -1.01196200000000
C          -0.88570600000000   -2.62089100000000   -0.64854400000000
C          -0.48750300000000   -1.30387600000000   -0.21162800000000
C          -1.49505900000000   -0.26992700000000   -0.15021200000000
C          -2.87932300000000   -0.63896500000000   -0.32769300000000
C          -3.20890700000000   -1.92627600000000   -0.91194200000000
C          -3.83706300000000    0.31064400000000    0.05559000000000
C          -3.43101400000000    1.58249800000000    0.47859100000000
C          -2.11382200000000    1.98810700000000    0.57295300000000
C          -1.09930200000000    1.06414100000000    0.15893400000000
C           0.31081300000000    1.41209300000000   -0.02178300000000
C           1.27599500000000    0.36035300000000   -0.04015200000000
C           0.83439500000000   -1.00609900000000    0.09432100000000
C           1.84133800000000   -2.01068500000000    0.40756900000000
C           3.19614000000000   -1.73541900000000    0.26625600000000
C           3.67203200000000   -0.46795500000000   -0.13317200000000
C           2.66279700000000    0.58518600000000   -0.35527300000000
C           2.95301100000000    1.83409900000000   -0.91251300000000
C           2.02135600000000    2.87004000000000   -0.88368200000000
C           0.72949400000000    2.75689600000000   -0.35553400000000
C          -1.90813400000000    3.31974900000000    1.21417300000000
C          -2.71999700000000    3.67713600000000    2.28322800000000
C          -2.82535500000000    4.98866700000000    2.76624000000000
C          -2.09898400000000    5.97763000000000    2.09996500000000
C          -1.23843000000000    5.64835900000000    1.07191400000000
C          -1.02324500000000    4.29796000000000    0.64820300000000
C           1.68940800000000   -3.27991700000000    1.10209200000000
C           0.58084400000000   -3.93328900000000    1.66701700000000
C           0.76009900000000   -5.15128400000000    2.31919300000000
C           2.01393900000000   -5.74393700000000    2.44087200000000
C           3.13102700000000   -5.07818900000000    1.91492600000000
C           2.96439900000000   -3.86905900000000    1.27584700000000
H          -2.39835200000000   -3.86013800000000   -1.43690300000000
C          -4.43545900000000   -2.16218300000000   -1.58157900000000
C          -5.25949000000000   -0.01737400000000    0.25469000000000
C           5.05375800000000   -0.13255700000000   -0.04711100000000
C           4.18506300000000    2.09557000000000   -1.68751100000000
H           2.32501500000000    3.83723300000000   -1.27115100000000
H          -3.32795300000000    2.89805000000000    2.73754700000000
H          -3.48114300000000    5.22591600000000    3.60025700000000
H          -0.40710200000000   -3.49975100000000    1.58650900000000
H          -0.11005000000000   -5.64828400000000    2.74466300000000
O           4.64573400000000    1.41786100000000   -2.58234100000000
O           5.59476600000000    0.97601100000000    0.01217300000000
O          -5.72383000000000   -0.94669000000000    0.88208500000000
O          -5.38002800000000   -1.40283500000000   -1.82466400000000
H          -2.19023600000000    7.02223900000000    2.40397100000000
H           2.12839800000000   -6.69838100000000    2.95007400000000
H          -0.64811400000000    6.42675500000000    0.58990600000000
C          -0.00285700000000    3.98210400000000   -0.24851800000000
H           4.12867400000000   -5.50184300000000    2.02919000000000
C           4.00308000000000   -2.93391800000000    0.72755800000000
H          -4.20188200000000    2.28150400000000    0.78050100000000
H          -0.11237000000000   -3.36529900000000   -0.78870100000000
H           0.55295200000000    4.84399400000000   -0.62029100000000
H           4.74636400000000   -2.66330800000000    1.48269300000000
H           4.57319400000000   -3.36859800000000   -0.10102900000000
O          -4.54380700000000   -3.47822200000000   -2.07808600000000
O          -6.08981400000000    0.95788500000000   -0.23657900000000
O           5.90926600000000   -1.24400200000000   -0.01545400000000
O           4.74029300000000    3.31369300000000   -1.39751100000000
C          -5.72296900000000   -3.71349400000000   -2.79510500000000
C          -7.45679300000000    0.63573300000000   -0.12585700000000
C           7.26542600000000   -0.91307200000000    0.11813200000000
C           5.97252600000000    3.53438100000000   -2.04318700000000
H          -5.70146800000000   -4.76955500000000   -3.08696900000000
H          -6.61725600000000   -3.51321400000000   -2.19402700000000
H          -5.79618700000000   -3.08878600000000   -3.69425400000000
H          -8.00451900000000    1.45410500000000   -0.60170100000000
H          -7.66140300000000   -0.30911900000000   -0.63680500000000
H          -7.77129400000000    0.53653800000000    0.91933200000000
H           7.81157000000000   -1.86228900000000    0.13652200000000
H           7.61810500000000   -0.29729100000000   -0.71647700000000
H           7.46748700000000   -0.35398900000000    1.03920300000000
H           6.33368300000000    4.50501500000000   -1.69157300000000
H           6.68048400000000    2.74504200000000   -1.77545100000000
H           5.86770700000000    3.54878400000000   -3.13386800000000
