# Supplementary material for: Redox–protonation landscape of indene-annulated perylenes: chemodivergent switching of multistate NIR chromophores
Source: Chem Sci. 2026 Jun 2;17(28):13850–61. doi: 10.1039/d6sc01695b (PMC13248289; doi:10.1039/d6sc01695b)
Supplement: SC-017-D6SC01695B-s001 [file SC-017-D6SC01695B-s001.zip › PTE/mofsn_57_H15(-3,3).xyz]

77
 Written by MDA
C          -2.06631700000000   -2.98089400000000   -0.90955500000000
C          -0.82839500000000   -2.68548500000000   -0.43553900000000
C          -0.48433200000000   -1.34890200000000   -0.05801000000000
C          -1.50294200000000   -0.34231700000000   -0.10099500000000
C          -2.85206000000000   -0.70804100000000   -0.42548900000000
C          -3.10036600000000   -2.01129800000000   -0.98238500000000
C          -3.87957700000000    0.25899800000000   -0.19675800000000
C          -3.49433800000000    1.53836500000000    0.25448200000000
C          -2.20478100000000    1.94482200000000    0.49185100000000
C          -1.11738600000000    1.03295200000000    0.16289600000000
C           0.24296000000000    1.38471200000000    0.04007800000000
C           1.25516900000000    0.35034300000000   -0.00240300000000
C           0.85525800000000   -1.00683900000000    0.23130900000000
C           1.87584500000000   -1.96397100000000    0.58823000000000
C           3.23148200000000   -1.61726800000000    0.41298000000000
C           3.61466600000000   -0.36004100000000   -0.01682100000000
C           2.62071900000000    0.63603600000000   -0.27929500000000
C           2.94178300000000    1.93112600000000   -0.88528700000000
C           1.99599300000000    2.94534800000000   -0.70162400000000
C           0.72000300000000    2.77054700000000   -0.14248500000000
C          -2.07413500000000    3.21171100000000    1.25835800000000
C          -3.02499900000000    3.49966900000000    2.24055300000000
C          -3.13662400000000    4.74872200000000    2.85585300000000
C          -2.25093300000000    5.75684000000000    2.48226300000000
C          -1.24890000000000    5.47858700000000    1.56996700000000
C          -1.08543500000000    4.19972000000000    0.97954700000000
C           1.81350400000000   -3.21790200000000    1.30274600000000
C           0.75458700000000   -3.93811700000000    1.90024800000000
C           1.02222100000000   -5.12330300000000    2.57795500000000
C           2.31360700000000   -5.63175700000000    2.70359900000000
C           3.38118700000000   -4.90194100000000    2.14545000000000
C           3.13274600000000   -3.72577900000000    1.47862200000000
H          -2.26421200000000   -3.96945400000000   -1.30810000000000
C          -4.23340700000000   -2.29858400000000   -1.82159500000000
C          -5.27921400000000   -0.07906100000000   -0.08140500000000
C           5.04059900000000   -0.00108600000000    0.04881100000000
C           4.08076400000000    2.14116900000000   -1.70155400000000
H           2.26954100000000    3.95089700000000   -1.00213900000000
H          -3.72094200000000    2.71371000000000    2.51576000000000
H          -3.90622000000000    4.92446500000000    3.60387800000000
H          -0.26161400000000   -3.57316300000000    1.82746500000000
H           0.19001900000000   -5.66514900000000    3.02593900000000
O           4.93851100000000    1.33117600000000   -2.10088900000000
O           5.53529000000000    0.93822700000000    0.63912900000000
O          -5.81328900000000   -1.15210100000000    0.15445800000000
O          -4.99414100000000   -1.54353100000000   -2.41101600000000
H          -2.32391600000000    6.75111400000000    2.92204100000000
H           2.49619500000000   -6.56252200000000    3.23580500000000
H          -0.52769200000000    6.25011400000000    1.30639000000000
C           0.05013700000000    3.96463900000000    0.16795300000000
H           4.40596000000000   -5.25642300000000    2.25795200000000
C           4.11597500000000   -2.75888700000000    0.86898500000000
H          -4.29122900000000    2.23143100000000    0.48944200000000
H          -0.04554000000000   -3.43079300000000   -0.47020000000000
H           0.62563100000000    4.86178300000000   -0.05884600000000
H           4.88321300000000   -2.44159900000000    1.58559100000000
H           4.65818100000000   -3.19700400000000    0.02241500000000
O          -4.40616600000000   -3.67543300000000   -2.02740500000000
O          -6.10385100000000    1.04454200000000   -0.18158400000000
O           5.85080200000000   -0.93628200000000   -0.55121900000000
O           4.22377700000000    3.48730600000000   -2.11945500000000
C          -5.44937800000000   -3.98224200000000   -2.91306700000000
C          -7.46239700000000    0.76725900000000    0.03521100000000
C           7.18946700000000   -0.51321500000000   -0.66909600000000
C           5.36261500000000    3.71099800000000   -2.89689500000000
H          -5.50813200000000   -5.07513400000000   -2.95428500000000
H          -6.40371000000000   -3.56828100000000   -2.57123600000000
H          -5.26776100000000   -3.58721100000000   -3.92038000000000
H          -7.99584700000000    1.71268800000000   -0.10586400000000
H          -7.83593900000000    0.01589600000000   -0.66803800000000
H          -7.65049800000000    0.38732000000000    1.04698000000000
H           7.71715100000000   -1.30772200000000   -1.20543600000000
H           7.22686800000000    0.42175900000000   -1.23527200000000
H           7.65756100000000   -0.35020100000000    0.30837600000000
H           5.34735700000000    4.77196600000000   -3.17385100000000
H           6.28969500000000    3.49078900000000   -2.35143300000000
H           5.37619400000000    3.09569200000000   -3.80522900000000
