# Supplementary material for: Redox–protonation landscape of indene-annulated perylenes: chemodivergent switching of multistate NIR chromophores
Source: Chem Sci. 2026 Jun 2;17(28):13850–61. doi: 10.1039/d6sc01695b (PMC13248289; doi:10.1039/d6sc01695b)
Supplement: SC-017-D6SC01695B-s001 [file SC-017-D6SC01695B-s001.zip › PTE/mofsn_57_H15(0,2).xyz]

77
 Written by MDA
C          -2.26408700000000   -2.77213400000000   -1.14657900000000
C          -0.94767100000000   -2.53953900000000   -0.75529100000000
C          -0.56264000000000   -1.30793200000000   -0.25420200000000
C          -1.51129400000000   -0.25201700000000   -0.17384000000000
C          -2.88288400000000   -0.54492800000000   -0.41316300000000
C          -3.22716200000000   -1.80074200000000   -0.98901300000000
C          -3.83739800000000    0.45118100000000   -0.06436300000000
C          -3.40240900000000    1.66176100000000    0.40166100000000
C          -2.04196400000000    2.01239200000000    0.53477000000000
C          -1.06597700000000    1.08223500000000    0.14475700000000
C           0.35135000000000    1.37280700000000   -0.06400900000000
C           1.28943400000000    0.28458700000000   -0.10693000000000
C           0.82790600000000   -1.04752900000000    0.09093300000000
C           1.74135100000000   -2.02750000000000    0.48363700000000
C           3.12380200000000   -1.75255700000000    0.42781300000000
C           3.59870000000000   -0.52691000000000    0.00404900000000
C           2.68382400000000    0.50569400000000   -0.29918300000000
C           3.07299600000000    1.78239400000000   -0.84177700000000
C           2.17663400000000    2.79508200000000   -0.86597900000000
C           0.84290400000000    2.68505800000000   -0.34333800000000
C          -1.81017600000000    3.32316900000000    1.18994200000000
C          -2.66430000000000    3.69923000000000    2.23109900000000
C          -2.63530600000000    4.97302700000000    2.77975800000000
C          -1.74962200000000    5.92040100000000    2.27421500000000
C          -0.86797100000000    5.55666400000000    1.27580900000000
C          -0.84696100000000    4.25038600000000    0.74996600000000
C           1.57227400000000   -3.36923500000000    1.08827400000000
C           0.44590500000000   -4.06018800000000    1.53630400000000
C           0.60616000000000   -5.29337900000000    2.15471400000000
C           1.87261000000000   -5.84409600000000    2.33654100000000
C           3.00231900000000   -5.14585600000000    1.92499400000000
C           2.84698700000000   -3.91008600000000    1.31901400000000
H          -2.53597400000000   -3.71742700000000   -1.60008600000000
C          -4.55676000000000   -2.03591500000000   -1.61640000000000
C          -5.29478000000000    0.16249600000000    0.03489700000000
C           5.06306200000000   -0.24902200000000    0.06346800000000
C           4.37084100000000    1.97692100000000   -1.54585700000000
H           2.48579600000000    3.75507200000000   -1.26069000000000
H          -3.36852500000000    2.97316600000000    2.62060300000000
H          -3.31065800000000    5.22716500000000    3.58933200000000
H          -0.54709400000000   -3.64725300000000    1.41882000000000
H          -0.26981400000000   -5.83070800000000    2.50257200000000
O           4.94203600000000    1.12046300000000   -2.18378300000000
O           5.54843700000000    0.72809200000000    0.58702300000000
O          -5.76033600000000   -0.86444400000000    0.47616000000000
O          -5.17030800000000   -1.21026500000000   -2.25513400000000
H          -1.73479400000000    6.92889900000000    2.67321900000000
H           1.97811700000000   -6.81189900000000    2.81541700000000
H          -0.14477600000000    6.27444400000000    0.90183000000000
C           0.22157900000000    3.91922800000000   -0.14127500000000
H           3.99403800000000   -5.55526400000000    2.09147100000000
C           3.91713300000000   -2.95147000000000    0.88040200000000
H          -4.14874200000000    2.39581400000000    0.67327500000000
H          -0.20748600000000   -3.31684900000000   -0.88806800000000
H           0.78166300000000    4.77474300000000   -0.50700600000000
H           4.61100800000000   -2.70911700000000    1.69253600000000
H           4.52656000000000   -3.34402200000000    0.06113100000000
O          -4.96736300000000   -3.30156100000000   -1.46758000000000
O          -6.04285400000000    1.20738200000000   -0.33868200000000
O           5.79266600000000   -1.23007100000000   -0.47988900000000
O           4.81092900000000    3.23869700000000   -1.46021500000000
C          -6.23735100000000   -3.58977600000000   -2.05309300000000
C          -7.45219600000000    0.99049500000000   -0.26362600000000
C           7.19892700000000   -0.98286000000000   -0.51305600000000
C           6.04055700000000    3.49255800000000   -2.13985400000000
H          -6.42324400000000   -4.64366500000000   -1.85401800000000
H          -7.00724000000000   -2.96978000000000   -1.59060500000000
H          -6.22175000000000   -3.39609700000000   -3.12713600000000
H          -7.91287000000000    1.92058100000000   -0.59146600000000
H          -7.73532900000000    0.16821300000000   -0.92290000000000
H          -7.75335000000000    0.74848100000000    0.75723300000000
H           7.64638600000000   -1.87451600000000   -0.94847900000000
H           7.40116000000000   -0.10966700000000   -1.13551500000000
H           7.58594800000000   -0.80595200000000    0.49177800000000
H           6.24561000000000    4.55169500000000   -1.99521600000000
H           6.83772800000000    2.88593600000000   -1.70654100000000
H           5.95188500000000    3.25708600000000   -3.20181200000000
