# Supplementary material for: Redox–protonation landscape of indene-annulated perylenes: chemodivergent switching of multistate NIR chromophores
Source: Chem Sci. 2026 Jun 2;17(28):13850–61. doi: 10.1039/d6sc01695b (PMC13248289; doi:10.1039/d6sc01695b)
Supplement: SC-017-D6SC01695B-s001 [file SC-017-D6SC01695B-s001.zip › PTE/mofsn_57_H2(-1,2).xyz]

78
 Written by MDA
C          -2.52924900000000   -2.63880000000000   -1.20334800000000
C          -1.19217100000000   -2.49909700000000   -0.90770800000000
C          -0.68624300000000   -1.28380900000000   -0.41632800000000
C          -1.57015600000000   -0.17415200000000   -0.28756100000000
C          -2.98313000000000   -0.38751800000000   -0.38924200000000
C          -3.44368800000000   -1.61074600000000   -0.95818400000000
C          -3.83039000000000    0.64849300000000    0.09347000000000
C          -3.27760000000000    1.85442000000000    0.49061700000000
C          -1.91658100000000    2.14364100000000    0.41355700000000
C          -1.03297700000000    1.13147600000000   -0.05389900000000
C           0.38055400000000    1.31811000000000   -0.31615400000000
C           1.26080000000000    0.18968600000000   -0.24703700000000
C           0.70717200000000   -1.11780000000000   -0.09715300000000
C           1.56740500000000   -2.17418000000000    0.27784000000000
C           2.95641400000000   -1.96604400000000    0.28108400000000
C           3.52608500000000   -0.74323700000000   -0.02818300000000
C           2.68238800000000    0.36387600000000   -0.34792400000000
C           3.16517000000000    1.63021600000000   -0.78281900000000
C           2.27210500000000    2.68818900000000   -0.93679200000000
C           0.91715800000000    2.56639000000000   -0.70201600000000
C          -1.48057000000000    3.43996900000000    0.98403600000000
C          -2.01518300000000    3.88318700000000    2.19900600000000
C          -1.64573900000000    5.10410600000000    2.74575900000000
C          -0.72314800000000    5.90826200000000    2.08702800000000
C          -0.17994200000000    5.47675400000000    0.88391300000000
C          -0.55443900000000    4.25835700000000    0.32797600000000
C           1.30718400000000   -3.50192100000000    0.86870200000000
C           0.13657200000000   -4.13663000000000    1.29174600000000
C           0.21438300000000   -5.38857600000000    1.89418100000000
C           1.43806600000000   -6.01965300000000    2.09192900000000
C           2.61453700000000   -5.37610000000000    1.71111700000000
C           2.54280400000000   -4.12717500000000    1.12318600000000
H          -2.88853000000000   -3.55280100000000   -1.65996700000000
C          -4.80506000000000   -1.75380200000000   -1.49157500000000
C          -5.25341600000000    0.41862600000000    0.41528900000000
C           4.97341200000000   -0.55636600000000    0.22478700000000
C           4.52990100000000    1.82666900000000   -1.29607500000000
H           2.65639100000000    3.63382900000000   -1.30004600000000
H          -2.71360600000000    3.24429600000000    2.72896900000000
H          -2.06988500000000    5.42075600000000    3.69372800000000
H          -0.82793700000000   -3.66560500000000    1.16162600000000
H          -0.70104500000000   -5.87549600000000    2.21700700000000
O           5.24394500000000    0.98689100000000   -1.80953900000000
O           5.46404200000000    0.32008300000000    0.90299000000000
O          -5.72950100000000   -0.59668900000000    0.87600700000000
O          -5.53362400000000   -0.86210600000000   -1.88094000000000
H          -0.42411100000000    6.86246400000000    2.50986300000000
H           1.47824300000000   -6.99934700000000    2.55809800000000
H           0.54473400000000    6.09372000000000    0.35974400000000
C           0.02533800000000    3.75160400000000   -0.95818800000000
H           3.58021100000000   -5.84073200000000    1.89254800000000
C           3.67203200000000   -3.21797600000000    0.73002700000000
H          -3.94400400000000    2.61249800000000    0.88369600000000
H          -0.50650700000000   -3.31038300000000   -1.11302700000000
H           0.59796900000000    4.53868400000000   -1.45568000000000
H           4.35686200000000   -3.03163200000000    1.56439800000000
H          -0.79215700000000    3.45901900000000   -1.62917300000000
H           4.28271000000000   -3.62695500000000   -0.08082100000000
O          -5.18549400000000   -3.05455500000000   -1.59559100000000
O          -6.00534600000000    1.53033900000000    0.23021900000000
O           5.72721600000000   -1.53544400000000   -0.32290000000000
O           4.93088100000000    3.12128300000000   -1.21822600000000
C          -6.47404300000000   -3.24381200000000   -2.15742100000000
C          -7.37886200000000    1.36369700000000    0.54776200000000
C           7.12606800000000   -1.36390100000000   -0.14590800000000
C           6.22066700000000    3.37010800000000   -1.75458100000000
H          -6.64606200000000   -4.32051100000000   -2.15831300000000
H          -7.23319600000000   -2.73654700000000   -1.55782100000000
H          -6.52305700000000   -2.85065900000000   -3.17624400000000
H          -7.85568900000000    2.31953500000000    0.32970600000000
H          -7.81471400000000    0.57018000000000   -0.06306600000000
H          -7.51282500000000    1.10286700000000    1.60074200000000
H           7.59718700000000   -2.21696300000000   -0.63457000000000
H           7.44677900000000   -0.43037200000000   -0.61274600000000
H           7.39097700000000   -1.33663300000000    0.91385300000000
H           6.40110900000000    4.43663500000000   -1.61856600000000
H           6.97636400000000    2.78578300000000   -1.22472800000000
H           6.26506100000000    3.10870400000000   -2.81486800000000
