# Supplementary material for: Redox–protonation landscape of indene-annulated perylenes: chemodivergent switching of multistate NIR chromophores
Source: Chem Sci. 2026 Jun 2;17(28):13850–61. doi: 10.1039/d6sc01695b (PMC13248289; doi:10.1039/d6sc01695b)
Supplement: SC-017-D6SC01695B-s001 [file SC-017-D6SC01695B-s001.zip › PTE/mofsn_57_H2(-1,4).xyz]

78
 Written by MDA
C          -2.43001200000000   -2.77720300000000   -1.03225200000000
C          -1.11317400000000   -2.59090400000000   -0.69927400000000
C          -0.61866900000000   -1.29757200000000   -0.32177300000000
C          -1.55539000000000   -0.20374000000000   -0.27395700000000
C          -2.93089000000000   -0.45190100000000   -0.43703500000000
C          -3.35314400000000   -1.72916300000000   -0.94944300000000
C          -3.86058600000000    0.57665500000000   -0.07434200000000
C          -3.35831400000000    1.81255700000000    0.33798000000000
C          -2.01192400000000    2.11708100000000    0.39009300000000
C          -1.03912500000000    1.12343900000000   -0.02789000000000
C           0.34135400000000    1.35250300000000   -0.21226000000000
C           1.27255100000000    0.24942900000000   -0.17233000000000
C           0.72323000000000   -1.08058000000000   -0.02460900000000
C           1.65854800000000   -2.14672900000000    0.31584000000000
C           3.03751800000000   -1.94077900000000    0.17523400000000
C           3.55746900000000   -0.69223900000000   -0.11664500000000
C           2.65507200000000    0.43061700000000   -0.34219800000000
C           3.14265800000000    1.71647900000000   -0.74880200000000
C           2.22961700000000    2.79326800000000   -0.76984400000000
C           0.89670200000000    2.65404100000000   -0.51742400000000
C          -1.64988100000000    3.38622800000000    1.06548000000000
C          -2.28959600000000    3.74865900000000    2.25548200000000
C          -1.99278200000000    4.94383600000000    2.89696600000000
C          -1.04020800000000    5.79978600000000    2.35902600000000
C          -0.39379900000000    5.44693400000000    1.18051000000000
C          -0.69158900000000    4.25413700000000    0.53220800000000
C           1.44733900000000   -3.40677800000000    1.00285000000000
C           0.30743000000000   -3.98221800000000    1.58282400000000
C           0.41814500000000   -5.21808700000000    2.21072400000000
C           1.63897200000000   -5.88263200000000    2.28767300000000
C           2.79069500000000   -5.29145400000000    1.75810300000000
C           2.69365700000000   -4.06220800000000    1.14141800000000
H          -2.76368400000000   -3.73446300000000   -1.41488500000000
C          -4.65275100000000   -1.89995500000000   -1.61981400000000
C          -5.28133100000000    0.30440100000000    0.16844100000000
C           4.99556700000000   -0.46397300000000    0.14726200000000
C           4.43866300000000    1.90806600000000   -1.37567600000000
H           2.60181900000000    3.76098500000000   -1.08407700000000
H          -3.01379600000000    3.06772800000000    2.68965200000000
H          -2.49814300000000    5.19877900000000    3.82343000000000
H          -0.64523300000000   -3.47015400000000    1.55684200000000
H          -0.46530800000000   -5.66564400000000    2.65615300000000
O           5.15625600000000    1.04706200000000   -1.86685700000000
O           5.44707500000000    0.40164800000000    0.86523000000000
O          -5.77577900000000   -0.76419300000000    0.47692600000000
O          -5.23691400000000   -1.05667700000000   -2.26893000000000
H          -0.79613800000000    6.73354800000000    2.85625900000000
H           1.70213600000000   -6.84725000000000    2.78156000000000
H           0.35449600000000    6.10685800000000    0.75039700000000
C          -0.00182300000000    3.84226300000000   -0.73325200000000
H           3.75426300000000   -5.78491100000000    1.85280300000000
C           3.78580500000000   -3.18743000000000    0.59053400000000
H          -4.06708100000000    2.55634100000000    0.67974900000000
H          -0.41089200000000   -3.40469800000000   -0.81395600000000
H           0.58789700000000    4.67274300000000   -1.12914500000000
H           4.55950300000000   -2.98212800000000    1.33653000000000
H          -0.75909600000000    3.58963400000000   -1.48665400000000
H           4.29932400000000   -3.63692400000000   -0.26574600000000
O          -5.12113400000000   -3.16784200000000   -1.51451300000000
O          -6.04283100000000    1.42768600000000    0.08603600000000
O           5.78008300000000   -1.40516800000000   -0.42737700000000
O           4.81047200000000    3.22303400000000   -1.43015700000000
C          -6.37809100000000   -3.37588700000000   -2.13934200000000
C          -7.41933300000000    1.22208000000000    0.35840100000000
C           7.17156700000000   -1.16482100000000   -0.28063600000000
C           6.05166400000000    3.45243900000000   -2.07036100000000
H          -6.62985700000000   -4.42265100000000   -1.96759500000000
H          -7.13356300000000   -2.72394000000000   -1.69478100000000
H          -6.32717400000000   -3.16660000000000   -3.21081600000000
H          -7.89499100000000    2.19759300000000    0.25434800000000
H          -7.84975600000000    0.51114600000000   -0.35076900000000
H          -7.56882200000000    0.83152800000000    1.36833500000000
H           7.67449700000000   -1.98890000000000   -0.78726100000000
H           7.43090900000000   -0.21287800000000   -0.74926700000000
H           7.46029600000000   -1.13034200000000    0.77268800000000
H           6.20175600000000    4.53284800000000   -2.05826700000000
H           6.86461100000000    2.95313900000000   -1.53664900000000
H           6.04331900000000    3.08232800000000   -3.09907800000000
