# Supplementary material for: Redox–protonation landscape of indene-annulated perylenes: chemodivergent switching of multistate NIR chromophores
Source: Chem Sci. 2026 Jun 2;17(28):13850–61. doi: 10.1039/d6sc01695b (PMC13248289; doi:10.1039/d6sc01695b)
Supplement: SC-017-D6SC01695B-s001 [file SC-017-D6SC01695B-s001.zip › PTE/mofsn_57_H2(-2,1).xyz]

78
 Written by MDA
C          -2.43499800000000   -2.68126000000000   -1.25327400000000
C          -1.12551200000000   -2.53279600000000   -0.90841000000000
C          -0.64709200000000   -1.28975500000000   -0.40781700000000
C          -1.54709800000000   -0.19606500000000   -0.29736100000000
C          -2.96532400000000   -0.42718800000000   -0.46404600000000
C          -3.37281000000000   -1.64076100000000   -1.06254400000000
C          -3.86169300000000    0.58895500000000    0.00855600000000
C          -3.31227000000000    1.82172300000000    0.41863700000000
C          -1.97948500000000    2.13767400000000    0.37786000000000
C          -1.02940200000000    1.12256300000000   -0.06561200000000
C           0.35813300000000    1.32870900000000   -0.28023800000000
C           1.26256000000000    0.21086000000000   -0.22212300000000
C           0.73167100000000   -1.10127600000000   -0.09158100000000
C           1.61553300000000   -2.16755400000000    0.27767300000000
C           2.98655200000000   -1.93462300000000    0.30156500000000
C           3.54572000000000   -0.68602400000000    0.01980000000000
C           2.69668300000000    0.40900400000000   -0.30720700000000
C           3.17323200000000    1.68009400000000   -0.74909400000000
C           2.24036700000000    2.74814000000000   -0.86597300000000
C           0.91176600000000    2.61650000000000   -0.62665500000000
C          -1.58864000000000    3.43074400000000    0.98250800000000
C          -2.18597700000000    3.86886700000000    2.17215200000000
C          -1.87657300000000    5.10167500000000    2.73242100000000
C          -0.94081500000000    5.92729200000000    2.12125900000000
C          -0.32948500000000    5.50073300000000    0.94713800000000
C          -0.64631000000000    4.27396000000000    0.37559300000000
C           1.36379200000000   -3.48099400000000    0.88705300000000
C           0.19779100000000   -4.13135600000000    1.30812300000000
C           0.28744400000000   -5.38087000000000    1.91828100000000
C           1.51347000000000   -5.99999600000000    2.13375200000000
C           2.68644200000000   -5.33873900000000    1.75799700000000
C           2.60516500000000   -4.09662200000000    1.16271000000000
H          -2.77458900000000   -3.59916200000000   -1.72043300000000
C          -4.68769600000000   -1.80133600000000   -1.68583800000000
C          -5.24000400000000    0.31458500000000    0.33361800000000
C           4.97140200000000   -0.48594100000000    0.33609100000000
C           4.48707300000000    1.86684600000000   -1.30635900000000
H           2.61214900000000    3.70133400000000   -1.22199300000000
H          -2.89295300000000    3.21239300000000    2.66822600000000
H          -2.35594100000000    5.40785300000000    3.65879700000000
H          -0.77097900000000   -3.67369100000000    1.16228500000000
H          -0.62756400000000   -5.87575500000000    2.23429200000000
O           5.33145600000000    1.02824200000000   -1.60488900000000
O           5.44439500000000    0.35570600000000    1.07012900000000
O          -5.82117400000000   -0.76047000000000    0.40002100000000
O          -5.33924600000000   -0.96879400000000   -2.28340500000000
H          -0.68162400000000    6.88849300000000    2.55718800000000
H           1.56129800000000   -6.97673100000000    2.60762600000000
H           0.40785200000000    6.13136000000000    0.45592700000000
C           0.00366100000000    3.79011100000000   -0.88492200000000
H           3.65842800000000   -5.78757900000000    1.95294600000000
C           3.72079000000000   -3.16857300000000    0.77353000000000
H          -3.99925000000000    2.55980100000000    0.81193400000000
H          -0.41497400000000   -3.32613200000000   -1.10006200000000
H           0.58098100000000    4.59739700000000   -1.34607100000000
H           4.39005000000000   -2.96027900000000    1.61600200000000
H          -0.78316300000000    3.49614700000000   -1.59278700000000
H           4.35359200000000   -3.57472700000000   -0.02228200000000
O          -5.12568800000000   -3.10265400000000   -1.63924900000000
O          -5.94685400000000    1.46054400000000    0.67015800000000
O           5.76799600000000   -1.45670700000000   -0.20269800000000
O           4.76882900000000    3.19616400000000   -1.58415200000000
C          -6.38548000000000   -3.29935100000000   -2.24482600000000
C          -7.27381200000000    1.21720000000000    1.07241800000000
C           7.14722900000000   -1.25504100000000    0.03054300000000
C           6.01855000000000    3.40208500000000   -2.19851100000000
H          -6.63297900000000   -4.35345300000000   -2.09882900000000
H          -7.14059500000000   -2.66269500000000   -1.77659600000000
H          -6.36233000000000   -3.06520200000000   -3.31427300000000
H          -7.71655800000000    2.19680900000000    1.27009200000000
H          -7.83946100000000    0.69852700000000    0.29271100000000
H          -7.31857900000000    0.60071000000000    1.97671900000000
H           7.66431600000000   -2.07327600000000   -0.47564300000000
H           7.45806500000000   -0.29259900000000   -0.38279000000000
H           7.38281900000000   -1.26594300000000    1.09936400000000
H           6.11573900000000    4.48213000000000   -2.33564100000000
H           6.83773200000000    3.02760600000000   -1.57716600000000
H           6.08351200000000    2.89724500000000   -3.16817400000000
