# Supplementary material for: Redox–protonation landscape of indene-annulated perylenes: chemodivergent switching of multistate NIR chromophores
Source: Chem Sci. 2026 Jun 2;17(28):13850–61. doi: 10.1039/d6sc01695b (PMC13248289; doi:10.1039/d6sc01695b)
Supplement: SC-017-D6SC01695B-s001 [file SC-017-D6SC01695B-s001.zip › PTE/mofsn_57_H2(-2,3).xyz]

78
 Written by MDA
C          -2.50679900000000   -2.66383000000000   -1.17847100000000
C          -1.17700000000000   -2.49816100000000   -0.89810900000000
C          -0.66384100000000   -1.27681200000000   -0.40749400000000
C          -1.58120800000000   -0.17667300000000   -0.26240500000000
C          -2.97511200000000   -0.40375100000000   -0.35284600000000
C          -3.45789800000000   -1.63928700000000   -0.94105300000000
C          -3.83469900000000    0.62548000000000    0.13675600000000
C          -3.30380200000000    1.82802700000000    0.53707700000000
C          -1.93115000000000    2.12802300000000    0.46100100000000
C          -1.04024300000000    1.13407000000000   -0.01928000000000
C           0.37079400000000    1.32812500000000   -0.28748600000000
C           1.28563700000000    0.20548400000000   -0.23055200000000
C           0.72513200000000   -1.10904500000000   -0.08774100000000
C           1.58734500000000   -2.15826100000000    0.28811100000000
C           2.98870300000000   -1.94129200000000    0.29959900000000
C           3.54069500000000   -0.72091900000000   -0.00209200000000
C           2.68592500000000    0.38605900000000   -0.32907000000000
C           3.19617800000000    1.66705800000000   -0.78966500000000
C           2.26532300000000    2.72947300000000   -0.89234400000000
C           0.92216800000000    2.58614500000000   -0.64646600000000
C          -1.51297300000000    3.42046500000000    1.04421300000000
C          -2.07449800000000    3.85905000000000    2.25139200000000
C          -1.71660600000000    5.07291100000000    2.82090700000000
C          -0.77380100000000    5.88166300000000    2.19564500000000
C          -0.20609600000000    5.45880700000000    1.00026700000000
C          -0.57119800000000    4.24913400000000    0.41804300000000
C           1.33483800000000   -3.48033900000000    0.87854200000000
C           0.16440900000000   -4.12674600000000    1.29552600000000
C           0.24641100000000   -5.37350700000000    1.90917300000000
C           1.47074200000000   -5.99707200000000    2.12709600000000
C           2.64641300000000   -5.34406200000000    1.75002000000000
C           2.57372400000000   -4.10134900000000    1.15159100000000
H          -2.84846300000000   -3.58432600000000   -1.63560900000000
C          -4.77706600000000   -1.75982300000000   -1.47886600000000
C          -5.25386300000000    0.38131700000000    0.47764000000000
C           4.98088600000000   -0.53104800000000    0.29810100000000
C           4.49975500000000    1.82939900000000   -1.34098700000000
H           2.62830000000000    3.68622400000000   -1.24803400000000
H          -2.78576000000000    3.21524900000000    2.75807900000000
H          -2.16339400000000    5.37909300000000    3.76313700000000
H          -0.80204800000000   -3.66641100000000    1.14240400000000
H          -0.67106300000000   -5.86442200000000    2.22359300000000
O           5.34926600000000    0.96890000000000   -1.60814400000000
O           5.44013300000000    0.25830600000000    1.09372900000000
O          -5.68284100000000   -0.54174100000000    1.13459400000000
O          -5.63630400000000   -0.88722700000000   -1.63196400000000
H          -0.47913000000000    6.82980900000000    2.63718800000000
H           1.51349900000000   -6.97371500000000    2.60165000000000
H           0.53397500000000    6.07708200000000    0.49837400000000
C           0.02248900000000    3.77377600000000   -0.87248400000000
H           3.61545100000000   -5.79941400000000    1.94372200000000
C           3.70529600000000   -3.19228900000000    0.75594300000000
H          -3.97673400000000    2.58342200000000    0.92745400000000
H          -0.48239700000000   -3.30117600000000   -1.11567900000000
H           0.59144300000000    4.57791900000000   -1.34814800000000
H           4.39028000000000   -3.00526100000000    1.59107700000000
H          -0.79420200000000    3.49211600000000   -1.55024600000000
H           4.31723200000000   -3.61142000000000   -0.05027400000000
O          -5.06829200000000   -3.04966100000000   -1.91353200000000
O          -6.06006100000000    1.41121400000000    0.09701500000000
O           5.76679600000000   -1.46827600000000   -0.30087500000000
O           4.80322400000000    3.15965400000000   -1.64134400000000
C          -6.34164600000000   -3.18216100000000   -2.49480700000000
C          -7.43311300000000    1.16745100000000    0.33152500000000
C           7.15118800000000   -1.23079400000000   -0.13659600000000
C           6.06681500000000    3.33632700000000   -2.22823700000000
H          -6.43997100000000   -4.23339400000000   -2.77938500000000
H          -7.13646000000000   -2.91012000000000   -1.79274400000000
H          -6.45532100000000   -2.54654400000000   -3.37981100000000
H          -7.96722800000000    2.03875300000000   -0.05331700000000
H          -7.74335200000000    0.26349700000000   -0.19851500000000
H          -7.64424000000000    1.03644000000000    1.39731700000000
H           7.66351000000000   -2.02122900000000   -0.68941100000000
H           7.40189600000000   -0.25010400000000   -0.54796700000000
H           7.44348600000000   -1.25808500000000    0.91758100000000
H           6.17225200000000    4.40964600000000   -2.41159600000000
H           6.87225700000000    2.99200500000000   -1.57065800000000
H           6.16129300000000    2.78888300000000   -3.17272200000000
