# Supplementary material for: Redox–protonation landscape of indene-annulated perylenes: chemodivergent switching of multistate NIR chromophores
Source: Chem Sci. 2026 Jun 2;17(28):13850–61. doi: 10.1039/d6sc01695b (PMC13248289; doi:10.1039/d6sc01695b)
Supplement: SC-017-D6SC01695B-s001 [file SC-017-D6SC01695B-s001.zip › PTE/mofsn_57_H2(0,1).xyz]

78
 Written by MDA
C          -2.60051400000000   -2.57368600000000   -1.25241400000000
C          -1.23540700000000   -2.45024500000000   -0.97252000000000
C          -0.72288100000000   -1.27330700000000   -0.46970000000000
C          -1.58932300000000   -0.15279600000000   -0.31864900000000
C          -2.99217100000000   -0.33898700000000   -0.40128900000000
C          -3.47878000000000   -1.55538800000000   -0.96205800000000
C          -3.81834200000000    0.71396600000000    0.09466400000000
C          -3.24661600000000    1.88442800000000    0.50993200000000
C          -1.85858000000000    2.14743300000000    0.41203400000000
C          -1.02632500000000    1.14075400000000   -0.07654600000000
C           0.40572200000000    1.30727700000000   -0.37792900000000
C           1.27072800000000    0.16813400000000   -0.29140600000000
C           0.69603900000000   -1.12970200000000   -0.12468100000000
C           1.51658500000000   -2.17275900000000    0.27863900000000
C           2.92735200000000   -1.98311500000000    0.29829200000000
C           3.50790200000000   -0.78858700000000   -0.03424700000000
C           2.68037500000000    0.32574800000000   -0.37038500000000
C           3.18187400000000    1.59094900000000   -0.79759900000000
C           2.31935500000000    2.63720400000000   -0.99481500000000
C           0.93545200000000    2.52430400000000   -0.77973700000000
C          -1.39093500000000    3.44369200000000    0.95770500000000
C          -1.88960900000000    3.89039300000000    2.18584300000000
C          -1.47410800000000    5.09775900000000    2.72650200000000
C          -0.55265900000000    5.88302100000000    2.04281300000000
C          -0.05138600000000    5.44918300000000    0.82381200000000
C          -0.46741000000000    4.24048000000000    0.27550700000000
C           1.24254200000000   -3.51998100000000    0.83450100000000
C           0.06026400000000   -4.15121300000000    1.22517600000000
C           0.11962300000000   -5.40792800000000    1.81257400000000
C           1.34094000000000   -6.04451600000000    2.02051800000000
C           2.52558400000000   -5.40766100000000    1.67048700000000
C           2.47027100000000   -4.14766700000000    1.09723500000000
H          -2.97873900000000   -3.48316600000000   -1.70299700000000
C          -4.88589300000000   -1.68830000000000   -1.43012900000000
C          -5.26518200000000    0.50795900000000    0.38484600000000
C           4.97619400000000   -0.62195500000000    0.17513100000000
C           4.59129200000000    1.78224600000000   -1.24129800000000
H           2.71769300000000    3.58220100000000   -1.34530400000000
H          -2.59011800000000    3.26896100000000    2.73348200000000
H          -1.86423000000000    5.42194900000000    3.68533500000000
H          -0.90041800000000   -3.67353100000000    1.09109400000000
H          -0.80089100000000   -5.89583500000000    2.11524200000000
O           5.22406500000000    0.97643600000000   -1.88744000000000
O           5.46667300000000    0.25213900000000    0.85307600000000
O          -5.73080600000000   -0.50829600000000    0.84931100000000
O          -5.52340000000000   -0.79865400000000   -1.94784200000000
H          -0.22485100000000    6.82967000000000    2.45912400000000
H           1.36790200000000   -7.03013300000000    2.47321200000000
H           0.66790300000000    6.05616400000000    0.28243600000000
C           0.06430100000000    3.72484000000000   -1.02940700000000
H           3.48349000000000   -5.88209900000000    1.86050400000000
C           3.61848300000000   -3.24938300000000    0.73815800000000
H          -3.88869500000000    2.65946700000000    0.90915300000000
H          -0.57386200000000   -3.28318800000000   -1.17085000000000
H           0.63952500000000    4.49769400000000   -1.54335200000000
H           4.29046800000000   -3.08364200000000    1.58683900000000
H          -0.77140600000000    3.44460200000000   -1.68124300000000
H           4.23518900000000   -3.65286700000000   -0.07040400000000
O          -5.34993600000000   -2.93615800000000   -1.28788100000000
O          -5.98907500000000    1.60918500000000    0.15247700000000
O           5.69093900000000   -1.58473100000000   -0.41679700000000
O           5.06391100000000    2.99022300000000   -0.91256100000000
C          -6.69551900000000   -3.12624500000000   -1.72640900000000
C          -7.38575700000000    1.47250800000000    0.41690900000000
C           7.10714400000000   -1.43347000000000   -0.30623400000000
C           6.41144500000000    3.23725900000000   -1.31586500000000
H          -6.91933300000000   -4.17670900000000   -1.54958400000000
H          -7.36699100000000   -2.48780200000000   -1.14977700000000
H          -6.79560600000000   -2.88269600000000   -2.78566700000000
H          -7.82739900000000    2.43960700000000    0.18366900000000
H          -7.80835300000000    0.69320900000000   -0.21952900000000
H          -7.55820600000000    1.21065400000000    1.46241400000000
H           7.53737800000000   -2.30129700000000   -0.80285100000000
H           7.41406400000000   -0.51379300000000   -0.80687700000000
H           7.41312300000000   -1.39460400000000    0.74050900000000
H           6.63308900000000    4.25504800000000   -1.00013700000000
H           7.08072900000000    2.52947900000000   -0.82361900000000
H           6.51713500000000    3.13562600000000   -2.39734700000000
