# Supplementary material for: Redox–protonation landscape of indene-annulated perylenes: chemodivergent switching of multistate NIR chromophores
Source: Chem Sci. 2026 Jun 2;17(28):13850–61. doi: 10.1039/d6sc01695b (PMC13248289; doi:10.1039/d6sc01695b)
Supplement: SC-017-D6SC01695B-s001 [file SC-017-D6SC01695B-s001.zip › PTE/mofsn_57_H2(0,3).xyz]

78
 Written by MDA
C          -2.48866400000000   -2.70904000000000   -1.07201800000000
C          -1.16344100000000   -2.54704800000000   -0.77622400000000
C          -0.65330100000000   -1.27484100000000   -0.35696500000000
C          -1.55167000000000   -0.16427200000000   -0.28011600000000
C          -2.96068500000000   -0.40205400000000   -0.38812900000000
C          -3.40268900000000   -1.65804700000000   -0.90566300000000
C          -3.82978000000000    0.62727000000000    0.02832300000000
C          -3.31172700000000    1.85896900000000    0.41827500000000
C          -1.95928900000000    2.15375600000000    0.39384800000000
C          -1.04341200000000    1.14015200000000   -0.04809000000000
C           0.36751300000000    1.34521000000000   -0.26294900000000
C           1.24518600000000    0.23175000000000   -0.18529700000000
C           0.70102300000000   -1.08477700000000   -0.05416300000000
C           1.60694000000000   -2.16236200000000    0.29320900000000
C           2.98631700000000   -1.97466200000000    0.18579300000000
C           3.53280100000000   -0.73562900000000   -0.11447200000000
C           2.66485100000000    0.39472800000000   -0.34995200000000
C           3.13240800000000    1.64521800000000   -0.77034500000000
C           2.24747700000000    2.72774100000000   -0.89088900000000
C           0.90432900000000    2.61197800000000   -0.65093600000000
C          -1.54440700000000    3.44520000000000    0.99280400000000
C          -2.11490700000000    3.85819000000000    2.20037400000000
C          -1.76773900000000    5.07335000000000    2.77363600000000
C          -0.84156400000000    5.89583700000000    2.14460200000000
C          -0.26549900000000    5.49133300000000    0.94719400000000
C          -0.61099800000000    4.27601900000000    0.36863700000000
C           1.35928700000000   -3.44385700000000    0.94177300000000
C           0.20082900000000   -4.01587200000000    1.48048700000000
C           0.28353600000000   -5.26350800000000    2.08432500000000
C           1.49911800000000   -5.93887800000000    2.17341600000000
C           2.66716400000000   -5.35321300000000    1.68665900000000
C           2.59543000000000   -4.10781300000000    1.09395300000000
H          -2.84814100000000   -3.64910700000000   -1.47090300000000
C          -4.76299100000000   -1.82359300000000   -1.47210100000000
C          -5.27549700000000    0.38250700000000    0.28744400000000
C           4.99297400000000   -0.53937300000000    0.08620300000000
C           4.50970800000000    1.85084400000000   -1.29616100000000
H           2.64507800000000    3.67466100000000   -1.23560900000000
H          -2.82043400000000    3.20618200000000    2.70393000000000
H          -2.21526000000000    5.37272000000000    3.71534300000000
H          -0.74683400000000   -3.49501400000000    1.44796000000000
H          -0.61175900000000   -5.71193600000000    2.50181500000000
O           5.11552400000000    1.05868100000000   -1.98420000000000
O           5.48021400000000    0.35404200000000    0.74270200000000
O          -5.72476600000000   -0.62629300000000    0.78307100000000
O          -5.40637500000000   -0.94459500000000   -2.00388300000000
H          -0.56394200000000    6.84675200000000    2.58691800000000
H           1.54103000000000   -6.91350400000000    2.64803000000000
H           0.46066900000000    6.12707000000000    0.44966200000000
C           0.01204800000000    3.79553700000000   -0.90858500000000
H           3.62150700000000   -5.85980500000000    1.79270500000000
C           3.71063200000000   -3.23411100000000    0.59456500000000
H          -4.00288100000000    2.61420300000000    0.77031000000000
H          -0.47059300000000   -3.36106300000000   -0.93547700000000
H           0.59596100000000    4.59332600000000   -1.37167300000000
H           4.46203000000000   -3.05054600000000    1.36873300000000
H          -0.77404200000000    3.51304900000000   -1.61896100000000
H           4.24539900000000   -3.66746000000000   -0.25621600000000
O          -5.18767000000000   -3.09403600000000   -1.39953000000000
O          -6.02500600000000    1.45011700000000   -0.01444200000000
O           5.71911100000000   -1.50606900000000   -0.49011300000000
O           4.98761500000000    3.06240500000000   -0.98449700000000
C          -6.48889200000000   -3.32090400000000   -1.94011700000000
C          -7.42555100000000    1.27658300000000    0.20147100000000
C           7.13296300000000   -1.33894200000000   -0.37901300000000
C           6.31088700000000    3.32424100000000   -1.45209300000000
H          -6.68429000000000   -4.38343900000000   -1.80670600000000
H          -7.22650600000000   -2.72404900000000   -1.40082700000000
H          -6.52080400000000   -3.05224800000000   -2.99761800000000
H          -7.88883100000000    2.21863800000000   -0.08611500000000
H          -7.79715600000000    0.45993200000000   -0.41981700000000
H          -7.63073200000000    1.04864700000000    1.24902600000000
H           7.57321200000000   -2.20658600000000   -0.86720800000000
H           7.43325200000000   -0.42064500000000   -0.88635000000000
H           7.43760200000000   -1.28727700000000    0.66765900000000
H           6.53858300000000    4.34257500000000   -1.14235600000000
H           7.01037800000000    2.62051700000000   -0.99739400000000
H           6.36404600000000    3.22869800000000   -2.53798100000000
