# Supplementary material for: Redox–protonation landscape of indene-annulated perylenes: chemodivergent switching of multistate NIR chromophores
Source: Chem Sci. 2026 Jun 2;17(28):13850–61. doi: 10.1039/d6sc01695b (PMC13248289; doi:10.1039/d6sc01695b)
Supplement: SC-017-D6SC01695B-s001 [file SC-017-D6SC01695B-s001.zip › PTE/mofsn_77_H0(-1,2).xyz]

76
 Written by MDA
C           2.22690400000000    2.75113700000000   -0.87378900000000
C           0.96870500000000    2.68367900000000   -0.18286000000000
C           0.47409800000000    1.35317100000000    0.10480300000000
C           1.37911100000000    0.25320700000000    0.01984900000000
C           2.74974000000000    0.45066900000000   -0.34286700000000
C           3.07981700000000    1.70673700000000   -0.97426400000000
C           3.67952800000000   -0.57226100000000   -0.10824200000000
C           3.23497800000000   -1.78084800000000    0.42748700000000
C           1.89848600000000   -2.05204000000000    0.65633600000000
C           0.92120700000000   -1.07947300000000    0.30134000000000
C          -0.47409500000000   -1.35316200000000    0.10493200000000
C          -1.37911100000000   -0.25320500000000    0.01991000000000
C          -0.92119900000000    1.07949900000000    0.30127500000000
C          -1.89846700000000    2.05209600000000    0.65621500000000
C          -3.23496700000000    1.78088400000000    0.42742800000000
C          -3.67953100000000    0.57225100000000   -0.10818600000000
C          -2.74975000000000   -0.45069800000000   -0.34275000000000
C          -3.07984400000000   -1.70682000000000   -0.97403100000000
C          -2.22692900000000   -2.75121100000000   -0.87349100000000
C          -0.96871000000000   -2.68369500000000   -0.18260400000000
C           1.61938600000000   -3.29537400000000    1.42943900000000
C           2.45747300000000   -3.60467900000000    2.50107600000000
C           2.38961800000000   -4.82767800000000    3.16119500000000
C           1.46289800000000   -5.77411800000000    2.74274300000000
C           0.58840900000000   -5.46395500000000    1.71400700000000
C           0.61981200000000   -4.21681300000000    1.06824400000000
C          -1.61934500000000    3.29549600000000    1.42920400000000
C          -2.45740200000000    3.60489300000000    2.50083800000000
C          -2.38952900000000    4.82794900000000    3.16085000000000
C          -1.46282100000000    5.77435300000000    2.74229200000000
C          -0.58836000000000    5.46410200000000    1.71355700000000
C          -0.61978200000000    4.21690400000000    1.06790300000000
H           2.50482500000000    3.69903900000000   -1.32066600000000
C           4.24146100000000    1.83796400000000   -1.88764900000000
C           5.13409500000000   -0.35304000000000   -0.20184200000000
C          -5.13410000000000    0.35302200000000   -0.20172500000000
C          -4.24151500000000   -1.83812500000000   -1.88737200000000
H          -2.50486200000000   -3.69915100000000   -1.32028000000000
H           3.19261600000000   -2.86972400000000    2.81095800000000
H           3.06462800000000   -5.03848900000000    3.98449700000000
H          -3.19253700000000    2.86996400000000    2.81080400000000
H          -3.06451500000000    5.03883000000000    3.98415400000000
O          -4.62588500000000   -0.99010000000000   -2.66110700000000
O          -5.71694600000000   -0.70631000000000   -0.07874700000000
O           5.71694400000000    0.70630300000000   -0.07897000000000
O           4.62580900000000    0.98987300000000   -2.66132300000000
H           1.40735800000000   -6.74388700000000    3.22846900000000
H          -1.40726700000000    6.74416200000000    3.22793300000000
H          -0.16261400000000   -6.18504000000000    1.40388400000000
C          -0.40561400000000   -3.91241400000000    0.10684300000000
H           0.16265400000000    6.18516000000000    1.40335200000000
C           0.40561700000000    3.91242300000000    0.10649800000000
H           3.97082800000000   -2.53115000000000    0.68296300000000
H          -3.97080900000000    2.53120800000000    0.68286100000000
H          -0.96829600000000   -4.77344300000000   -0.24524200000000
H           0.96828700000000    4.77342300000000   -0.24568000000000
O           4.79475700000000    3.06853600000000   -1.84006700000000
O           5.81814900000000   -1.50816900000000   -0.37952600000000
O          -5.81816000000000    1.50813600000000   -0.37948900000000
O          -4.79480900000000   -3.06869400000000   -1.83966900000000
C           5.91429200000000    3.23685000000000   -2.69822300000000
C           7.22863100000000   -1.35607100000000   -0.43095000000000
C          -7.22864300000000    1.35603400000000   -0.43086000000000
C          -5.91436900000000   -3.23708100000000   -2.69777900000000
H           6.26111900000000    4.25822600000000   -2.54181600000000
H           6.69776200000000    2.52245300000000   -2.43654600000000
H           5.63694100000000    3.08335200000000   -3.74388800000000
H           7.63217800000000   -2.35716200000000   -0.58225600000000
H           7.51376400000000   -0.70056000000000   -1.25683700000000
H           7.61244000000000   -0.92649800000000    0.49775200000000
H          -7.63219400000000    2.35711200000000   -0.58223900000000
H          -7.51380000000000    0.70045300000000   -1.25668300000000
H          -7.61242500000000    0.92654000000000    0.49789000000000
H          -6.26119000000000   -4.25844300000000   -2.54127500000000
H          -6.69783100000000   -2.52266200000000   -2.43614100000000
H          -5.63704600000000   -3.08367100000000   -3.74346500000000
