# Supplementary material for: Redox–protonation landscape of indene-annulated perylenes: chemodivergent switching of multistate NIR chromophores
Source: Chem Sci. 2026 Jun 2;17(28):13850–61. doi: 10.1039/d6sc01695b (PMC13248289; doi:10.1039/d6sc01695b)
Supplement: SC-017-D6SC01695B-s001 [file SC-017-D6SC01695B-s001.zip › PTE/mofsn_77_H0(-1,4).xyz]

76
 Written by MDA
C           2.27889600000000    2.72133100000000   -0.92151500000000
C           0.99375900000000    2.64267600000000   -0.38263300000000
C           0.47962600000000    1.34631800000000   -0.03211900000000
C           1.39606000000000    0.23687100000000   -0.03254700000000
C           2.79025000000000    0.45945500000000   -0.27990400000000
C           3.17846100000000    1.66817800000000   -0.91211300000000
C           3.71061600000000   -0.54674600000000    0.11326200000000
C           3.23457600000000   -1.74821000000000    0.58422900000000
C           1.87597500000000   -2.07088500000000    0.64522800000000
C           0.93015900000000   -1.09431600000000    0.22958400000000
C          -0.47127600000000   -1.34950500000000   -0.04152400000000
C          -1.38212900000000   -0.24297200000000   -0.05291200000000
C          -0.91576200000000    1.09317600000000    0.21111100000000
C          -1.88090000000000    2.07074800000000    0.60826600000000
C          -3.23385800000000    1.74882100000000    0.51098000000000
C          -3.71124300000000    0.54924500000000    0.02374000000000
C          -2.76892200000000   -0.46076900000000   -0.34361500000000
C          -3.13068700000000   -1.66316700000000   -0.98622400000000
C          -2.23953500000000   -2.71458700000000   -0.99722600000000
C          -0.96169500000000   -2.63986100000000   -0.42687300000000
C           1.59588600000000   -3.40160000000000    1.21860600000000
C           2.38873800000000   -3.85646100000000    2.28073200000000
C           2.34715400000000   -5.16752100000000    2.72779100000000
C           1.50501000000000   -6.08480500000000    2.09251600000000
C           0.68224500000000   -5.65475500000000    1.07657900000000
C           0.66116100000000   -4.30207200000000    0.65224600000000
C          -1.61740600000000    3.39605700000000    1.19795100000000
C          -2.44549800000000    3.84918900000000    2.23501200000000
C          -2.41841100000000    5.15732900000000    2.68967900000000
C          -1.55252700000000    6.07753000000000    2.08864200000000
C          -0.69551700000000    5.65109200000000    1.10159800000000
C          -0.65883700000000    4.29867100000000    0.67084900000000
H           2.60384500000000    3.66692300000000   -1.33647300000000
C           4.43579400000000    1.79044100000000   -1.65764300000000
C           5.15985600000000   -0.28435900000000    0.25417800000000
C          -5.15007400000000    0.28097800000000    0.13290300000000
C          -4.38301100000000   -1.79450400000000   -1.76253100000000
H          -2.55789600000000   -3.65523700000000   -1.43013800000000
H           3.05824300000000   -3.15399200000000    2.76457600000000
H           2.97406300000000   -5.47726400000000    3.55767200000000
H          -3.13121700000000    3.14562500000000    2.69388300000000
H          -3.07277100000000    5.46336900000000    3.49956800000000
O          -4.89454400000000   -0.92677200000000   -2.43527000000000
O          -5.68537400000000   -0.80568500000000    0.24602800000000
O           5.66470600000000    0.74092100000000    0.65641300000000
O           5.12148300000000    0.88108900000000   -2.08477800000000
H           1.48080700000000   -7.12225000000000    2.41183800000000
H          -1.53817800000000    7.11334300000000    2.41398200000000
H          -0.00618200000000   -6.34783900000000    0.60173800000000
C          -0.32207500000000   -3.91034500000000   -0.28070400000000
H           0.01018200000000    6.34542700000000    0.65458400000000
C           0.35356000000000    3.91616700000000   -0.22910400000000
H           3.95727400000000   -2.48946600000000    0.89729400000000
H          -3.96046400000000    2.48828600000000    0.81541500000000
H          -0.86804500000000   -4.73080500000000   -0.73892400000000
H           0.91872500000000    4.74083500000000   -0.65553400000000
O           4.76371100000000    3.08385900000000   -1.91542500000000
O           5.90235300000000   -1.37912600000000   -0.02840600000000
O          -5.88818000000000    1.42170400000000    0.17034900000000
O          -4.87676000000000   -3.05347700000000   -1.72933800000000
C           5.94556400000000    3.24738100000000   -2.68217300000000
C           7.30289800000000   -1.18186800000000    0.09787200000000
C          -7.28112400000000    1.21487000000000    0.33884800000000
C          -6.08455000000000   -3.22331500000000   -2.45619000000000
H           6.08459500000000    4.32303900000000   -2.79331800000000
H           6.80220800000000    2.80313500000000   -2.17019400000000
H           5.84880100000000    2.77363100000000   -3.66236700000000
H           7.76551800000000   -2.12885200000000   -0.18029300000000
H           7.63230700000000   -0.38366600000000   -0.57069900000000
H           7.57345800000000   -0.91139700000000    1.12165700000000
H          -7.73402200000000    2.20651500000000    0.33211500000000
H          -7.68232600000000    0.60681200000000   -0.47511500000000
H          -7.49389500000000    0.70653600000000    1.28287900000000
H          -6.37038100000000   -4.26702500000000   -2.32429900000000
H          -6.85763500000000   -2.56178600000000   -2.05947700000000
H          -5.94342200000000   -2.99740800000000   -3.51607000000000
