# Supplementary material for: Redox–protonation landscape of indene-annulated perylenes: chemodivergent switching of multistate NIR chromophores
Source: Chem Sci. 2026 Jun 2;17(28):13850–61. doi: 10.1039/d6sc01695b (PMC13248289; doi:10.1039/d6sc01695b)
Supplement: SC-017-D6SC01695B-s001 [file SC-017-D6SC01695B-s001.zip › PTE/mofsn_77_H0(-2,1).xyz]

76
 Written by MDA
C           2.18065800000000    2.78491500000000   -0.85994000000000
C           0.93261700000000    2.70622900000000   -0.18026800000000
C           0.45366800000000    1.35994900000000    0.09106900000000
C           1.38051300000000    0.26792900000000    0.00349300000000
C           2.74285600000000    0.47714700000000   -0.38461700000000
C           3.04558400000000    1.73475300000000   -0.99298200000000
C           3.69989500000000   -0.55343200000000   -0.17201600000000
C           3.25205200000000   -1.76900000000000    0.36501500000000
C           1.92788100000000   -2.04524200000000    0.61878100000000
C           0.93103300000000   -1.06900900000000    0.27636700000000
C          -0.45366500000000   -1.35994100000000    0.09119800000000
C          -1.38051300000000   -0.26792800000000    0.00355400000000
C          -0.93102600000000    1.06903300000000    0.27630100000000
C          -1.92786500000000    2.04529500000000    0.61865800000000
C          -3.25204200000000    1.76903200000000    0.36495100000000
C          -3.69990000000000    0.55341700000000   -0.17196300000000
C          -2.74286600000000   -0.47718000000000   -0.38450100000000
C          -3.04561100000000   -1.73483900000000   -0.99275000000000
C          -2.18068100000000   -2.78498900000000   -0.85964200000000
C          -0.93262200000000   -2.70624500000000   -0.18001100000000
C           1.66919300000000   -3.27541500000000    1.42157800000000
C           2.51269800000000   -3.55910900000000    2.49292700000000
C           2.49413600000000   -4.78935600000000    3.15250000000000
C           1.60125100000000   -5.76399600000000    2.72316500000000
C           0.71079500000000   -5.47940100000000    1.69959000000000
C           0.68449400000000   -4.22341200000000    1.05937100000000
C          -1.66915400000000    3.27553600000000    1.42134300000000
C          -2.51263000000000    3.55932200000000    2.49269000000000
C          -2.49405000000000    4.78962600000000    3.15215700000000
C          -1.60117700000000    5.76423000000000    2.72271400000000
C          -0.71074800000000    5.47954700000000    1.69913900000000
C          -0.68446500000000    4.22350300000000    1.05902700000000
H           2.46359300000000    3.74419600000000   -1.28012300000000
C           4.19008000000000    1.90538300000000   -1.91181200000000
C           5.13100600000000   -0.31887700000000   -0.23216500000000
C          -5.13101200000000    0.31885700000000   -0.23205300000000
C          -4.19013200000000   -1.90554700000000   -1.91153400000000
H          -2.46362800000000   -3.74430600000000   -1.27973500000000
H           3.22789900000000   -2.80035600000000    2.79514300000000
H           3.18056900000000   -4.98146900000000    3.97215200000000
H          -3.22782300000000    2.80059600000000    2.79499000000000
H          -3.18046100000000    4.98181000000000    3.97181200000000
O          -4.55540000000000   -1.12185300000000   -2.76046300000000
O          -5.72625700000000   -0.74928600000000   -0.25582400000000
O           5.72625000000000    0.74926400000000   -0.25604400000000
O           4.55532500000000    1.12161700000000   -2.76068300000000
H           1.58205600000000   -6.74187900000000    3.19964500000000
H          -1.58196900000000    6.74215400000000    3.19911000000000
H          -0.01353800000000   -6.22777700000000    1.38674000000000
C          -0.33803400000000   -3.93504100000000    0.10627500000000
H           0.01357600000000    6.22789600000000    1.38620600000000
C           0.33803600000000    3.93505000000000    0.10592800000000
H           3.99185600000000   -2.51315700000000    0.62767000000000
H          -3.99183900000000    2.51321100000000    0.62756300000000
H          -0.91079700000000   -4.80088700000000   -0.22117800000000
H           0.91079100000000    4.80086800000000   -0.22161400000000
O           4.77062100000000    3.13203800000000   -1.79684900000000
O           5.86191200000000   -1.48447900000000   -0.20209500000000
O          -5.86191700000000    1.48446200000000   -0.20206300000000
O          -4.77067000000000   -3.13219200000000   -1.79645000000000
C           5.89124500000000    3.31224700000000   -2.64030100000000
C           7.25886600000000   -1.29101900000000   -0.18235100000000
C          -7.25887100000000    1.29100300000000   -0.18226400000000
C          -5.89131700000000   -3.31247400000000   -2.63985600000000
H           6.27630200000000    4.31073000000000   -2.42419800000000
H           6.65018700000000    2.55591500000000   -2.42507200000000
H           5.61690100000000    3.23414500000000   -3.69660100000000
H           7.70248900000000   -2.28889200000000   -0.17409900000000
H           7.59473500000000   -0.73565200000000   -1.06273600000000
H           7.57642200000000   -0.73297800000000    0.70425200000000
H          -7.70249300000000    2.28887700000000   -0.17408600000000
H          -7.59476400000000    0.73556100000000   -1.06259200000000
H          -7.57640200000000    0.73303800000000    0.70439500000000
H          -6.27636900000000   -4.31093800000000   -2.42365700000000
H          -6.65025300000000   -2.55612200000000   -2.42467200000000
H          -5.61700200000000   -3.23446200000000   -3.69617000000000
