# Supplementary material for: Redox–protonation landscape of indene-annulated perylenes: chemodivergent switching of multistate NIR chromophores
Source: Chem Sci. 2026 Jun 2;17(28):13850–61. doi: 10.1039/d6sc01695b (PMC13248289; doi:10.1039/d6sc01695b)
Supplement: SC-017-D6SC01695B-s001 [file SC-017-D6SC01695B-s001.zip › PTE/mofsn_77_H0(-2,3).xyz]

76
 Written by MDA
C           2.16804300000000    2.80395700000000   -0.84618200000000
C           0.93585500000000    2.71120200000000   -0.17121500000000
C           0.44327900000000    1.35753500000000    0.09176400000000
C           1.37146100000000    0.27240100000000    0.01058500000000
C           2.74576500000000    0.50040800000000   -0.38472300000000
C           3.03770100000000    1.74413000000000   -1.00877300000000
C           3.70726700000000   -0.51162900000000   -0.14668000000000
C           3.26586500000000   -1.73874000000000    0.38943700000000
C           1.95261200000000   -2.04205300000000    0.62785500000000
C           0.93512000000000   -1.06588900000000    0.27768000000000
C          -0.44328200000000   -1.35753400000000    0.09176500000000
C          -1.37146400000000   -0.27239900000000    0.01058700000000
C          -0.93512300000000    1.06589000000000    0.27768000000000
C          -1.95261200000000    2.04205300000000    0.62785500000000
C          -3.26586600000000    1.73874100000000    0.38944000000000
C          -3.70726800000000    0.51162900000000   -0.14667400000000
C          -2.74576800000000   -0.50040700000000   -0.38471800000000
C          -3.03770700000000   -1.74413000000000   -1.00876700000000
C          -2.16804800000000   -2.80395800000000   -0.84617200000000
C          -0.93586000000000   -2.71120200000000   -0.17120900000000
C           1.71589200000000   -3.28622900000000    1.40133300000000
C           2.60182500000000   -3.60683600000000    2.43419100000000
C           2.59163200000000   -4.84161400000000    3.07590800000000
C           1.66300600000000   -5.80131900000000    2.67837600000000
C           0.73894900000000   -5.48859300000000    1.69946100000000
C           0.70450100000000   -4.22215300000000    1.07276800000000
C          -1.71589000000000    3.28622900000000    1.40133300000000
C          -2.60181800000000    3.60683400000000    2.43419500000000
C          -2.59162300000000    4.84161100000000    3.07591300000000
C          -1.66300000000000    5.80131700000000    2.67837700000000
C          -0.73894700000000    5.48859200000000    1.69945700000000
C          -0.70450200000000    4.22215200000000    1.07276400000000
H           2.45963100000000    3.77220600000000   -1.23744700000000
C           4.16897100000000    1.91169700000000   -1.93161000000000
C           5.13629400000000   -0.25994300000000   -0.18267600000000
C          -5.13629700000000    0.25994600000000   -0.18266700000000
C          -4.16897600000000   -1.91169700000000   -1.93160400000000
H          -2.45963700000000   -3.77220800000000   -1.23743400000000
H           3.33182000000000   -2.86055300000000    2.72951600000000
H           3.30408300000000   -5.05008200000000    3.86902300000000
H          -3.33181100000000    2.86055100000000    2.72952200000000
H          -3.30407200000000    5.05007900000000    3.86903000000000
O          -4.59799000000000   -1.09647200000000   -2.72110900000000
O          -5.72524600000000   -0.81061600000000   -0.20943100000000
O           5.72524200000000    0.81062000000000   -0.20946000000000
O           4.59796800000000    1.09647900000000   -2.72113200000000
H           1.64595100000000   -6.78196400000000    3.14838000000000
H          -1.64594400000000    6.78196200000000    3.14838100000000
H          -0.01161600000000   -6.21956800000000    1.40831900000000
C          -0.34793300000000   -3.93793000000000    0.16092700000000
H           0.01161600000000    6.21956800000000    1.40831300000000
C           0.34793000000000    3.93792900000000    0.16091900000000
H           4.01896500000000   -2.46849100000000    0.65232300000000
H          -4.01896500000000    2.46849200000000    0.65232600000000
H          -0.93061800000000   -4.80621200000000   -0.14101200000000
H           0.93061200000000    4.80621200000000   -0.14102400000000
O           4.67750600000000    3.18071800000000   -1.90703900000000
O           5.87787600000000   -1.42037600000000   -0.11392400000000
O          -5.87787500000000    1.42038100000000   -0.11393600000000
O          -4.67749300000000   -3.18072700000000   -1.90705400000000
C           5.76828700000000    3.37376000000000   -2.78398200000000
C           7.27169500000000   -1.21240100000000   -0.06966600000000
C          -7.27169500000000    1.21241000000000   -0.06967500000000
C          -5.76826600000000   -3.37377200000000   -2.78400600000000
H           6.09651000000000    4.40513300000000   -2.63842400000000
H           6.57765900000000    2.67920700000000   -2.54502400000000
H           5.47989700000000    3.21483900000000   -3.82770900000000
H           7.72564800000000   -2.20553900000000   -0.04443200000000
H           7.61845300000000   -0.66036700000000   -0.94787100000000
H           7.56750900000000   -0.64389900000000    0.81803200000000
H          -7.72564600000000    2.20554900000000   -0.04446000000000
H          -7.61845400000000    0.66036000000000   -0.94787000000000
H          -7.56751100000000    0.64392500000000    0.81803400000000
H          -6.09647400000000   -4.40515300000000   -2.63846400000000
H          -6.57765100000000   -2.67923600000000   -2.54504200000000
H          -5.47987300000000   -3.21483100000000   -3.82772800000000
