# Supplementary material for: Redox–protonation landscape of indene-annulated perylenes: chemodivergent switching of multistate NIR chromophores
Source: Chem Sci. 2026 Jun 2;17(28):13850–61. doi: 10.1039/d6sc01695b (PMC13248289; doi:10.1039/d6sc01695b)
Supplement: SC-017-D6SC01695B-s001 [file SC-017-D6SC01695B-s001.zip › PTE/mofsn_77_H0(-3,2).xyz]

76
 Written by MDA
C           2.17560800000000    2.84790500000000   -0.76313000000000
C           0.93115900000000    2.73180800000000   -0.12444500000000
C           0.42251800000000    1.36277300000000    0.08441600000000
C           1.38482800000000    0.27740800000000    0.03640100000000
C           2.76153300000000    0.53798900000000   -0.27307900000000
C           3.08304000000000    1.79722600000000   -0.92291400000000
C           3.70795500000000   -0.44309500000000    0.03272600000000
C           3.29066700000000   -1.66934400000000    0.56061700000000
C           1.96093300000000   -1.99490800000000    0.74700400000000
C           0.96820100000000   -1.04953600000000    0.34163300000000
C          -0.43569000000000   -1.37914700000000    0.11975200000000
C          -1.37249400000000   -0.30517300000000    0.01239000000000
C          -0.93062900000000    1.06229700000000    0.25388500000000
C          -1.97231500000000    2.03592300000000    0.57547500000000
C          -3.27404100000000    1.74229600000000    0.27197700000000
C          -3.71870800000000    0.51994900000000   -0.27326600000000
C          -2.72189100000000   -0.52659100000000   -0.42508200000000
C          -2.98670000000000   -1.78294900000000   -0.99476000000000
C          -2.09251300000000   -2.83111800000000   -0.84279500000000
C          -0.85102600000000   -2.72528200000000   -0.19755700000000
C           1.71777200000000   -3.27466700000000    1.47719900000000
C           2.51676000000000   -3.57806700000000    2.56907300000000
C           2.57933500000000   -4.85841700000000    3.13942100000000
C           1.82697500000000   -5.86636700000000    2.53390600000000
C           0.98453200000000   -5.58524200000000    1.47600500000000
C           0.81541400000000   -4.26102900000000    0.96040000000000
C          -1.76551000000000    3.25684300000000    1.39624400000000
C          -2.67987000000000    3.54863400000000    2.40900900000000
C          -2.71192600000000    4.77812900000000    3.07383000000000
C          -1.78409700000000    5.75229200000000    2.71906800000000
C          -0.82153200000000    5.46515600000000    1.76432000000000
C          -0.74644600000000    4.20961200000000    1.11597800000000
H           2.46575100000000    3.83019500000000   -1.11772000000000
C           4.21053300000000    1.93986100000000   -1.78868700000000
C           5.15970800000000   -0.18261000000000    0.02386600000000
C          -5.11557800000000    0.27275700000000   -0.33162200000000
C          -4.13124500000000   -2.02005100000000   -1.89993000000000
H          -2.37127800000000   -3.80162700000000   -1.24153300000000
H           3.15167900000000   -2.78845400000000    2.96538900000000
H           3.22673800000000   -5.06137100000000    3.98866000000000
H          -3.41284900000000    2.78839700000000    2.66070100000000
H          -3.45685600000000    4.96596600000000    3.84365600000000
O          -4.44957400000000   -1.35375400000000   -2.86154000000000
O          -5.73395000000000   -0.79013300000000   -0.46190400000000
O           5.74576600000000    0.75951800000000    0.51479400000000
O           5.02424600000000    1.09598900000000   -2.17050100000000
H           1.88603600000000   -6.89034600000000    2.90781800000000
H          -1.79471600000000    6.72943600000000    3.20114800000000
H           0.38018000000000   -6.37887100000000    1.03856700000000
C          -0.16730300000000   -3.96550200000000    0.01710600000000
H          -0.07367100000000    6.21337900000000    1.50732600000000
C           0.32769200000000    3.94849100000000    0.22630400000000
H           4.04411100000000   -2.39106700000000    0.85263600000000
H          -4.02770700000000    2.48118300000000    0.51215200000000
H          -0.72989800000000   -4.82915000000000   -0.33909600000000
H           0.92443800000000    4.82503500000000   -0.02562600000000
O           4.35022600000000    3.23933200000000   -2.28882200000000
O           5.86493800000000   -1.22474200000000   -0.51431400000000
O          -5.89079500000000    1.43707000000000   -0.17986400000000
O          -4.76208800000000   -3.21052200000000   -1.64875200000000
C           5.43325000000000    3.39410900000000   -3.16572000000000
C           7.24882800000000   -0.97476400000000   -0.61370900000000
C          -7.26975000000000    1.19741700000000   -0.13953900000000
C          -5.92080000000000   -3.40038400000000   -2.42780700000000
H           5.44085600000000    4.44812900000000   -3.46188800000000
H           6.38562000000000    3.13515500000000   -2.68937500000000
H           5.33604100000000    2.76260200000000   -4.05659400000000
H           7.68359500000000   -1.85052000000000   -1.10266000000000
H           7.42562600000000   -0.07645700000000   -1.21157600000000
H           7.70929500000000   -0.82953300000000    0.36977800000000
H          -7.75008300000000    2.17801800000000   -0.05278400000000
H          -7.62465600000000    0.68839800000000   -1.04276200000000
H          -7.56005500000000    0.57290700000000    0.71496800000000
H          -6.36474300000000   -4.34243100000000   -2.09324800000000
H          -6.61581700000000   -2.57191700000000   -2.26668500000000
H          -5.69085800000000   -3.45690100000000   -3.49781700000000
