# Supplementary material for: Redox–protonation landscape of indene-annulated perylenes: chemodivergent switching of multistate NIR chromophores
Source: Chem Sci. 2026 Jun 2;17(28):13850–61. doi: 10.1039/d6sc01695b (PMC13248289; doi:10.1039/d6sc01695b)
Supplement: SC-017-D6SC01695B-s001 [file SC-017-D6SC01695B-s001.zip › PTE/mofsn_77_H0(-3,4).xyz]

76
 Written by MDA
C           2.13871800000000    2.90476300000000   -0.62989400000000
C           0.91784200000000    2.74650700000000    0.04087000000000
C           0.40962600000000    1.37016800000000    0.20419400000000
C           1.37349000000000    0.30221700000000    0.07381100000000
C           2.71147900000000    0.56535900000000   -0.32486300000000
C           3.00885500000000    1.85640300000000   -0.94299700000000
C           3.69181000000000   -0.43324100000000   -0.14245900000000
C           3.31328600000000   -1.66868800000000    0.38725100000000
C           2.00693000000000   -1.99945800000000    0.69929300000000
C           0.95676800000000   -1.05771600000000    0.35676200000000
C          -0.40961900000000   -1.37015200000000    0.20431800000000
C          -1.37348600000000   -0.30221200000000    0.07387000000000
C          -0.95675700000000    1.05774500000000    0.35669800000000
C          -2.00691100000000    1.99951500000000    0.69917300000000
C          -3.31327500000000    1.66871900000000    0.38719000000000
C          -3.69181100000000    0.43322800000000   -0.14240700000000
C          -2.71148500000000   -0.56538700000000   -0.32475100000000
C          -3.00887500000000   -1.85648300000000   -0.94277100000000
C          -2.13873000000000   -2.90481700000000   -0.62960300000000
C          -0.91783800000000   -2.74650500000000    0.04111800000000
C           1.83766100000000   -3.22158400000000    1.51885100000000
C           2.80615400000000   -3.51211300000000    2.48534800000000
C           2.86001900000000   -4.72336300000000    3.17498000000000
C           1.89916600000000   -5.69460800000000    2.89670500000000
C           0.89195400000000   -5.41373300000000    1.99258600000000
C           0.79191500000000   -4.16989500000000    1.31798800000000
C          -1.83762500000000    3.22171100000000    1.51862400000000
C          -2.80610200000000    3.51232400000000    2.48511200000000
C          -2.85995600000000    4.72363500000000    3.17463800000000
C          -1.89910900000000    5.69485700000000    2.89626000000000
C          -0.89191300000000    5.41390400000000    1.99214700000000
C          -0.79188500000000    4.17000500000000    1.31765800000000
H           2.42398600000000    3.91060700000000   -0.91840400000000
C           4.05137700000000    2.02739800000000   -1.89478900000000
C           5.12818200000000   -0.16365800000000   -0.22935100000000
C          -5.12818600000000    0.16363800000000   -0.22924400000000
C          -4.05142000000000   -2.02755700000000   -1.89452300000000
H          -2.42400400000000   -3.91068500000000   -0.91802300000000
H           3.55522700000000   -2.75425700000000    2.69124900000000
H           3.64017200000000   -4.90005300000000    3.91179300000000
H          -3.55517100000000    2.75448600000000    2.69109100000000
H          -3.64009600000000    4.90038900000000    3.91144900000000
O          -4.79257400000000   -1.19045800000000   -2.42484700000000
O          -5.74096600000000   -0.80026500000000    0.18799000000000
O           5.74097200000000    0.80028100000000    0.18778500000000
O           4.79251600000000    1.19025500000000   -2.42506300000000
H           1.92300300000000   -6.65983100000000    3.40137500000000
H          -1.92293800000000    6.66012400000000    3.40084500000000
H           0.12083500000000   -6.15591400000000    1.79409500000000
C          -0.32423400000000   -3.94053900000000    0.47975500000000
H          -0.12080000000000    6.15606900000000    1.79357600000000
C           0.32424900000000    3.94057700000000    0.47942300000000
H           4.09335600000000   -2.39215400000000    0.59504900000000
H          -4.09334000000000    2.39220200000000    0.59494700000000
H          -0.92580400000000   -4.82817200000000    0.28573600000000
H           0.92577900000000    4.82820600000000    0.28525700000000
O           4.20755100000000    3.37116000000000   -2.29349100000000
O           5.82491800000000   -1.22956900000000   -0.75988800000000
O          -5.82493300000000    1.22950200000000   -0.75985900000000
O          -4.20760200000000   -3.37135100000000   -2.29311200000000
C           5.22391800000000    3.55869200000000   -3.23659300000000
C           7.20121300000000   -0.97563800000000   -0.90915700000000
C          -7.20123100000000    0.97555600000000   -0.90907800000000
C          -5.22399300000000   -3.55896200000000   -3.23617300000000
H           5.25579500000000    4.63349200000000   -3.44882800000000
H           6.19997000000000    3.22730800000000   -2.86220000000000
H           5.03551600000000    3.00799200000000   -4.16666300000000
H           7.62905700000000   -1.86531700000000   -1.38078500000000
H           7.35931900000000   -0.09697900000000   -1.54147900000000
H           7.69336900000000   -0.79241200000000    0.05317700000000
H          -7.62908400000000    1.86519400000000   -1.38077600000000
H          -7.35934800000000    0.09684300000000   -1.54132100000000
H          -7.69336700000000    0.79241400000000    0.05328100000000
H          -5.25587300000000   -4.63377900000000   -3.44832000000000
H          -6.20003500000000   -3.22754900000000   -2.86178200000000
H          -5.03561400000000   -3.00833700000000   -4.16629200000000
