# Supplementary material for: Redox–protonation landscape of indene-annulated perylenes: chemodivergent switching of multistate NIR chromophores
Source: Chem Sci. 2026 Jun 2;17(28):13850–61. doi: 10.1039/d6sc01695b (PMC13248289; doi:10.1039/d6sc01695b)
Supplement: SC-017-D6SC01695B-s001 [file SC-017-D6SC01695B-s001.zip › PTE/mofsn_77_H0(-4,1).xyz]

76
 Written by MDA
C           2.11420700000000    2.83538900000000   -0.87087900000000
C           0.88636800000000    2.73441400000000   -0.24495300000000
C           0.42106800000000    1.37216500000000    0.03857500000000
C           1.37485400000000    0.28891700000000   -0.02064700000000
C           2.75200100000000    0.53340700000000   -0.41635000000000
C           3.02165200000000    1.76403400000000   -1.02952500000000
C           3.75560000000000   -0.46996100000000   -0.14234500000000
C           3.29583500000000   -1.70941800000000    0.38584200000000
C           1.98942800000000   -2.03048500000000    0.60698600000000
C           0.95332300000000   -1.05631600000000    0.23851100000000
C          -0.42106700000000   -1.37216200000000    0.03870400000000
C          -1.37485400000000   -0.28891900000000   -0.02058800000000
C          -0.95331700000000    1.05633700000000    0.23844300000000
C          -1.98941300000000    2.03053800000000    0.60685900000000
C          -3.29582500000000    1.70945200000000    0.38577400000000
C          -3.75560400000000    0.46994900000000   -0.14229500000000
C          -2.75201100000000   -0.53344400000000   -0.41623700000000
C          -3.02167700000000   -1.76412300000000   -1.02929800000000
C          -2.11422800000000   -2.83546500000000   -0.87058200000000
C          -0.88637400000000   -2.73443500000000   -0.24469400000000
C           1.76773000000000   -3.30351600000000    1.35102800000000
C           2.62025000000000   -3.62996500000000    2.39540800000000
C           2.69877800000000   -4.91230000000000    2.97165800000000
C           1.89143000000000   -5.91014100000000    2.41648500000000
C           0.99278000000000   -5.61589500000000    1.41125100000000
C           0.80425200000000   -4.28242900000000    0.90106600000000
C          -1.76769700000000    3.30363400000000    1.35078500000000
C          -2.62019200000000    3.63017200000000    2.39515700000000
C          -2.69870500000000    4.91255700000000    2.97129800000000
C          -1.89137100000000    5.91035000000000    2.41601900000000
C          -0.99274500000000    5.61601700000000    1.41078900000000
C          -0.80423000000000    4.28250700000000    0.90071500000000
H           2.41965800000000    3.81084000000000   -1.23633100000000
C           4.16744500000000    1.96471200000000   -1.90614700000000
C           5.14361400000000   -0.18118300000000   -0.09504000000000
C          -5.14361600000000    0.18117400000000   -0.09493100000000
C          -4.16749100000000   -1.96487800000000   -1.90587400000000
H          -2.41968800000000   -3.81094800000000   -1.23594200000000
H           3.29090300000000   -2.85094100000000    2.75244900000000
H           3.39388700000000   -5.12171000000000    3.78288600000000
H          -3.29083600000000    2.85118000000000    2.75228200000000
H          -3.39379500000000    5.12203700000000    3.78252500000000
O          -4.65186400000000   -1.20649800000000   -2.72620200000000
O          -5.76926200000000   -0.87719400000000   -0.23963500000000
O           5.76925700000000    0.87717300000000   -0.23985100000000
O           4.65179800000000    1.20626100000000   -2.72642000000000
H           1.95470500000000   -6.93719000000000    2.78926400000000
H          -1.95463700000000    6.93743100000000    2.78871100000000
H           0.35047900000000   -6.40197900000000    1.01151100000000
C          -0.22350600000000   -3.98882800000000    0.02435000000000
H          -0.35045400000000    6.40206700000000    1.01096600000000
C           0.22350700000000    3.98883000000000    0.02400000000000
H           4.04513800000000   -2.43415300000000    0.67261900000000
H          -4.04512200000000    2.43421100000000    0.67250600000000
H          -0.82545700000000   -4.84952400000000   -0.27594900000000
H           0.82545100000000    4.84950000000000   -0.27638800000000
O           4.67304500000000    3.26100000000000   -1.83817500000000
O           5.93269000000000   -1.32320200000000    0.21500200000000
O          -5.93268500000000    1.32322100000000    0.21503200000000
O          -4.67309100000000   -3.26115900000000   -1.83777600000000
C           5.81784000000000    3.44520100000000   -2.62635900000000
C           7.29049900000000   -1.04147900000000    0.36007500000000
C          -7.29049000000000    1.04151000000000    0.36016200000000
C          -5.81790600000000   -3.44542800000000   -2.62591600000000
H           6.17144500000000    4.46381100000000   -2.42738800000000
H           6.59066200000000    2.71717200000000   -2.36088700000000
H           5.61073300000000    3.33433200000000   -3.69927200000000
H           7.79230400000000   -2.00343900000000    0.52535600000000
H           7.71101400000000   -0.55105600000000   -0.52670300000000
H           7.49836200000000   -0.37869500000000    1.21276100000000
H          -7.79229100000000    2.00348500000000    0.52537200000000
H          -7.71102700000000    0.55101100000000   -0.52656300000000
H          -7.49833200000000    0.37880000000000    1.21291100000000
H          -6.17150800000000   -4.46402000000000   -2.42684600000000
H          -6.59072000000000   -2.71737500000000   -2.36048700000000
H          -5.61082600000000   -3.33465300000000   -3.69884300000000
