# Supplementary material for: Redox–protonation landscape of indene-annulated perylenes: chemodivergent switching of multistate NIR chromophores
Source: Chem Sci. 2026 Jun 2;17(28):13850–61. doi: 10.1039/d6sc01695b (PMC13248289; doi:10.1039/d6sc01695b)
Supplement: SC-017-D6SC01695B-s001 [file SC-017-D6SC01695B-s001.zip › PTE/mofsn_77_H0(-4,3).xyz]

76
 Written by MDA
C           2.23526600000000    2.76113500000000   -0.93720800000000
C           0.93912700000000    2.67883500000000   -0.37567100000000
C           0.47680600000000    1.36744100000000   -0.03464000000000
C           1.40574200000000    0.26582600000000   -0.06309700000000
C           2.77637700000000    0.46562600000000   -0.38330500000000
C           3.12364500000000    1.71182100000000   -0.97595500000000
C           3.75953200000000   -0.55518100000000   -0.06222600000000
C           3.24705900000000   -1.77777400000000    0.45338600000000
C           1.90416600000000   -2.05419500000000    0.61303100000000
C           0.92397800000000   -1.07915800000000    0.23996600000000
C          -0.47680700000000   -1.36744400000000   -0.03450900000000
C          -1.40574300000000   -0.26583200000000   -0.06303500000000
C          -0.92397100000000    1.07917900000000    0.23989900000000
C          -1.90414900000000    2.05424800000000    0.61290700000000
C          -3.24704700000000    1.77781200000000    0.45332300000000
C          -3.75953300000000    0.55517600000000   -0.06217000000000
C          -2.77638700000000   -0.46565900000000   -0.38318800000000
C          -3.12367200000000   -1.71190500000000   -0.97572300000000
C          -2.23529200000000   -2.76121600000000   -0.93691000000000
C          -0.93913800000000   -2.67886700000000   -0.37541500000000
C           1.62224000000000   -3.37329800000000    1.27016300000000
C           2.38950600000000   -3.76569500000000    2.35329400000000
C           2.42674200000000   -5.08777000000000    2.84262200000000
C           1.68187000000000   -6.04410300000000    2.15325600000000
C           0.86329700000000   -5.67965100000000    1.09879400000000
C           0.70704500000000   -4.31687400000000    0.67952200000000
C          -1.62220500000000    3.37340700000000    1.26991800000000
C          -2.38944100000000    3.76589700000000    2.35303700000000
C          -2.42666400000000    5.08801400000000    2.84225300000000
C          -1.68181100000000    6.04428700000000    2.15278400000000
C          -0.86326700000000    5.67974500000000    1.09833100000000
C          -0.70702600000000    4.31693200000000    0.67917100000000
H           2.54449700000000    3.71666000000000   -1.35245100000000
C           4.33150300000000    1.88989800000000   -1.80072000000000
C           5.14581900000000   -0.29768500000000   -0.01775100000000
C          -5.14582000000000    0.29768300000000   -0.01763400000000
C          -4.33155200000000   -1.89005200000000   -1.80043900000000
H          -2.54453500000000   -3.71677600000000   -1.35206200000000
H           3.03609600000000   -3.01596600000000    2.80403600000000
H           3.06375400000000   -5.35552000000000    3.68383400000000
H          -3.03601900000000    3.01620700000000    2.80386200000000
H          -3.06365200000000    5.35583600000000    3.68345900000000
O          -4.71398400000000   -1.18708000000000   -2.71385700000000
O          -5.79662000000000   -0.76011500000000   -0.17901600000000
O           5.79661500000000    0.76010000000000   -0.17924100000000
O           4.71391000000000    1.18684800000000   -2.71408900000000
H           1.72549300000000   -7.09502400000000    2.45422100000000
H          -1.72542500000000    7.09523400000000    2.45366000000000
H           0.25891800000000   -6.43568000000000    0.59595800000000
C          -0.27725300000000   -3.94771600000000   -0.23306200000000
H          -0.25890100000000    6.43573100000000    0.59541300000000
C           0.27724600000000    3.94769600000000   -0.23340800000000
H           3.96052000000000   -2.52837300000000    0.76385800000000
H          -3.96049900000000    2.52843900000000    0.76375000000000
H          -0.86821600000000   -4.78257200000000   -0.61692600000000
H           0.86819900000000    4.78251900000000   -0.61736000000000
O           4.96456200000000    3.09544700000000   -1.56519500000000
O           5.91905900000000   -1.45604400000000    0.30234700000000
O          -5.91905100000000    1.45607000000000    0.30238600000000
O          -4.96460500000000   -3.09558100000000   -1.56479400000000
C           6.21085400000000    3.18642200000000   -2.20744900000000
C           7.27578300000000   -1.19209400000000    0.46461300000000
C          -7.27577000000000    1.19213400000000    0.46471100000000
C          -6.21091500000000   -3.18661100000000   -2.20700500000000
H           6.66258300000000    4.12866600000000   -1.87667300000000
H           6.83625000000000    2.33822600000000   -1.91337300000000
H           6.11847000000000    3.18820300000000   -3.30136500000000
H           7.76427100000000   -2.15877000000000    0.64783900000000
H           7.72036700000000   -0.71742500000000   -0.41993200000000
H           7.48379900000000   -0.52256300000000    1.31347600000000
H          -7.76425300000000    2.15882500000000    0.64786800000000
H          -7.72037900000000    0.71738900000000   -0.41978100000000
H          -7.48376300000000    0.52267500000000    1.31363700000000
H          -6.66263500000000   -4.12882700000000   -1.87613600000000
H          -6.83630300000000   -2.33838900000000   -1.91298400000000
H          -6.11856100000000   -3.18848600000000   -3.30092300000000
