# Supplementary material for: Redox–protonation landscape of indene-annulated perylenes: chemodivergent switching of multistate NIR chromophores
Source: Chem Sci. 2026 Jun 2;17(28):13850–61. doi: 10.1039/d6sc01695b (PMC13248289; doi:10.1039/d6sc01695b)
Supplement: SC-017-D6SC01695B-s001 [file SC-017-D6SC01695B-s001.zip › PTE/mofsn_77_H0(0,1).xyz]

76
 Written by MDA
C           2.24253400000000    2.76108200000000   -0.82440800000000
C           1.00367000000000    2.68734300000000   -0.07832200000000
C           0.47279500000000    1.34236000000000    0.16246800000000
C           1.36686900000000    0.24674200000000    0.05685600000000
C           2.73848300000000    0.44862600000000   -0.32688000000000
C           3.07086700000000    1.71352900000000   -0.96530300000000
C           3.65129900000000   -0.56848200000000   -0.11847600000000
C           3.22275100000000   -1.78862800000000    0.43019200000000
C           1.90278000000000   -2.06348700000000    0.69337800000000
C           0.91098600000000   -1.08230600000000    0.34363800000000
C          -0.47279000000000   -1.34234600000000    0.16259600000000
C          -1.36686700000000   -0.24673700000000    0.05691700000000
C          -0.91097600000000    1.08233500000000    0.34357200000000
C          -1.90276000000000    2.06354600000000    0.69325700000000
C          -3.22273900000000    1.78866500000000    0.43013200000000
C          -3.65130200000000    0.56847200000000   -0.11842000000000
C          -2.73849200000000   -0.44865400000000   -0.32676400000000
C          -3.07089400000000   -1.71361100000000   -0.96506900000000
C          -2.24255800000000   -2.76115200000000   -0.82410900000000
C          -1.00367300000000   -2.68734900000000   -0.07806400000000
C           1.63114800000000   -3.28041700000000    1.49789300000000
C           2.53112000000000   -3.59697700000000    2.52221600000000
C           2.43141900000000   -4.77530200000000    3.24563800000000
C           1.41813300000000   -5.68141600000000    2.95235700000000
C           0.49941700000000   -5.37038500000000    1.96746100000000
C           0.56753700000000   -4.16378200000000    1.25442700000000
C          -1.63110600000000    3.28054500000000    1.49766100000000
C          -2.53104700000000    3.59719100000000    2.52198300000000
C          -2.43132600000000    4.77557800000000    3.24530200000000
C          -1.41804800000000    5.68166800000000    2.95191400000000
C          -0.49936100000000    5.37055300000000    1.96701900000000
C          -0.56750100000000    4.16388900000000    1.25408900000000
H           2.50847400000000    3.71257200000000   -1.26948000000000
C           4.20662700000000    1.81887800000000   -1.92201500000000
C           5.11554000000000   -0.36298500000000   -0.28626700000000
C          -5.11554800000000    0.36296100000000   -0.28615100000000
C          -4.20668200000000   -1.81904100000000   -1.92173900000000
H          -2.50851100000000   -3.71268000000000   -1.26909200000000
H           3.32146900000000   -2.89401900000000    2.75783400000000
H           3.14610500000000   -4.98546400000000    4.03400200000000
H          -3.32139000000000    2.89425400000000    2.75768300000000
H          -3.14599000000000    4.98580700000000    4.03366800000000
O          -4.58212000000000   -0.92154700000000   -2.64123400000000
O          -5.70366600000000   -0.66813800000000   -0.04627700000000
O           5.70366500000000    0.66813400000000   -0.04649800000000
O           4.58204400000000    0.92132200000000   -2.64144400000000
H           1.33703300000000   -6.61470100000000    3.49895500000000
H          -1.33693300000000    6.61499900000000    3.49843100000000
H          -0.31142100000000   -6.05714300000000    1.74547800000000
C          -0.49920800000000   -3.88435800000000    0.32434900000000
H           0.31147200000000    6.05729100000000    1.74495400000000
C           0.49921700000000    3.88438600000000    0.32400500000000
H           3.97293700000000   -2.53445800000000    0.65570300000000
H          -3.97291800000000    2.53451400000000    0.65560100000000
H          -1.07578400000000   -4.75594400000000    0.02588000000000
H           1.07578400000000    4.75594600000000    0.02544500000000
O           4.72354700000000    3.05436200000000   -1.96017000000000
O           5.73671200000000   -1.48557700000000   -0.67133500000000
O          -5.73673100000000    1.48551900000000   -0.67129700000000
O          -4.72360400000000   -3.05452900000000   -1.95977500000000
C           5.80445000000000    3.21968400000000   -2.87757200000000
C           7.14565000000000   -1.35548000000000   -0.86122100000000
C          -7.14567500000000    1.35540700000000   -0.86113100000000
C          -5.80453300000000   -3.21992900000000   -2.87713100000000
H           6.11040100000000    4.26077000000000   -2.79087000000000
H           6.62634700000000    2.55431800000000   -2.60777900000000
H           5.48571500000000    2.99452100000000   -3.89694400000000
H           7.49588900000000   -2.34003600000000   -1.16576600000000
H           7.34930700000000   -0.61747000000000   -1.63897600000000
H           7.63303700000000   -1.04039400000000    0.06325300000000
H          -7.49592200000000    2.33993700000000   -1.16575000000000
H          -7.34935400000000    0.61733000000000   -1.63881800000000
H          -7.63303600000000    1.04039900000000    0.06338300000000
H          -6.11048100000000   -4.26100800000000   -2.79033200000000
H          -6.62642100000000   -2.55454000000000   -2.60737100000000
H          -5.48582700000000   -2.99485300000000   -3.89653200000000
