# Supplementary material for: Redox–protonation landscape of indene-annulated perylenes: chemodivergent switching of multistate NIR chromophores
Source: Chem Sci. 2026 Jun 2;17(28):13850–61. doi: 10.1039/d6sc01695b (PMC13248289; doi:10.1039/d6sc01695b)
Supplement: SC-017-D6SC01695B-s001 [file SC-017-D6SC01695B-s001.zip › PTE/mofsn_77_H0(0,3).xyz]

76
 Written by MDA
C           2.32381500000000    2.65538900000000   -0.99694400000000
C           1.01475700000000    2.60383200000000   -0.42916500000000
C           0.51268400000000    1.33863600000000   -0.04086800000000
C           1.40213600000000    0.21484000000000   -0.04770200000000
C           2.78648700000000    0.40210400000000   -0.29822500000000
C           3.19295200000000    1.61631600000000   -0.93568100000000
C           3.69022500000000   -0.62149100000000    0.07731300000000
C           3.20028200000000   -1.79658200000000    0.57677800000000
C           1.81916800000000   -2.07937100000000    0.65317500000000
C           0.90839800000000   -1.10524600000000    0.23838300000000
C          -0.51268500000000   -1.33864000000000   -0.04073900000000
C          -1.40213700000000   -0.21484400000000   -0.04764100000000
C          -0.90839000000000    1.10526700000000    0.23831700000000
C          -1.81914900000000    2.07942600000000    0.65305300000000
C          -3.20026500000000    1.79663100000000    0.57672200000000
C          -3.69022300000000    0.62149800000000    0.07737100000000
C          -2.78649600000000   -0.40212900000000   -0.29810600000000
C          -3.19298000000000   -1.61639500000000   -0.93544700000000
C          -2.32384500000000   -2.65547400000000   -0.99664900000000
C          -1.01476900000000   -2.60386900000000   -0.42891400000000
C           1.50249400000000   -3.40513200000000    1.23490800000000
C           2.26710400000000   -3.85601100000000    2.31407500000000
C           2.17465700000000   -5.15888500000000    2.78157300000000
C           1.32186600000000   -6.06017600000000    2.14590000000000
C           0.53205600000000   -5.62661000000000    1.10137800000000
C           0.56491900000000   -4.28670000000000    0.65831800000000
C          -1.50245600000000    3.40523600000000    1.23466500000000
C          -2.26703400000000    3.85620800000000    2.31381700000000
C          -2.17457300000000    5.15912000000000    2.78120100000000
C          -1.32180100000000    6.06035800000000    2.14542600000000
C          -0.53202200000000    5.62670300000000    1.10091800000000
C          -0.56489900000000    4.28675600000000    0.65797200000000
H           2.64579700000000    3.58041500000000   -1.45945700000000
C           4.47752400000000    1.71203400000000   -1.68353800000000
C           5.15970200000000   -0.39024800000000    0.14363900000000
C          -5.15969700000000    0.39026100000000    0.14376200000000
C          -4.47757500000000   -1.71217700000000   -1.68325800000000
H          -2.64584100000000   -3.58053900000000   -1.45907400000000
H           2.95327200000000   -3.16757200000000    2.79460600000000
H           2.77765100000000   -5.47417900000000    3.62597200000000
H          -2.95318800000000    3.16780800000000    2.79442600000000
H          -2.77754200000000    5.47448600000000    3.62559100000000
O          -4.98387100000000   -0.79674200000000   -2.29166700000000
O          -5.67821400000000   -0.65848700000000    0.45600400000000
O           5.67822800000000    0.65852600000000    0.45577700000000
O           4.98380200000000    0.79654700000000   -2.29188400000000
H           1.26354100000000   -7.09030600000000    2.48069200000000
H          -1.26346600000000    7.09051600000000    2.48012900000000
H          -0.16332800000000   -6.30989000000000    0.62426300000000
C          -0.40889100000000   -3.87684900000000   -0.29471900000000
H           0.16334700000000    6.30994300000000    0.62372400000000
C           0.40888200000000    3.87682400000000   -0.29506000000000
H           3.90379400000000   -2.55797600000000    0.88361900000000
H          -3.90376800000000    2.55805100000000    0.88351900000000
H          -0.95539800000000   -4.68807200000000   -0.76623500000000
H           0.95537500000000    4.68800700000000   -0.76666100000000
O           4.97637200000000    2.95446700000000   -1.67714900000000
O           5.85699100000000   -1.50523300000000   -0.10724500000000
O          -5.85699400000000    1.50522400000000   -0.10719600000000
O          -4.97642300000000   -2.95460900000000   -1.67674700000000
C           6.20490500000000    3.10755800000000   -2.38825000000000
C           7.27505400000000   -1.35020700000000   -0.04846200000000
C          -7.27505500000000    1.35020300000000   -0.04835700000000
C          -6.20497700000000   -3.10776100000000   -2.38779900000000
H           6.47367200000000    4.15804200000000   -2.29297500000000
H           6.97275900000000    2.47276600000000   -1.94279700000000
H           6.08183500000000    2.83350900000000   -3.43755200000000
H           7.68968200000000   -2.33209300000000   -0.26915600000000
H           7.60030200000000   -0.61999200000000   -0.79143300000000
H           7.58683100000000   -1.01224800000000    0.94149300000000
H          -7.68969000000000    2.33207100000000   -0.26912200000000
H          -7.60032600000000    0.61992500000000   -0.79125700000000
H          -7.58680200000000    1.01232800000000    0.94163600000000
H          -6.47374200000000   -4.15823700000000   -2.29242600000000
H          -6.97281700000000   -2.47293000000000   -1.94237700000000
H          -6.08193900000000   -2.83380100000000   -3.43712800000000
