# Supplementary material for: Redox–protonation landscape of indene-annulated perylenes: chemodivergent switching of multistate NIR chromophores
Source: Chem Sci. 2026 Jun 2;17(28):13850–61. doi: 10.1039/d6sc01695b (PMC13248289; doi:10.1039/d6sc01695b)
Supplement: SC-017-D6SC01695B-s001 [file SC-017-D6SC01695B-s001.zip › PTE/mofsn_77_H1(-1,1).xyz]

77
 Written by MDA
C           2.56084900000000    2.52633600000000   -1.02052900000000
C           1.24766200000000    2.60454200000000   -0.41019600000000
C           0.62417200000000    1.32482000000000   -0.09937800000000
C           1.44723400000000    0.16213000000000   -0.07893300000000
C           2.86231400000000    0.24930800000000   -0.25673100000000
C           3.35326100000000    1.44042100000000   -0.93072800000000
C           3.67007800000000   -0.79746200000000    0.18908300000000
C           3.08962700000000   -1.96005500000000    0.69074500000000
C           1.71556300000000   -2.16001900000000    0.63544100000000
C           0.88018100000000   -1.12766100000000    0.13942300000000
C          -0.53164100000000   -1.28065200000000   -0.18440700000000
C          -1.37186400000000   -0.12451800000000   -0.16434800000000
C          -0.78505000000000    1.17595400000000    0.07669100000000
C          -1.66877200000000    2.24188400000000    0.39835900000000
C          -3.03133800000000    2.06167300000000    0.22454000000000
C          -3.61960500000000    0.87173300000000   -0.18532500000000
C          -2.77537000000000   -0.25374800000000   -0.42006300000000
C          -3.24367400000000   -1.49615600000000   -0.92544800000000
C          -2.39637600000000   -2.58155500000000   -0.98358000000000
C          -1.05968000000000   -2.50863700000000   -0.61103000000000
C           1.20041300000000   -3.41786000000000    1.23168300000000
C           1.65567600000000   -3.82925200000000    2.48676300000000
C           1.20671400000000   -5.01299000000000    3.05681300000000
C           0.29038000000000   -5.80552400000000    2.37556400000000
C          -0.16918300000000   -5.40389000000000    1.12780100000000
C           0.28225300000000   -4.22189500000000    0.55087800000000
C          -1.27670300000000    3.48249500000000    1.13424800000000
C          -2.06265200000000    3.88405900000000    2.21321900000000
C          -1.89337400000000    5.12142300000000    2.83196400000000
C          -0.90680700000000    5.97908700000000    2.37122500000000
C          -0.07108000000000    5.56582000000000    1.34197400000000
C          -0.21442100000000    4.31138200000000    0.73672800000000
H           2.93360300000000    3.41033200000000   -1.52508100000000
C           4.62304200000000    1.41971600000000   -1.69514500000000
C           5.14270700000000   -0.65302000000000    0.28853000000000
C          -5.07378900000000    0.76312900000000   -0.08222800000000
C          -4.54673000000000   -1.63699000000000   -1.62006100000000
H          -2.77879400000000   -3.51492800000000   -1.38361200000000
H           2.35519500000000   -3.19728000000000    3.02380100000000
H           1.56594100000000   -5.31074400000000    4.03701900000000
H          -2.84570800000000    3.21754200000000    2.55910100000000
H          -2.53954300000000    5.40907700000000    3.65539500000000
O          -4.98390600000000   -0.88120600000000   -2.45820400000000
O          -5.72421100000000   -0.24530900000000    0.13189800000000
O           5.74238000000000    0.36977900000000    0.54088000000000
O           5.10710600000000    0.44891500000000   -2.23571900000000
H          -0.06812900000000   -6.73105800000000    2.81556700000000
H          -0.77034800000000    6.95794300000000    2.82171800000000
H          -0.88670100000000   -6.01462900000000    0.58710400000000
C          -0.19683100000000   -3.72997700000000   -0.78145300000000
H           0.73204400000000    6.21417500000000    1.00239800000000
C           0.79462300000000    3.87769000000000   -0.20669200000000
H           3.72565900000000   -2.73987700000000    1.08813000000000
H          -3.68770100000000    2.88734300000000    0.46640000000000
H          -0.76454400000000   -4.50911100000000   -1.29666800000000
H           1.43822500000000    4.67161500000000   -0.57846800000000
H           0.67281000000000   -3.48469600000000   -1.40498300000000
O           5.18361500000000    2.64362500000000   -1.79750000000000
O           5.78279400000000   -1.83049900000000    0.12986600000000
O          -5.69679700000000    1.97024900000000   -0.17651700000000
O          -5.16633900000000   -2.79773100000000   -1.30815700000000
C           6.39128800000000    2.67523400000000   -2.54526400000000
C           7.19882600000000   -1.74572800000000    0.21538300000000
C          -7.10200600000000    1.92173600000000    0.00058900000000
C          -6.43222700000000   -2.96211900000000   -1.93023700000000
H           6.72568700000000    3.71229300000000   -2.52978800000000
H           7.13901100000000    2.02555400000000   -2.08525900000000
H           6.22683300000000    2.34199500000000   -3.57272000000000
H           7.56915900000000   -2.75883800000000    0.06072000000000
H           7.58476800000000   -1.07529500000000   -0.55554800000000
H           7.51164700000000   -1.36865900000000    1.19196300000000
H          -7.45367200000000    2.94796700000000   -0.11017900000000
H          -7.56581200000000    1.27747900000000   -0.75006500000000
H          -7.36403100000000    1.53624600000000    0.98955400000000
H          -6.82261100000000   -3.91463600000000   -1.57099900000000
H          -7.09579300000000   -2.14353000000000   -1.64380500000000
H          -6.34047100000000   -2.97404300000000   -3.01929900000000
