# Supplementary material for: Redox–protonation landscape of indene-annulated perylenes: chemodivergent switching of multistate NIR chromophores
Source: Chem Sci. 2026 Jun 2;17(28):13850–61. doi: 10.1039/d6sc01695b (PMC13248289; doi:10.1039/d6sc01695b)
Supplement: SC-017-D6SC01695B-s001 [file SC-017-D6SC01695B-s001.zip › PTE/mofsn_77_H1(-1,3).xyz]

77
 Written by MDA
C           2.60750200000000    2.50811800000000   -1.02411300000000
C           1.27937500000000    2.55454400000000   -0.57280000000000
C           0.65316700000000    1.32321300000000   -0.19481700000000
C           1.46613800000000    0.14227200000000   -0.15715300000000
C           2.88978300000000    0.22623700000000   -0.30693400000000
C           3.41033700000000    1.39362700000000   -0.90832900000000
C           3.69174500000000   -0.86811300000000    0.14756300000000
C           3.05619300000000   -2.03867200000000    0.54204300000000
C           1.68744600000000   -2.23190200000000    0.44947800000000
C           0.86469600000000   -1.14643300000000    0.00916000000000
C          -0.53111600000000   -1.25519100000000   -0.30050500000000
C          -1.36067100000000   -0.09198500000000   -0.18410600000000
C          -0.77280000000000    1.19545200000000    0.05939500000000
C          -1.62642200000000    2.25257600000000    0.48216100000000
C          -3.00488500000000    2.02147000000000    0.50874000000000
C          -3.59349700000000    0.83446000000000    0.13442500000000
C          -2.78163600000000   -0.24147500000000   -0.30368100000000
C          -3.30691500000000   -1.44289000000000   -0.85524200000000
C          -2.45064900000000   -2.52027300000000   -1.06781200000000
C          -1.10605000000000   -2.46269100000000   -0.77501500000000
C           1.16245400000000   -3.51774100000000    0.96365700000000
C           1.62310300000000   -4.03246500000000    2.18006500000000
C           1.17249700000000   -5.25486300000000    2.65955200000000
C           0.24224600000000   -5.98662900000000    1.93070900000000
C          -0.22614400000000   -5.48392900000000    0.72322800000000
C           0.23136600000000   -4.26540600000000    0.23518400000000
C          -1.23353900000000    3.58841500000000    0.97908100000000
C          -1.96838900000000    4.15886500000000    2.02739000000000
C          -1.83368100000000    5.48897700000000    2.39225300000000
C          -0.95202400000000    6.30940800000000    1.68304400000000
C          -0.17613900000000    5.76303100000000    0.68660200000000
C          -0.24455800000000    4.38646900000000    0.35193300000000
H           3.03922600000000    3.40967500000000   -1.44253800000000
C           4.74014200000000    1.41747200000000   -1.55619700000000
C           5.11934400000000   -0.71954900000000    0.42560000000000
C          -5.03956100000000    0.68133800000000    0.41836700000000
C          -4.66558600000000   -1.52164300000000   -1.40841500000000
H          -2.85534300000000   -3.42206500000000   -1.51101100000000
H           2.32996600000000   -3.45013400000000    2.76186500000000
H           1.53972500000000   -5.62964100000000    3.61015800000000
H          -2.66888700000000    3.53357200000000    2.56923400000000
H          -2.41958600000000    5.88763900000000    3.21403600000000
O          -5.34602400000000   -0.59581500000000   -1.80734100000000
O          -5.55821500000000   -0.27179000000000    0.95697700000000
O           5.74460600000000    0.31938400000000    0.54214400000000
O           5.23341100000000    0.51578100000000   -2.19665800000000
H          -0.11994500000000   -6.94041400000000    2.30196200000000
H          -0.85670100000000    7.36164300000000    1.93342300000000
H          -0.95411000000000   -6.04489100000000    0.14350700000000
C          -0.25706700000000   -3.67408600000000   -1.05298000000000
H           0.54955100000000    6.37774600000000    0.16199000000000
C           0.72696400000000    3.87163400000000   -0.53270300000000
H           3.66635900000000   -2.84294800000000    0.93217400000000
H          -3.65724800000000    2.82262500000000    0.82721700000000
H          -0.84173600000000   -4.40664900000000   -1.61527000000000
H           1.34737300000000    4.62376400000000   -1.01328300000000
H           0.60621700000000   -3.39105700000000   -1.66782200000000
O           5.33998600000000    2.62613800000000   -1.44965200000000
O           5.73963100000000   -1.91764600000000    0.62270700000000
O          -5.74063200000000    1.79152600000000    0.10131800000000
O          -5.10574800000000   -2.80167700000000   -1.51732300000000
C           6.62602700000000    2.68951000000000   -2.04696700000000
C           7.11252100000000   -1.81815700000000    0.95928100000000
C          -7.13534400000000    1.69120300000000    0.35046200000000
C          -6.39396900000000   -2.93163300000000   -2.09752900000000
H           6.99323300000000    3.69968500000000   -1.86414900000000
H           7.28905700000000    1.95250500000000   -1.58879600000000
H           6.57457700000000    2.49127600000000   -3.12060500000000
H           7.47023100000000   -2.84275200000000    1.06634200000000
H           7.66872400000000   -1.30098100000000    0.17390800000000
H           7.25272900000000   -1.26859000000000    1.89394000000000
H          -7.56578900000000    2.64085300000000    0.03281500000000
H          -7.56010400000000    0.86634000000000   -0.22554200000000
H          -7.33594600000000    1.51653300000000    1.41040600000000
H          -6.61258000000000   -3.99966500000000   -2.10585900000000
H          -7.13839100000000   -2.39476100000000   -1.50530000000000
H          -6.41114900000000   -2.53191000000000   -3.11463400000000
