# Supplementary material for: Redox–protonation landscape of indene-annulated perylenes: chemodivergent switching of multistate NIR chromophores
Source: Chem Sci. 2026 Jun 2;17(28):13850–61. doi: 10.1039/d6sc01695b (PMC13248289; doi:10.1039/d6sc01695b)
Supplement: SC-017-D6SC01695B-s001 [file SC-017-D6SC01695B-s001.zip › PTE/mofsn_77_H1(-2,2).xyz]

77
 Written by MDA
C           2.48627700000000    2.56502400000000   -1.05404200000000
C           1.19630100000000    2.62053100000000   -0.47322400000000
C           0.60202200000000    1.33727000000000   -0.11012100000000
C           1.43549300000000    0.18332500000000   -0.09827100000000
C           2.85492800000000    0.28189100000000   -0.34052000000000
C           3.29987300000000    1.45514900000000   -1.00566500000000
C           3.70847200000000   -0.77404300000000    0.08950200000000
C           3.11504400000000   -1.96038800000000    0.56613200000000
C           1.76201900000000   -2.17900400000000    0.54478000000000
C           0.87229300000000   -1.12089500000000    0.09508400000000
C          -0.51091600000000   -1.27909400000000   -0.18304600000000
C          -1.37304000000000   -0.13012400000000   -0.13515600000000
C          -0.81002700000000    1.17018100000000    0.10260700000000
C          -1.70361300000000    2.23058100000000    0.47411700000000
C          -3.06142900000000    2.00131100000000    0.39838100000000
C          -3.63450100000000    0.78379800000000    0.02808100000000
C          -2.79698000000000   -0.30014500000000   -0.31045400000000
C          -3.28390700000000   -1.53527500000000   -0.84831900000000
C          -2.39048200000000   -2.62124500000000   -0.93230800000000
C          -1.07350300000000   -2.53812000000000   -0.59031000000000
C           1.28628000000000   -3.44330200000000    1.15188300000000
C           1.80348300000000   -3.88429100000000    2.37476600000000
C           1.40883000000000   -5.09414800000000    2.93311700000000
C           0.47357900000000   -5.88731200000000    2.27959200000000
C          -0.05299400000000   -5.45698000000000    1.06619400000000
C           0.34759900000000   -4.25295300000000    0.49923900000000
C          -1.32265700000000    3.52168000000000    1.11216500000000
C          -2.08188400000000    3.98293900000000    2.18812000000000
C          -1.96457600000000    5.27848900000000    2.69112500000000
C          -1.05423900000000    6.14703600000000    2.09901500000000
C          -0.23904400000000    5.68954800000000    1.07714100000000
C          -0.30777400000000    4.36426900000000    0.59734200000000
H           2.87375500000000    3.46805100000000   -1.51276000000000
C           4.55484800000000    1.48250800000000   -1.77879800000000
C           5.13415800000000   -0.59484300000000    0.25722800000000
C          -5.07676900000000    0.63884600000000    0.25961300000000
C          -4.55748000000000   -1.64255900000000   -1.52040700000000
H          -2.76287400000000   -3.55251000000000   -1.34293800000000
H           2.51514100000000   -3.25118800000000    2.89446300000000
H           1.82292700000000   -5.40873800000000    3.88750100000000
H          -2.80816600000000    3.30738900000000    2.62846300000000
H          -2.58737400000000    5.60082600000000    3.52080700000000
O          -5.31527600000000   -0.75521800000000   -1.88803800000000
O          -5.65340900000000   -0.28719000000000    0.79258200000000
O           5.78956900000000    0.43735000000000    0.20063700000000
O           5.00062000000000    0.59468200000000   -2.47397200000000
H           0.15072000000000   -6.83032700000000    2.71264100000000
H          -0.95935800000000    7.17225400000000    2.45038200000000
H          -0.78627000000000   -6.06548700000000    0.54248500000000
C          -0.19808900000000   -3.74553700000000   -0.80056000000000
H           0.50738600000000    6.35009600000000    0.64213400000000
C           0.67524700000000    3.90966200000000   -0.32899800000000
H           3.76239100000000   -2.73230300000000    0.96118600000000
H          -3.73344800000000    2.80259700000000    0.67936800000000
H          -0.77776800000000   -4.52745500000000   -1.30053200000000
H           1.31151500000000    4.69673500000000   -0.73003200000000
H           0.64538200000000   -3.48453600000000   -1.45426700000000
O           5.16728200000000    2.70097900000000   -1.73301900000000
O           5.78576600000000   -1.77269500000000    0.57134400000000
O          -5.77020400000000    1.76498200000000   -0.09408900000000
O          -4.88846300000000   -2.95367000000000   -1.82454400000000
C           6.38870700000000    2.75082100000000   -2.44206400000000
C           7.16712800000000   -1.62096900000000    0.80489800000000
C          -7.16125400000000    1.67240100000000    0.13172200000000
C          -6.08936000000000   -3.08731600000000   -2.54823600000000
H           6.78597900000000    3.75693200000000   -2.29273800000000
H           7.08458900000000    2.00432100000000   -2.05088200000000
H           6.24385100000000    2.55793300000000   -3.50955800000000
H           7.55140500000000   -2.62192600000000    1.01490700000000
H           7.67471200000000   -1.19771800000000   -0.06685600000000
H           7.36387600000000   -0.95998400000000    1.65532400000000
H          -7.59062900000000    2.61078700000000   -0.22592100000000
H          -7.58240300000000    0.82645600000000   -0.41760600000000
H          -7.39033100000000    1.53592500000000    1.19351600000000
H          -6.24292900000000   -4.16043000000000   -2.68770200000000
H          -6.93340400000000   -2.65353700000000   -2.00413400000000
H          -6.03416000000000   -2.59020000000000   -3.52250800000000
