# Supplementary material for: Redox–protonation landscape of indene-annulated perylenes: chemodivergent switching of multistate NIR chromophores
Source: Chem Sci. 2026 Jun 2;17(28):13850–61. doi: 10.1039/d6sc01695b (PMC13248289; doi:10.1039/d6sc01695b)
Supplement: SC-017-D6SC01695B-s001 [file SC-017-D6SC01695B-s001.zip › PTE/mofsn_77_H1(-2,4).xyz]

77
 Written by MDA
C           2.67475600000000    2.48322700000000   -1.03264700000000
C           1.32581700000000    2.53380400000000   -0.60418300000000
C           0.68551100000000    1.31511100000000   -0.23399800000000
C           1.49147400000000    0.13247300000000   -0.18770500000000
C           2.91003900000000    0.19409800000000   -0.31563500000000
C           3.45710500000000    1.36472300000000   -0.90059700000000
C           3.71435900000000   -0.90650500000000    0.17141500000000
C           3.02965300000000   -2.08176000000000    0.56788200000000
C           1.66413400000000   -2.23676800000000    0.45812900000000
C           0.85460000000000   -1.14961700000000   -0.00045200000000
C          -0.54853600000000   -1.25063900000000   -0.36543100000000
C          -1.37195100000000   -0.08826400000000   -0.24086100000000
C          -0.75211000000000    1.19546900000000    0.03327900000000
C          -1.62649500000000    2.26276300000000    0.42658000000000
C          -2.99790200000000    2.05231700000000    0.43772900000000
C          -3.62958200000000    0.85409800000000    0.06661700000000
C          -2.77908500000000   -0.22331800000000   -0.39429800000000
C          -3.28872900000000   -1.41289500000000   -0.97394900000000
C          -2.45595200000000   -2.49154400000000   -1.19534300000000
C          -1.10166200000000   -2.43291600000000   -0.87635600000000
C           1.10543800000000   -3.52231000000000    0.94157600000000
C           1.51528200000000   -4.05814000000000    2.16687800000000
C           1.03811100000000   -5.28310900000000    2.61675600000000
C           0.12695200000000   -5.99767500000000    1.84830100000000
C          -0.29327000000000   -5.47423300000000    0.63061400000000
C           0.19059300000000   -4.25406500000000    0.17178200000000
C          -1.23624800000000    3.61086300000000    0.89141400000000
C          -1.99224600000000    4.22545600000000    1.90361000000000
C          -1.86475000000000    5.56558100000000    2.23139300000000
C          -0.95459500000000    6.36035500000000    1.52546300000000
C          -0.15119400000000    5.77444600000000    0.57517300000000
C          -0.21220300000000    4.38561900000000    0.27846000000000
H           3.11824600000000    3.38508100000000   -1.44061700000000
C           4.79344100000000    1.38027600000000   -1.53846700000000
C           5.10085400000000   -0.76239900000000    0.46445100000000
C          -5.01846700000000    0.67263700000000    0.36285500000000
C          -4.64313200000000   -1.48744100000000   -1.57004100000000
H          -2.86040500000000   -3.39027300000000   -1.64968100000000
H           2.21015900000000   -3.48709300000000    2.77348200000000
H           1.36971700000000   -5.67229300000000    3.57580000000000
H          -2.71048900000000    3.61860300000000    2.44246700000000
H          -2.47429400000000    5.99113500000000    3.02343800000000
O          -5.13163200000000   -0.68571900000000   -2.33503900000000
O          -5.67560100000000   -0.37221000000000    0.38223100000000
O           5.81337600000000    0.24728400000000    0.40534000000000
O           5.22371100000000    0.55264700000000   -2.31048200000000
H          -0.25903800000000   -6.95235800000000    2.19553600000000
H          -0.85765500000000    7.42049800000000    1.74573800000000
H          -1.00723400000000   -6.02006400000000    0.01874100000000
C          -0.24721800000000   -3.64754500000000   -1.12819100000000
H           0.59765700000000    6.36749200000000    0.05611200000000
C           0.79330100000000    3.85423700000000   -0.55429000000000
H           3.61644300000000   -2.89892400000000    0.96636800000000
H          -3.63987500000000    2.86194200000000    0.74906200000000
H          -0.80997200000000   -4.37626700000000   -1.71987900000000
H           1.44095500000000    4.60467400000000   -1.00375200000000
H           0.64360300000000   -3.36052700000000   -1.70081300000000
O           5.47023900000000    2.53624500000000   -1.29237800000000
O           5.68599300000000   -1.94799500000000    0.91361000000000
O          -5.65767700000000    1.85623200000000    0.71359300000000
O          -5.26167100000000   -2.66845200000000   -1.29368400000000
C           6.79017600000000    2.53260800000000   -1.79883700000000
C           7.04379600000000   -1.82112400000000    1.25093400000000
C          -7.01218700000000    1.69591600000000    1.05528500000000
C          -6.59383800000000   -2.72947600000000   -1.76417700000000
H           7.23559900000000    3.48260400000000   -1.49570300000000
H           7.34595400000000    1.69516000000000   -1.36994300000000
H           6.80493200000000    2.44056900000000   -2.88929400000000
H           7.37509400000000   -2.81469300000000    1.56630000000000
H           7.64353000000000   -1.48165700000000    0.39987500000000
H           7.19910200000000   -1.10430100000000    2.06504100000000
H          -7.38613000000000    2.69447400000000    1.29660800000000
H          -7.58971800000000    1.27116600000000    0.22779900000000
H          -7.13984100000000    1.03320900000000    1.91809000000000
H          -6.98658000000000   -3.69623600000000   -1.44218600000000
H          -7.17628800000000   -1.91502800000000   -1.32647200000000
H          -6.64163700000000   -2.64712800000000   -2.85437400000000
