# Supplementary material for: Redox–protonation landscape of indene-annulated perylenes: chemodivergent switching of multistate NIR chromophores
Source: Chem Sci. 2026 Jun 2;17(28):13850–61. doi: 10.1039/d6sc01695b (PMC13248289; doi:10.1039/d6sc01695b)
Supplement: SC-017-D6SC01695B-s001 [file SC-017-D6SC01695B-s001.zip › PTE/mofsn_77_H1(-3,1).xyz]

77
 Written by MDA
C           2.45937700000000    2.59687700000000   -1.05782300000000
C           1.15536100000000    2.63254000000000   -0.55957400000000
C           0.60088800000000    1.35649100000000   -0.15241500000000
C           1.44239300000000    0.20704000000000   -0.11568400000000
C           2.85860600000000    0.30839500000000   -0.36161500000000
C           3.29523100000000    1.48304900000000   -0.97704900000000
C           3.74276000000000   -0.77921200000000    0.04485300000000
C           3.13045400000000   -1.97247400000000    0.46965100000000
C           1.77880500000000   -2.19737500000000    0.45044100000000
C           0.86487300000000   -1.11694900000000    0.03687500000000
C          -0.49650800000000   -1.26892000000000   -0.23759300000000
C          -1.37818200000000   -0.11703100000000   -0.15834300000000
C          -0.82866100000000    1.17514000000000    0.08571500000000
C          -1.70691900000000    2.22498300000000    0.51744100000000
C          -3.06256000000000    1.96804300000000    0.52609800000000
C          -3.62842700000000    0.73766900000000    0.17414100000000
C          -2.80748400000000   -0.31672100000000   -0.24637600000000
C          -3.32542100000000   -1.55348800000000   -0.79117600000000
C          -2.40574800000000   -2.63460000000000   -0.92756600000000
C          -1.08764900000000   -2.53796900000000   -0.63971100000000
C           1.33421500000000   -3.48311500000000    1.01892500000000
C           1.90378900000000   -3.98932100000000    2.19783800000000
C           1.54848600000000   -5.23232900000000    2.70809100000000
C           0.59238100000000   -6.00525200000000    2.05915600000000
C           0.01250500000000   -5.51489600000000    0.89114400000000
C           0.37561100000000   -4.28014000000000    0.36892000000000
C          -1.32284800000000    3.55873500000000    1.06440000000000
C          -2.02053000000000    4.06169700000000    2.15486700000000
C          -1.97057200000000    5.40615300000000    2.54864800000000
C          -1.21100800000000    6.27599500000000    1.76205100000000
C          -0.46060200000000    5.80048800000000    0.70602400000000
C          -0.39200900000000    4.40815700000000    0.37436200000000
H           2.86281200000000    3.50718900000000   -1.48981000000000
C           4.59581900000000    1.56742800000000   -1.66988400000000
C           5.13152800000000   -0.59785500000000    0.27333500000000
C          -5.06163900000000    0.56922500000000    0.46861000000000
C          -4.60276800000000   -1.64654700000000   -1.39592600000000
H          -2.78291600000000   -3.56859700000000   -1.32959100000000
H           2.62827800000000   -3.37475600000000    2.72222400000000
H           2.00768500000000   -5.58758900000000    3.62867000000000
H          -2.66510200000000    3.37664400000000    2.70142700000000
H          -2.53971000000000    5.75972800000000    3.40484400000000
O          -5.46807200000000   -0.78570400000000   -1.59347100000000
O          -5.58511100000000   -0.30223600000000    1.13169900000000
O           5.82723200000000    0.42120400000000    0.20439400000000
O           5.05617100000000    0.77651500000000   -2.46667200000000
H           0.29499500000000   -6.97265100000000    2.45809400000000
H          -1.18797900000000    7.34296900000000    1.99314900000000
H          -0.73394900000000   -6.10524700000000    0.36308900000000
C          -0.21009400000000   -3.73492500000000   -0.89723100000000
H           0.15975500000000    6.48631300000000    0.13002200000000
C           0.53595200000000    3.92919200000000   -0.54590900000000
H           3.77468800000000   -2.76037800000000    0.84048300000000
H          -3.73090700000000    2.75733300000000    0.84764600000000
H          -0.79716000000000   -4.50808500000000   -1.40493300000000
H           1.16149300000000    4.70092100000000   -0.99726200000000
H           0.61903300000000   -3.45018000000000   -1.56026800000000
O           5.24181800000000    2.75356100000000   -1.43403000000000
O           5.78727100000000   -1.78313900000000    0.66833900000000
O          -5.80932100000000    1.63122500000000    0.02561900000000
O          -4.88465400000000   -2.94252200000000   -1.88095400000000
C           6.53488300000000    2.80404200000000   -1.99045700000000
C           7.14461200000000   -1.60482100000000    0.96014000000000
C          -7.19303200000000    1.46310900000000    0.22767100000000
C          -6.12089600000000   -3.04288600000000   -2.52956700000000
H           6.96488900000000    3.76118900000000   -1.68142800000000
H           7.13679900000000    1.97438400000000   -1.60976100000000
H           6.51404400000000    2.74197700000000   -3.08459400000000
H           7.53943800000000   -2.59592700000000    1.21009100000000
H           7.69697200000000   -1.18912900000000    0.10974800000000
H           7.30415300000000   -0.92548800000000    1.80723000000000
H          -7.67665700000000    2.33721700000000   -0.21763000000000
H          -7.53451300000000    0.54674200000000   -0.26163200000000
H          -7.44759500000000    1.39981400000000    1.29185000000000
H          -6.23587300000000   -4.09487000000000   -2.81472300000000
H          -6.95179400000000   -2.74172700000000   -1.88141200000000
H          -6.17339400000000   -2.41476400000000   -3.42789700000000
