# Supplementary material for: Redox–protonation landscape of indene-annulated perylenes: chemodivergent switching of multistate NIR chromophores
Source: Chem Sci. 2026 Jun 2;17(28):13850–61. doi: 10.1039/d6sc01695b (PMC13248289; doi:10.1039/d6sc01695b)
Supplement: SC-017-D6SC01695B-s001 [file SC-017-D6SC01695B-s001.zip › PTE/mofsn_77_H1(-3,3).xyz]

77
 Written by MDA
C           2.59803900000000    2.53637700000000   -1.00377400000000
C           1.26786800000000    2.59558300000000   -0.49891200000000
C           0.64266400000000    1.33009300000000   -0.17947800000000
C           1.47599100000000    0.15679900000000   -0.15250000000000
C           2.88538200000000    0.22944800000000   -0.33613600000000
C           3.39151300000000    1.42245400000000   -0.94108100000000
C           3.73555700000000   -0.84124900000000    0.12939600000000
C           3.08960800000000   -2.02471000000000    0.58774900000000
C           1.72277400000000   -2.19491600000000    0.52427400000000
C           0.87126200000000   -1.13840100000000    0.06682100000000
C          -0.53275900000000   -1.27544800000000   -0.26915800000000
C          -1.37470300000000   -0.12050700000000   -0.20615300000000
C          -0.77101400000000    1.18014600000000    0.05180100000000
C          -1.68121000000000    2.25562300000000    0.40325400000000
C          -3.03240900000000    2.05797100000000    0.30132800000000
C          -3.66188400000000    0.83779700000000   -0.08644100000000
C          -2.78281400000000   -0.26096300000000   -0.42981100000000
C          -3.26067000000000   -1.48435200000000   -0.96437500000000
C          -2.41314000000000   -2.57817300000000   -1.07680400000000
C          -1.07518500000000   -2.49645000000000   -0.73131000000000
C           1.20190200000000   -3.46872000000000    1.07645800000000
C           1.65427000000000   -3.94776100000000    2.31086700000000
C           1.21686400000000   -5.16390000000000    2.82428900000000
C           0.30089900000000   -5.92880000000000    2.11106800000000
C          -0.16292000000000   -5.46189300000000    0.88516200000000
C           0.28066400000000   -4.25109000000000    0.36310200000000
C          -1.29522800000000    3.56396500000000    1.01307800000000
C          -2.06941800000000    4.07176700000000    2.05449500000000
C          -1.97434200000000    5.39178000000000    2.50963500000000
C          -1.06351200000000    6.23952100000000    1.88317600000000
C          -0.22815700000000    5.74432000000000    0.89732800000000
C          -0.25374900000000    4.38572200000000    0.48258400000000
H           3.01348500000000    3.44494800000000   -1.42941000000000
C           4.66960400000000    1.44488500000000   -1.67286700000000
C           5.13289000000000   -0.67920200000000    0.32521300000000
C          -5.04649300000000    0.66798900000000    0.13006200000000
C          -4.56865200000000   -1.60708900000000   -1.63468100000000
H          -2.79942100000000   -3.50293100000000   -1.49734600000000
H           2.35536200000000   -3.33632400000000    2.86913900000000
H           1.58301000000000   -5.50610200000000    3.78994400000000
H          -2.80602200000000    3.41100400000000    2.50156300000000
H          -2.61490700000000    5.74521000000000    3.31445400000000
O          -5.01826700000000   -0.89460300000000   -2.50704600000000
O          -5.75047300000000   -0.35915100000000    0.10402500000000
O           5.85626300000000    0.32694800000000    0.20922300000000
O           5.07287300000000    0.61886500000000   -2.46575200000000
H          -0.05555400000000   -6.87738200000000    2.50714200000000
H          -0.98357600000000    7.28502000000000    2.18317100000000
H          -0.88199100000000   -6.04591600000000    0.31453400000000
C          -0.19945400000000   -3.70273900000000   -0.94578100000000
H           0.51661000000000    6.39604300000000    0.44252500000000
C           0.75606500000000    3.90380900000000   -0.37855400000000
H           3.70179500000000   -2.82209300000000    0.98779800000000
H          -3.68616800000000    2.87287400000000    0.57874000000000
H          -0.75658700000000   -4.46785800000000   -1.49843600000000
H           1.43763900000000    4.67666600000000   -0.73569200000000
H           0.67786400000000   -3.41858400000000   -1.54324900000000
O           5.36114200000000    2.61805700000000   -1.49266100000000
O           5.76432300000000   -1.87123700000000    0.75844500000000
O          -5.70684600000000    1.87102400000000    0.46941500000000
O          -5.21324600000000   -2.77724900000000   -1.30497900000000
C           6.64437600000000    2.59601100000000   -2.07195100000000
C           7.12969000000000   -1.71809500000000    1.01409900000000
C          -7.06486200000000    1.70757500000000    0.75537100000000
C          -6.51987200000000   -2.84967500000000   -1.82637300000000
H           7.11804300000000    3.54612000000000   -1.80724900000000
H           7.21852200000000    1.75762500000000   -1.66732400000000
H           6.60299300000000    2.49247500000000   -3.16241500000000
H           7.50250000000000   -2.70423000000000    1.31551300000000
H           7.68018100000000   -1.37044200000000    0.13142100000000
H           7.32788000000000   -0.99414600000000    1.81556100000000
H          -7.45903400000000    2.70813600000000    0.96787300000000
H          -7.61513500000000    1.26461500000000   -0.08361600000000
H          -7.23620600000000    1.05854900000000    1.62448400000000
H          -6.95740300000000   -3.77338100000000   -1.43509400000000
H          -7.09636500000000   -1.98233700000000   -1.49364800000000
H          -6.52628800000000   -2.87180800000000   -2.92255400000000
