# Supplementary material for: Redox–protonation landscape of indene-annulated perylenes: chemodivergent switching of multistate NIR chromophores
Source: Chem Sci. 2026 Jun 2;17(28):13850–61. doi: 10.1039/d6sc01695b (PMC13248289; doi:10.1039/d6sc01695b)
Supplement: SC-017-D6SC01695B-s001 [file SC-017-D6SC01695B-s001.zip › PTE/mofsn_77_H1(0,2).xyz]

77
 Written by MDA
C           2.64887400000000    2.47269400000000   -1.02346600000000
C           1.30368900000000    2.54104700000000   -0.52583100000000
C           0.66844700000000    1.31459700000000   -0.16851900000000
C           1.47229600000000    0.12732800000000   -0.14188100000000
C           2.88639400000000    0.20153500000000   -0.26305200000000
C           3.43280000000000    1.37921300000000   -0.87949200000000
C           3.66222900000000   -0.88133900000000    0.20167000000000
C           3.03910400000000   -2.02891400000000    0.64047600000000
C           1.65146400000000   -2.20928400000000    0.53917600000000
C           0.86677100000000   -1.14902900000000    0.05855300000000
C          -0.54974400000000   -1.25764300000000   -0.28166500000000
C          -1.36891800000000   -0.09097300000000   -0.18222200000000
C          -0.76697900000000    1.19421700000000    0.07774300000000
C          -1.60875000000000    2.24682500000000    0.46664300000000
C          -3.00470900000000    2.05410200000000    0.41602100000000
C          -3.59320100000000    0.88718600000000    0.01495200000000
C          -2.77537800000000   -0.21630000000000   -0.35005700000000
C          -3.29355400000000   -1.42847400000000   -0.88522100000000
C          -2.46090400000000   -2.49999700000000   -1.07571100000000
C          -1.09753800000000   -2.44541000000000   -0.76082600000000
C           1.10537100000000   -3.48699800000000    1.05594400000000
C           1.53191100000000   -3.96987000000000    2.29604800000000
C           1.04712200000000   -5.17019400000000    2.79475700000000
C           0.12949000000000   -5.90821200000000    2.05568300000000
C          -0.29881500000000   -5.43693100000000    0.82218200000000
C           0.18733800000000   -4.23629800000000    0.31679300000000
C          -1.19993400000000    3.55693300000000    1.03217000000000
C          -1.95100600000000    4.08310300000000    2.08732900000000
C          -1.76578600000000    5.37975900000000    2.54477200000000
C          -0.82421900000000    6.19935000000000    1.92838400000000
C          -0.03989100000000    5.68504200000000    0.91535300000000
C          -0.17450200000000    4.35079900000000    0.48327000000000
H           3.06805400000000    3.36101800000000   -1.48008200000000
C           4.77234600000000    1.36229200000000   -1.53000700000000
C           5.13141700000000   -0.75255900000000    0.40747600000000
C          -5.06698700000000    0.76585200000000    0.19008100000000
C          -4.67017500000000   -1.51668300000000   -1.44822500000000
H          -2.86659900000000   -3.40940300000000   -1.50337300000000
H           2.23247000000000   -3.38428900000000    2.88208600000000
H           1.38086100000000   -5.52594300000000    3.76366900000000
H          -2.70050400000000    3.45912200000000    2.56037400000000
H          -2.36466900000000    5.75187100000000    3.36875000000000
O          -5.20699400000000   -0.63921700000000   -2.08650700000000
O          -5.62317100000000   -0.19815300000000    0.66718300000000
O           5.69474500000000    0.26710700000000    0.73752500000000
O           5.25919300000000    0.39407100000000   -2.06840900000000
H          -0.25235000000000   -6.84812600000000    2.44003000000000
H          -0.68948200000000    7.22513600000000    2.25414900000000
H          -1.01400100000000   -6.00784400000000    0.23779600000000
C          -0.25753700000000   -3.67031100000000   -0.99980000000000
H           0.72861100000000    6.29982700000000    0.45764700000000
C           0.81657600000000    3.84905100000000   -0.41551200000000
H           3.64446700000000   -2.83534800000000    1.03363900000000
H          -3.64855100000000    2.87670400000000    0.69486000000000
H          -0.83442900000000   -4.40716400000000   -1.56227000000000
H           1.45594500000000    4.61062700000000   -0.85203600000000
H           0.62062300000000   -3.40717200000000   -1.60117100000000
O           5.35429100000000    2.56844500000000   -1.52347300000000
O           5.76570600000000   -1.92225400000000    0.25640600000000
O          -5.71077000000000    1.88525900000000   -0.16142700000000
O          -5.22209700000000   -2.71858700000000   -1.24282100000000
C           6.63752100000000    2.61481700000000   -2.14754900000000
C           7.17908300000000   -1.86590200000000    0.45013700000000
C          -7.12976600000000    1.83080900000000   -0.01236400000000
C          -6.54564100000000   -2.86348800000000   -1.75879700000000
H           6.97278400000000    3.64667800000000   -2.05976100000000
H           7.32566500000000    1.94219900000000   -1.63276500000000
H           6.56929200000000    2.31847800000000   -3.19583300000000
H           7.53988600000000   -2.88125400000000    0.29643700000000
H           7.62736100000000   -1.18467900000000   -0.27512300000000
H           7.41793700000000   -1.51895800000000    1.45711600000000
H          -7.49831600000000    2.80505500000000   -0.32822100000000
H          -7.53831200000000    1.04176500000000   -0.64600400000000
H          -7.40312500000000    1.63156700000000    1.02539700000000
H          -6.84690900000000   -3.88189100000000   -1.52020000000000
H          -7.21032400000000   -2.14381900000000   -1.27790900000000
H          -6.56146800000000   -2.69799300000000   -2.83752600000000
