# Supplementary material for: Redox–protonation landscape of indene-annulated perylenes: chemodivergent switching of multistate NIR chromophores
Source: Chem Sci. 2026 Jun 2;17(28):13850–61. doi: 10.1039/d6sc01695b (PMC13248289; doi:10.1039/d6sc01695b)
Supplement: SC-017-D6SC01695B-s001 [file SC-017-D6SC01695B-s001.zip › PTE/mofsn_77_H2(-1,4).xyz]

78
 Written by MDA
C           2.71876800000000    2.41532800000000   -1.02412800000000
C           1.35770700000000    2.43938300000000   -0.81054000000000
C           0.66456900000000    1.24746600000000   -0.39814300000000
C           1.42918300000000    0.03698000000000   -0.29726700000000
C           2.83729700000000    0.07362600000000   -0.36871300000000
C           3.47304700000000    1.26281100000000   -0.83727500000000
C           3.59134800000000   -1.07969600000000    0.05297800000000
C           2.88160700000000   -2.26679900000000    0.35503400000000
C           1.52060700000000   -2.37210600000000    0.28853700000000
C           0.72098800000000   -1.21934000000000   -0.12835900000000
C          -0.66458600000000   -1.24749800000000   -0.39801600000000
C          -1.42919600000000   -0.03700400000000   -0.29720400000000
C          -0.72099400000000    1.21932900000000   -0.12842600000000
C          -1.52059500000000    2.37212900000000    0.28841200000000
C          -2.88159200000000    2.26682700000000    0.35497500000000
C          -3.59134500000000    1.07970000000000    0.05304300000000
C          -2.83731300000000   -0.07365600000000   -0.36858700000000
C          -3.47308300000000   -1.26287800000000   -0.83702800000000
C          -2.71881100000000   -2.41540900000000   -1.02382100000000
C          -1.35774100000000   -2.43944700000000   -0.81028900000000
C           0.93305600000000   -3.62480700000000    0.82706300000000
C           1.40618100000000   -4.15931100000000    2.02883000000000
C           0.91083700000000   -5.35768300000000    2.52738300000000
C          -0.07590200000000   -6.04223200000000    1.83052000000000
C          -0.56162900000000   -5.51474100000000    0.63949100000000
C          -0.06696100000000   -4.31768400000000    0.13689900000000
C          -0.93302100000000    3.62487300000000    0.82681400000000
C          -1.40609600000000    4.15947200000000    2.02855800000000
C          -0.91073000000000    5.35788400000000    2.52699400000000
C           0.07598000000000    6.04237700000000    1.83003600000000
C           0.56165600000000    5.51479100000000    0.63902800000000
C           0.06696700000000    4.31769500000000    0.13655200000000
H           3.21212700000000    3.30263900000000   -1.40513500000000
C           4.84483300000000    1.25249100000000   -1.39083200000000
C           4.98585000000000   -0.99099200000000    0.45043800000000
C          -4.98583100000000    0.99102800000000    0.45056900000000
C          -4.84489200000000   -1.25260200000000   -1.39052800000000
H          -3.21218600000000   -3.30275100000000   -1.40473600000000
H           2.16137900000000   -3.61252700000000    2.58276200000000
H           1.29065900000000   -5.74918600000000    3.46605600000000
H          -2.16127000000000    3.61273300000000    2.58256600000000
H          -1.29051200000000    5.74946200000000    3.46565300000000
O          -5.31912000000000   -0.37836400000000   -2.08262400000000
O          -5.62487200000000   -0.02379600000000    0.69197300000000
O           5.62490000000000    0.02385200000000    0.69173500000000
O           5.31903200000000    0.37819800000000   -2.08287800000000
H          -0.47322400000000   -6.97675300000000    2.21458000000000
H           0.47331700000000    6.97692900000000    2.21400500000000
H          -1.33804600000000   -6.03763700000000    0.08796700000000
C          -0.60008300000000   -3.70067500000000   -1.12251600000000
H           1.33805000000000    6.03764400000000    0.08743000000000
C           0.60003600000000    3.70058600000000   -1.12283600000000
H           3.45233800000000   -3.11365800000000    0.71205000000000
H          -3.45230800000000    3.11371500000000    0.71194800000000
H          -1.25895600000000   -4.40307100000000   -1.63925500000000
H           1.25888700000000    4.40294000000000   -1.63965900000000
H           0.23298800000000   -3.46966200000000   -1.79709400000000
H          -0.23306400000000    3.46951900000000   -1.79736000000000
O           5.50463800000000    2.40586200000000   -1.13462700000000
O           5.56774300000000   -2.21986400000000    0.59422300000000
O          -5.56771700000000    2.21991100000000    0.59428200000000
O          -5.50468600000000   -2.40595300000000   -1.13420300000000
C           6.84385500000000    2.42074900000000   -1.60421900000000
C           6.91930700000000   -2.17976200000000    1.01354100000000
C          -6.91926400000000    2.17984300000000    1.01366000000000
C          -6.84392300000000   -2.42087700000000   -1.60373700000000
H           7.25193400000000    3.39108500000000   -1.32032300000000
H           7.41208300000000    1.61510100000000   -1.13373000000000
H           6.88575400000000    2.29110800000000   -2.68858600000000
H           7.24221500000000   -3.21891500000000    1.08818000000000
H           7.53692600000000   -1.64263200000000    0.28917000000000
H           7.02038400000000   -1.68100800000000    1.98125400000000
H          -7.24216800000000    3.21900200000000    1.08823100000000
H          -7.53691400000000    1.64265600000000    0.28935800000000
H          -7.02030000000000    1.68116600000000    1.98141700000000
H          -7.25199000000000   -3.39119000000000   -1.31974800000000
H          -7.41213100000000   -1.61519100000000   -1.13328900000000
H          -6.88586700000000   -2.29132200000000   -2.68811300000000
