# Supplementary material for: Redox–protonation landscape of indene-annulated perylenes: chemodivergent switching of multistate NIR chromophores
Source: Chem Sci. 2026 Jun 2;17(28):13850–61. doi: 10.1039/d6sc01695b (PMC13248289; doi:10.1039/d6sc01695b)
Supplement: SC-017-D6SC01695B-s001 [file SC-017-D6SC01695B-s001.zip › PTE/mofsn_77_H2(-2,1).xyz]

78
 Written by MDA
C           2.65294600000000    2.38796800000000   -1.13163000000000
C           1.31483200000000    2.42192300000000   -0.86293000000000
C           0.65285500000000    1.24110200000000   -0.39665900000000
C           1.40817700000000    0.03646700000000   -0.27910800000000
C           2.85061800000000    0.08162800000000   -0.37542200000000
C           3.43857100000000    1.23990400000000   -0.91578000000000
C           3.59640100000000   -1.05282900000000    0.09872400000000
C           2.88351800000000   -2.22655900000000    0.41715800000000
C           1.52733100000000   -2.37046000000000    0.29864600000000
C           0.72930600000000   -1.22013700000000   -0.12175500000000
C          -0.66192700000000   -1.24585500000000   -0.37384500000000
C          -1.42452100000000   -0.03395000000000   -0.24772700000000
C          -0.75262400000000    1.21541300000000   -0.10202700000000
C          -1.51220000000000    2.35866700000000    0.35388600000000
C          -2.87054000000000    2.21036200000000    0.53310300000000
C          -3.56722800000000    1.03218400000000    0.25345800000000
C          -2.86988000000000   -0.09456300000000   -0.24945500000000
C          -3.50579800000000   -1.25928700000000   -0.77307300000000
C          -2.70033300000000   -2.40503500000000   -1.02022900000000
C          -1.36240300000000   -2.43669300000000   -0.80077200000000
C           0.95802100000000   -3.64308200000000    0.79685400000000
C           1.44536300000000   -4.22655900000000    1.97439400000000
C           0.97715400000000   -5.45258900000000    2.42975900000000
C          -0.01203400000000   -6.12465800000000    1.72255800000000
C          -0.51772200000000   -5.55127500000000    0.56060400000000
C          -0.04307300000000   -4.33099800000000    0.09457900000000
C          -0.92502300000000    3.63379500000000    0.82237700000000
C          -1.36252300000000    4.21768000000000    2.01896000000000
C          -0.87493300000000    5.44374000000000    2.45279400000000
C           0.08192700000000    6.11596900000000    1.70232300000000
C           0.53725700000000    5.54281600000000    0.51991700000000
C           0.04315700000000    4.32186900000000    0.07639900000000
H           3.12956100000000    3.26115900000000   -1.56579900000000
C           4.79932700000000    1.25010000000000   -1.46551000000000
C           4.97429500000000   -0.95472000000000    0.49893100000000
C          -4.95843700000000    0.95997800000000    0.71273700000000
C          -4.85485800000000   -1.23809300000000   -1.27133500000000
H          -3.18237300000000   -3.27999500000000   -1.44022500000000
H           2.19553300000000   -3.68986400000000    2.54536400000000
H           1.37550500000000   -5.87309300000000    3.34970000000000
H          -2.08580000000000    3.68090000000000    2.62348900000000
H          -1.23264000000000    5.86468100000000    3.38891500000000
O          -5.61451500000000   -0.28832000000000   -1.42626300000000
O          -5.50406800000000    0.04528400000000    1.29408200000000
O           5.68640500000000    0.03857400000000    0.59816500000000
O           5.34865500000000    0.37765500000000   -2.10549200000000
H          -0.39475000000000   -7.07862800000000    2.07560300000000
H           0.47831900000000    7.07062800000000    2.03757600000000
H          -1.29705000000000   -6.05854000000000   -0.00332100000000
C          -0.58910300000000   -3.68322600000000   -1.14164400000000
H           1.29090200000000    6.05022200000000   -0.07754300000000
C           0.53258100000000    3.66895800000000   -1.17984700000000
H           3.45549600000000   -3.06274800000000    0.79754800000000
H          -3.43712400000000    3.04638300000000    0.92645100000000
H          -1.24235900000000   -4.37950000000000   -1.67676800000000
H           1.16479100000000    4.35988900000000   -1.74614800000000
H           0.24768500000000   -3.43013500000000   -1.80642900000000
H          -0.33241300000000    3.41541400000000   -1.80689300000000
O           5.41471000000000    2.46312800000000   -1.29216900000000
O           5.51297800000000   -2.18027600000000    0.87092400000000
O          -5.62410300000000    2.14524200000000    0.52560200000000
O          -5.29120500000000   -2.49253500000000   -1.67950500000000
C           6.73337300000000    2.50614300000000   -1.79534300000000
C           6.83830100000000   -2.10518600000000    1.33771800000000
C          -6.96597300000000    2.11695900000000    0.96388900000000
C          -6.58388700000000   -2.49531500000000   -2.23535700000000
H           7.12086600000000    3.49803400000000   -1.55128200000000
H           7.34526800000000    1.73183100000000   -1.32576000000000
H           6.75943800000000    2.34990300000000   -2.87879100000000
H           7.14245700000000   -3.13198200000000    1.55733100000000
H           7.50413100000000   -1.66818500000000    0.58734200000000
H           6.91768600000000   -1.49367800000000    2.24308300000000
H          -7.38795900000000    3.09397200000000    0.71720000000000
H          -7.51800600000000    1.32346800000000    0.45373900000000
H          -7.03669100000000    1.94008000000000    2.04212600000000
H          -6.81093300000000   -3.53774200000000   -2.47424700000000
H          -7.32397600000000   -2.10114000000000   -1.53237400000000
H          -6.63816200000000   -1.88669200000000   -3.14456900000000
