# Supplementary material for: Redox–protonation landscape of indene-annulated perylenes: chemodivergent switching of multistate NIR chromophores
Source: Chem Sci. 2026 Jun 2;17(28):13850–61. doi: 10.1039/d6sc01695b (PMC13248289; doi:10.1039/d6sc01695b)
Supplement: SC-017-D6SC01695B-s001 [file SC-017-D6SC01695B-s001.zip › PTE/mofsn_77_H2(-2,3).xyz]

78
 Written by MDA
C           2.75544700000000    2.31449000000000   -1.15859400000000
C           1.38169700000000    2.36172100000000   -0.92847800000000
C           0.70943400000000    1.22425800000000   -0.46249800000000
C           1.44499000000000    0.00565500000000   -0.32544900000000
C           2.86383100000000    0.01583500000000   -0.38153500000000
C           3.49618000000000    1.17622500000000   -0.90043900000000
C           3.58736200000000   -1.14134800000000    0.11676000000000
C           2.82708600000000   -2.28730400000000    0.44371800000000
C           1.45299600000000   -2.36578300000000    0.30694700000000
C           0.71421300000000   -1.22869600000000   -0.14335000000000
C          -0.70945300000000   -1.22429400000000   -0.46237100000000
C          -1.44500400000000   -0.00568000000000   -0.32538600000000
C          -0.71421900000000    1.22868400000000   -0.14341600000000
C          -1.45298200000000    2.36580700000000    0.30682400000000
C          -2.82706700000000    2.28733900000000    0.44366200000000
C          -3.58735600000000    1.14135700000000    0.11682600000000
C          -2.86384700000000   -0.01586500000000   -0.38141000000000
C          -3.49621900000000   -1.17629600000000   -0.90019400000000
C          -2.75549800000000   -2.31458100000000   -1.15829100000000
C          -1.38173700000000   -2.36179400000000   -0.92823100000000
C           0.82127100000000   -3.62178400000000    0.78280200000000
C           1.23209400000000   -4.20129800000000    1.98919200000000
C           0.69014000000000   -5.39683500000000    2.44330700000000
C          -0.29215200000000   -6.04002600000000    1.69995100000000
C          -0.71856500000000   -5.47150500000000    0.50545500000000
C          -0.17132900000000   -4.27966300000000    0.04179100000000
C          -0.82123700000000    3.62184500000000    0.78255200000000
C          -1.23200700000000    4.20145400000000    1.98891500000000
C          -0.69003300000000    5.39702700000000    2.44291300000000
C           0.29222600000000    6.04015900000000    1.69946200000000
C           0.71858700000000    5.47154500000000    0.50499300000000
C           0.17133100000000    4.27966700000000    0.04144700000000
H           3.25424200000000    3.18419000000000   -1.57540500000000
C           4.88772500000000    1.16123300000000   -1.40832800000000
C           4.95994800000000   -1.07610100000000    0.49904100000000
C          -4.95992600000000    1.07613900000000    0.49917300000000
C          -4.88778600000000   -1.16134400000000   -1.40802500000000
H          -3.25431100000000   -3.18431400000000   -1.57501200000000
H           1.98077300000000   -3.68519900000000    2.58034100000000
H           1.02704000000000   -5.81761600000000    3.38707400000000
H          -1.98066100000000    3.68540200000000    2.58013700000000
H          -1.02689300000000    5.81788200000000    3.38666000000000
O          -5.35807700000000   -0.35185700000000   -2.17649000000000
O          -5.71191200000000    0.09550600000000    0.54753400000000
O           5.71193800000000   -0.09546500000000    0.54729200000000
O           5.35798300000000    0.35168700000000   -2.17675100000000
H          -0.72927700000000   -6.97146400000000    2.04982000000000
H           0.72936700000000    6.97162600000000    2.04924000000000
H          -1.49068400000000   -5.95804700000000   -0.08550500000000
C          -0.62996300000000   -3.63094300000000   -1.23003100000000
H           1.49068100000000    5.95804000000000   -0.08603800000000
C           0.62991000000000    3.63084700000000   -1.23034400000000
H           3.35741500000000   -3.14523200000000    0.83474400000000
H          -3.35737800000000    3.14529700000000    0.83464400000000
H          -1.27007400000000   -4.31429600000000   -1.79717000000000
H           1.26999600000000    4.31415500000000   -1.79756500000000
H           0.24848900000000   -3.39867700000000   -1.84552700000000
H          -0.24857000000000    3.39853100000000   -1.84578400000000
O           5.57910100000000    2.27868600000000   -1.04925300000000
O           5.46966200000000   -2.30913700000000    0.90688400000000
O          -5.46962200000000    2.30920600000000    0.90694300000000
O          -5.57915000000000   -2.27876500000000   -1.04882600000000
C           6.94071700000000    2.24210800000000   -1.42827800000000
C           6.80578100000000   -2.25916700000000    1.33837500000000
C          -6.80572200000000    2.25926900000000    1.33849700000000
C          -6.94078200000000   -2.24221400000000   -1.42779400000000
H           7.38965800000000    3.15959500000000   -1.04151800000000
H           7.42091500000000    1.36528400000000   -0.98702500000000
H           7.05717400000000    2.19524400000000   -2.51559700000000
H           7.07657400000000   -3.28216100000000    1.61485200000000
H           7.47369400000000   -1.89780200000000    0.54936000000000
H           6.93334600000000   -1.59676700000000    2.20183100000000
H          -7.07650400000000    3.28228400000000    1.61490700000000
H          -7.47367000000000    1.89784100000000    0.54954000000000
H          -6.93324800000000    1.59693600000000    2.20201000000000
H          -7.38970900000000   -3.15966700000000   -1.04093800000000
H          -7.42095800000000   -1.36535200000000   -0.98659200000000
H          -7.05728800000000   -2.19544100000000   -2.51511100000000
