# Supplementary material for: Redox–protonation landscape of indene-annulated perylenes: chemodivergent switching of multistate NIR chromophores
Source: Chem Sci. 2026 Jun 2;17(28):13850–61. doi: 10.1039/d6sc01695b (PMC13248289; doi:10.1039/d6sc01695b)
Supplement: SC-017-D6SC01695B-s001 [file SC-017-D6SC01695B-s001.zip › PTE/mofsn_77_H2(0,1).xyz]

78
 Written by MDA
C           2.77529400000000    2.28378500000000   -1.11771000000000
C           1.38525100000000    2.34156100000000   -0.92009000000000
C           0.71363500000000    1.21827400000000   -0.45955400000000
C           1.43565400000000   -0.00654300000000   -0.30522100000000
C           2.85286800000000    0.00243300000000   -0.32322100000000
C           3.50883900000000    1.16561600000000   -0.81874000000000
C           3.52742300000000   -1.15805800000000    0.15602900000000
C           2.80737900000000   -2.27066200000000    0.49249700000000
C           1.40544800000000   -2.35732900000000    0.33117500000000
C           0.71922100000000   -1.23438800000000   -0.13541900000000
C          -0.71365500000000   -1.21831000000000   -0.45942700000000
C          -1.43566700000000    0.00651900000000   -0.30515800000000
C          -0.71922700000000    1.23437700000000   -0.13548400000000
C          -1.40543300000000    2.35735500000000    0.33105200000000
C          -2.80735700000000    2.27070100000000    0.49244300000000
C          -3.52741600000000    1.15807100000000    0.15609400000000
C          -2.85288300000000   -0.00245900000000   -0.32309400000000
C          -3.50887600000000   -1.16568000000000   -0.81849300000000
C          -2.77534400000000   -2.28387300000000   -1.11740800000000
C          -1.38529200000000   -2.34163300000000   -0.91984500000000
C           0.76701300000000   -3.61282600000000    0.79479200000000
C           1.16937000000000   -4.17570000000000    2.01084300000000
C           0.60074500000000   -5.35179900000000    2.47529400000000
C          -0.38113600000000   -5.99031800000000    1.72606300000000
C          -0.78960700000000   -5.44027000000000    0.51961800000000
C          -0.22028700000000   -4.26198300000000    0.04786800000000
C          -0.76697800000000    3.61288900000000    0.79454200000000
C          -1.16928100000000    4.17585700000000    2.01056700000000
C          -0.60063500000000    5.35199300000000    2.47490100000000
C           0.38121300000000    5.99045300000000    1.72557700000000
C           0.78963100000000    5.44031100000000    0.51915700000000
C           0.22028900000000    4.26198700000000    0.04752400000000
H           3.28398700000000    3.15032000000000   -1.52403200000000
C           4.94173000000000    1.14309900000000   -1.22621900000000
C           4.97509500000000   -1.13687100000000    0.50772200000000
C          -4.97507200000000    1.13691100000000    0.50785300000000
C          -4.94178400000000   -1.14319500000000   -1.22591000000000
H          -3.28405400000000   -3.15044000000000   -1.52363900000000
H           1.91750600000000   -3.66803600000000    2.61015600000000
H           0.91907700000000   -5.76578000000000    3.42604900000000
H          -1.91739000000000    3.66824100000000    2.60995300000000
H          -0.91892600000000    5.76604800000000    3.42563700000000
O          -5.48412600000000   -0.20741600000000   -1.76955800000000
O          -5.54057000000000    0.19822200000000    1.02229000000000
O           5.54061500000000   -0.19814200000000    1.02206000000000
O           5.48404800000000    0.20727700000000   -1.76981800000000
H          -0.82864800000000   -6.91214800000000    2.08224700000000
H           0.82874000000000    6.91231100000000    2.08166800000000
H          -1.55681900000000   -5.93070900000000   -0.07175100000000
C          -0.65667000000000   -3.61863000000000   -1.23557500000000
H           1.55681600000000    5.93070400000000   -0.07228500000000
C           0.65661500000000    3.61853300000000   -1.23588800000000
H           3.33685500000000   -3.13316500000000    0.87659000000000
H          -3.33681700000000    3.13323300000000    0.87649200000000
H          -1.30848500000000   -4.28762500000000   -1.80118800000000
H           1.30840500000000    4.28748400000000   -1.80158200000000
H           0.21959800000000   -3.40210400000000   -1.85732300000000
H          -0.21968000000000    3.40195800000000   -1.85758000000000
O           5.54992000000000    2.31325900000000   -0.99770200000000
O           5.57090400000000   -2.31068300000000    0.26644500000000
O          -5.57089300000000    2.31070400000000    0.26651000000000
O          -5.54996400000000   -2.31333700000000   -0.99727400000000
C           6.92879100000000    2.35122800000000   -1.36713900000000
C           6.96121500000000   -2.35258300000000    0.58956300000000
C          -6.96118900000000    2.35262900000000    0.58968700000000
C          -6.92885200000000   -2.35133500000000   -1.36664800000000
H           7.27313700000000    3.35486900000000   -1.12436400000000
H           7.48521900000000    1.60567100000000   -0.79662600000000
H           7.05019300000000    2.14777000000000   -2.43260700000000
H           7.29228700000000   -3.35979400000000    0.34329200000000
H           7.50194300000000   -1.61411500000000   -0.00480000000000
H           7.11918500000000   -2.14164500000000    1.64876400000000
H          -7.29227200000000    3.35982100000000    0.34335100000000
H          -7.50194400000000    1.61411400000000   -0.00459400000000
H          -7.11911200000000    2.14177500000000    1.64891100000000
H          -7.27318700000000   -3.35495700000000   -1.12377800000000
H          -7.48525500000000   -1.60573400000000   -0.79616800000000
H          -7.05030100000000   -2.14796000000000   -2.43212600000000
