# Supplementary material for: Redox–protonation landscape of indene-annulated perylenes: chemodivergent switching of multistate NIR chromophores
Source: Chem Sci. 2026 Jun 2;17(28):13850–61. doi: 10.1039/d6sc01695b (PMC13248289; doi:10.1039/d6sc01695b)
Supplement: SC-017-D6SC01695B-s001 [file SC-017-D6SC01695B-s001.zip › PTE/mofsn_77_H2(0,3).xyz]

78
 Written by MDA
C           2.71294000000000    2.38584800000000   -1.03595600000000
C           1.36185000000000    2.42674300000000   -0.82458900000000
C           0.66857900000000    1.23884200000000   -0.39094900000000
C           1.40628500000000    0.02452800000000   -0.27536100000000
C           2.84325500000000    0.05915600000000   -0.32466100000000
C           3.47130900000000    1.22993200000000   -0.80622700000000
C           3.55328600000000   -1.08789900000000    0.10657500000000
C           2.86100600000000   -2.25998500000000    0.41691200000000
C           1.49244300000000   -2.37359500000000    0.31681200000000
C           0.72680900000000   -1.21964900000000   -0.12198600000000
C          -0.66859600000000   -1.23887300000000   -0.39082200000000
C          -1.40629700000000   -0.02455000000000   -0.27529900000000
C          -0.72681400000000    1.21963900000000   -0.12205200000000
C          -1.49242900000000    2.37362000000000    0.31668600000000
C          -2.86098900000000    2.26001800000000    0.41685300000000
C          -3.55328200000000    1.08790700000000    0.10663900000000
C          -2.84326900000000   -0.05918100000000   -0.32453600000000
C          -3.47134400000000   -1.22999600000000   -0.80598100000000
C          -2.71298400000000   -2.38593100000000   -1.03565100000000
C          -1.36188500000000   -2.42680900000000   -0.82433800000000
C           0.88915000000000   -3.62380900000000    0.83752400000000
C           1.34342600000000   -4.15799400000000    2.04678500000000
C           0.83081700000000   -5.35141300000000    2.53637600000000
C          -0.14648200000000   -6.03035700000000    1.82021600000000
C          -0.60953800000000   -5.50358100000000    0.62076900000000
C          -0.09951000000000   -4.30939800000000    0.12745500000000
C          -0.88911500000000    3.62387600000000    0.83727300000000
C          -1.34333900000000    4.15815600000000    2.04651100000000
C          -0.83070900000000    5.35161500000000    2.53598500000000
C           0.14655900000000    6.03050100000000    1.81973100000000
C           0.60956400000000    5.50363000000000    0.62030500000000
C           0.09951500000000    4.30940800000000    0.12710800000000
H           3.21818200000000    3.26043800000000   -1.42739400000000
C           4.87714200000000    1.22273500000000   -1.28692400000000
C           4.99408700000000   -1.02991200000000    0.46632600000000
C          -4.99406700000000    1.02994900000000    0.46645600000000
C          -4.87719700000000   -1.22283700000000   -1.28662000000000
H          -3.21824200000000   -3.26055200000000   -1.42699800000000
H           2.09096700000000   -3.61764800000000    2.61732300000000
H           1.19045600000000   -5.74534400000000    3.48092100000000
H          -2.09085600000000    3.61785600000000    2.61712400000000
H          -1.19030800000000    5.74562000000000    3.48051400000000
O          -5.41816000000000   -0.28770900000000   -1.83441200000000
O          -5.54719800000000    0.07318800000000    0.96219200000000
O           5.54723900000000   -0.07311100000000    0.96196300000000
O           5.41808200000000    0.28756400000000   -1.83466500000000
H          -0.55327400000000   -6.96293800000000    2.19668000000000
H           0.55336700000000    6.96311300000000    2.19610300000000
H          -1.37664100000000   -6.02535400000000    0.05658200000000
C          -0.60923300000000   -3.68908300000000   -1.14072600000000
H           1.37664300000000    6.02535800000000    0.05604400000000
C           0.60918500000000    3.68899300000000   -1.14104500000000
H           3.43150000000000   -3.10725100000000    0.77456200000000
H          -3.43146700000000    3.10731300000000    0.77446100000000
H          -1.26952900000000   -4.38196600000000   -1.66578300000000
H           1.26945900000000    4.38183400000000   -1.66618600000000
H           0.22912000000000   -3.46481900000000   -1.81011100000000
H          -0.22919700000000    3.46467500000000   -1.81037700000000
O           5.46989300000000    2.41300900000000   -1.11736600000000
O           5.61022400000000   -2.20087500000000    0.25288100000000
O          -5.61021300000000    2.20089500000000    0.25294400000000
O          -5.46994100000000   -2.41309800000000   -1.11694200000000
C           6.82720900000000    2.47168400000000   -1.55530800000000
C           6.99955500000000   -2.21359800000000    0.58019900000000
C          -6.99953000000000    2.21364400000000    0.58032000000000
C          -6.82727400000000   -2.47180700000000   -1.55482200000000
H           7.16109000000000    3.48743600000000   -1.35112700000000
H           7.42852000000000    1.75063200000000   -0.99893700000000
H           6.90027000000000    2.24759900000000   -2.62109600000000
H           7.34813800000000   -3.21963800000000    0.35391600000000
H           7.53091400000000   -1.47747400000000   -0.02547400000000
H           7.15075500000000   -1.98033500000000    1.63575400000000
H          -7.34812300000000    3.21966700000000    0.35397200000000
H          -7.53091500000000    1.47747200000000   -0.02527200000000
H          -7.15068600000000    1.98046500000000    1.63590000000000
H          -7.16114800000000   -3.48754300000000   -1.35054600000000
H          -7.42856200000000   -1.75071100000000   -0.99848300000000
H          -6.90038100000000   -2.24780700000000   -2.62062500000000
