# Supplementary material for: Redox–protonation landscape of indene-annulated perylenes: chemodivergent switching of multistate NIR chromophores
Source: Chem Sci. 2026 Jun 2;17(28):13850–61. doi: 10.1039/d6sc01695b (PMC13248289; doi:10.1039/d6sc01695b)
Supplement: SC-017-D6SC01695B-s001 [file SC-017-D6SC01695B-s001.zip › PDI/mofsn_55_H0(-1,2).xyz]

60
 Written by MDA
C          -0.81076500000000   -3.52389200000000   -1.11868800000000
C           0.29900400000000   -2.72473500000000   -0.87662000000000
C           0.16041700000000   -1.40545800000000   -0.44808800000000
C          -1.14100100000000   -0.84421300000000   -0.38880900000000
C          -2.27586500000000   -1.68179800000000   -0.54610700000000
C          -2.08778900000000   -3.03013700000000   -0.92291200000000
C          -3.58117400000000   -1.15813700000000   -0.32492400000000
C          -3.70186200000000    0.15909100000000    0.11045500000000
C          -2.54869500000000    1.02577700000000    0.21220600000000
C          -1.30201700000000    0.57156800000000   -0.17154600000000
C          -0.13221400000000    1.41234800000000   -0.45669500000000
C           1.15645500000000    0.85054800000000   -0.37140900000000
C           1.32677000000000   -0.56472600000000   -0.14372200000000
C           2.56084100000000   -1.03548600000000    0.24340200000000
C           3.75568000000000   -0.16375000000000    0.15375300000000
C           3.60105600000000    1.17656900000000   -0.29984700000000
C           2.30635000000000    1.68918000000000   -0.51715100000000
C           2.09423700000000    3.03612500000000   -0.91198200000000
C           0.81698500000000    3.52982800000000   -1.11728300000000
C          -0.29289200000000    2.73577700000000   -0.87963800000000
C          -3.04050400000000    2.29806600000000    0.78418800000000
C          -2.40502400000000    3.43000400000000    1.27470700000000
C          -3.16817200000000    4.44769700000000    1.84781600000000
C          -4.55820200000000    4.35022200000000    1.94337600000000
C          -5.20869700000000    3.21174700000000    1.49431600000000
C          -4.45320100000000    2.17709800000000    0.93326200000000
C           3.03307000000000   -2.31310800000000    0.78310500000000
C           2.38535900000000   -3.44777000000000    1.27062000000000
C           3.12446700000000   -4.48598900000000    1.82375100000000
C           4.51777700000000   -4.39045500000000    1.90526900000000
C           5.18015800000000   -3.25285700000000    1.47329700000000
C           4.44741300000000   -2.18994400000000    0.93190700000000
H          -0.70082100000000   -4.55137700000000   -1.44627400000000
C          -3.24286700000000   -3.91417100000000   -1.12810300000000
C          -4.75418900000000   -2.02244300000000   -0.50346500000000
C           4.74755000000000    2.03058100000000   -0.48792100000000
C           3.23995400000000    3.93016000000000   -1.12811700000000
H           0.71935400000000    4.55506500000000   -1.45647800000000
H          -1.32976100000000    3.53458300000000    1.21602000000000
H          -2.66612800000000    5.33279100000000    2.22485300000000
H           1.30585700000000   -3.53124400000000    1.23379200000000
H           2.61681900000000   -5.37093600000000    2.19380700000000
N          -4.47804500000000   -3.32490100000000   -0.89843000000000
N           4.46253400000000    3.34589800000000   -0.90171800000000
O           3.15017700000000    5.10256100000000   -1.47958500000000
O           5.92678000000000    1.72788100000000   -0.32331200000000
O          -5.91695900000000   -1.68343600000000   -0.33425000000000
O          -3.17491800000000   -5.08154300000000   -1.47453500000000
H          -5.28478800000000   -3.92140400000000   -1.02833400000000
H           5.27389500000000    3.93480600000000   -1.03275200000000
H          -5.12635600000000    5.16266500000000    2.38470800000000
H           5.08615700000000   -5.21340000000000    2.33078400000000
H          -6.28518600000000    3.10937400000000    1.58954600000000
C          -4.86025500000000    0.88359100000000    0.50049200000000
H           6.25842000000000   -3.17054300000000    1.57408900000000
C           4.86845800000000   -0.88363400000000    0.51803000000000
H           1.29232900000000   -3.12789900000000   -1.01535200000000
H          -1.28697200000000    3.12877800000000   -1.04263300000000
H          -5.86233500000000    0.48382900000000    0.48763200000000
H           5.87775900000000   -0.50541500000000    0.51553900000000
