# Supplementary material for: Redox–protonation landscape of indene-annulated perylenes: chemodivergent switching of multistate NIR chromophores
Source: Chem Sci. 2026 Jun 2;17(28):13850–61. doi: 10.1039/d6sc01695b (PMC13248289; doi:10.1039/d6sc01695b)
Supplement: SC-017-D6SC01695B-s001 [file SC-017-D6SC01695B-s001.zip › PDI/mofsn_55_H0(-1,4).xyz]

60
 Written by MDA
C          -0.72469900000000   -3.56525100000000   -1.02682400000000
C           0.35528000000000   -2.74281500000000   -0.81572500000000
C           0.19005500000000   -1.39893100000000   -0.41727600000000
C          -1.12537300000000   -0.86060700000000   -0.35352600000000
C          -2.24761100000000   -1.73548400000000   -0.51045800000000
C          -2.02485100000000   -3.08753500000000   -0.84527800000000
C          -3.56912200000000   -1.23023000000000   -0.34520500000000
C          -3.73081300000000    0.10512400000000    0.04967100000000
C          -2.61706800000000    0.98636300000000    0.17799400000000
C          -1.32430300000000    0.54485900000000   -0.16148300000000
C          -0.19005500000000    1.39893100000000   -0.41727600000000
C           1.12537300000000    0.86060700000000   -0.35352600000000
C           1.32430300000000   -0.54485900000000   -0.16148300000000
C           2.61706800000000   -0.98636300000000    0.17799400000000
C           3.73081300000000   -0.10512400000000    0.04967200000000
C           3.56912200000000    1.23023000000000   -0.34520500000000
C           2.24761000000000    1.73548400000000   -0.51045800000000
C           2.02485000000000    3.08753500000000   -0.84527800000000
C           0.72469900000000    3.56525100000000   -1.02682400000000
C          -0.35528000000000    2.74281500000000   -0.81572500000000
C          -3.13848400000000    2.23528600000000    0.75346100000000
C          -2.53867000000000    3.37714800000000    1.27571200000000
C          -3.33346200000000    4.37847900000000    1.83079300000000
C          -4.72559900000000    4.26205000000000    1.88511500000000
C          -5.34261000000000    3.11566800000000    1.41091600000000
C          -4.55768500000000    2.09488000000000    0.86522100000000
C           3.13848400000000   -2.23528600000000    0.75346000000000
C           2.53867000000000   -3.37714900000000    1.27571200000000
C           3.33346200000000   -4.37847900000000    1.83079200000000
C           4.72559900000000   -4.26205000000000    1.88511400000000
C           5.34261000000000   -3.11566700000000    1.41091600000000
C           4.55768500000000   -2.09488000000000    0.86522100000000
H          -0.60044500000000   -4.59505800000000   -1.34120600000000
C          -3.14787800000000   -3.99907900000000   -1.04276400000000
C          -4.71486400000000   -2.11895400000000   -0.52749100000000
C           4.71486400000000    2.11895500000000   -0.52749100000000
C           3.14787700000000    3.99907900000000   -1.04276400000000
H           0.60044400000000    4.59505800000000   -1.34120600000000
H          -1.46342800000000    3.49863100000000    1.26124600000000
H          -2.85556200000000    5.26747400000000    2.23089000000000
H           1.46342900000000   -3.49863200000000    1.26124500000000
H           2.85556300000000   -5.26747400000000    2.23088900000000
N          -4.39983700000000   -3.42890600000000   -0.86432900000000
N           4.39983700000000    3.42890600000000   -0.86432900000000
O           3.05155200000000    5.18208900000000   -1.34502000000000
O           5.89502900000000    1.80370700000000   -0.40950600000000
O          -5.89502900000000   -1.80370700000000   -0.40950600000000
O          -3.05155300000000   -5.18208900000000   -1.34502000000000
H          -5.19030800000000   -4.04601000000000   -0.99502900000000
H           5.19030800000000    4.04601000000000   -0.99502900000000
H          -5.31844300000000    5.06290200000000    2.31542100000000
H           5.31844300000000   -5.06290100000000    2.31542100000000
H          -6.41994800000000    2.99499500000000    1.47580400000000
C          -4.92406300000000    0.79719400000000    0.41989300000000
H           6.41994800000000   -2.99499400000000    1.47580500000000
C           4.92406300000000   -0.79719400000000    0.41989300000000
H           1.35624900000000   -3.11480400000000   -0.98637500000000
H          -1.35624900000000    3.11480400000000   -0.98637500000000
H          -5.91282700000000    0.36639700000000    0.38928100000000
H           5.91282600000000   -0.36639700000000    0.38928100000000
