# Supplementary material for: Redox–protonation landscape of indene-annulated perylenes: chemodivergent switching of multistate NIR chromophores
Source: Chem Sci. 2026 Jun 2;17(28):13850–61. doi: 10.1039/d6sc01695b (PMC13248289; doi:10.1039/d6sc01695b)
Supplement: SC-017-D6SC01695B-s001 [file SC-017-D6SC01695B-s001.zip › PDI/mofsn_55_H0(-2,1).xyz]

60
 Written by MDA
C          -0.82135200000000   -3.51232600000000   -1.14504200000000
C           0.28802300000000   -2.72806300000000   -0.88415900000000
C           0.13540500000000   -1.40766300000000   -0.44558000000000
C          -1.15444100000000   -0.84519600000000   -0.37658500000000
C          -2.30752400000000   -1.67438000000000   -0.54125700000000
C          -2.10347700000000   -3.01826900000000   -0.95125400000000
C          -3.60351200000000   -1.15392300000000   -0.31815800000000
C          -3.74126400000000    0.18147200000000    0.15981200000000
C          -2.54508600000000    1.04338700000000    0.25321200000000
C          -1.31388400000000    0.57265600000000   -0.14051000000000
C          -0.13542200000000    1.40769900000000   -0.44552600000000
C           1.15442000000000    0.84522400000000   -0.37657400000000
C           1.31385900000000   -0.57262900000000   -0.14052100000000
C           2.54506300000000   -1.04339800000000    0.25317700000000
C           3.74125200000000   -0.18146600000000    0.15980000000000
C           3.60349900000000    1.15391200000000   -0.31820500000000
C           2.30751300000000    1.67438400000000   -0.54129900000000
C           2.10346400000000    3.01827500000000   -0.95127600000000
C           0.82133300000000    3.51237600000000   -1.14493800000000
C          -0.28803600000000    2.72813900000000   -0.88399400000000
C          -3.01224400000000    2.31856000000000    0.81213300000000
C          -2.36036600000000    3.44937600000000    1.29760000000000
C          -3.09275300000000    4.48468600000000    1.87137600000000
C          -4.48383300000000    4.38970700000000    1.97442800000000
C          -5.15160300000000    3.25529100000000    1.53915700000000
C          -4.42711700000000    2.19628100000000    0.97638400000000
C           3.01223500000000   -2.31858300000000    0.81212600000000
C           2.36044200000000   -3.44954900000000    1.29735800000000
C           3.09287500000000   -4.48484400000000    1.87111200000000
C           4.48392900000000   -4.38973400000000    1.97436600000000
C           5.15161700000000   -3.25520300000000    1.53927600000000
C           4.42708200000000   -2.19623800000000    0.97647200000000
H          -0.72050400000000   -4.53511700000000   -1.49200600000000
C          -3.24922000000000   -3.89598200000000   -1.18739200000000
C          -4.75063800000000   -1.99415000000000   -0.51888600000000
C           4.75062000000000    1.99414400000000   -0.51891100000000
C           3.24921100000000    3.89596000000000   -1.18749700000000
H           0.72049300000000    4.53517600000000   -1.49187800000000
H          -1.28252100000000    3.53383200000000    1.23231300000000
H          -2.57774000000000    5.36792200000000    2.23756500000000
H           1.28261800000000   -3.53416400000000    1.23193500000000
H           2.57789200000000   -5.36817200000000    2.23712100000000
N          -4.46917100000000   -3.30398000000000   -0.95576100000000
N           4.46915200000000    3.30398100000000   -0.95576300000000
O           3.18236800000000    5.06747400000000   -1.56180300000000
O           5.93709700000000    1.69957500000000   -0.35228700000000
O          -5.93711100000000   -1.69960200000000   -0.35219100000000
O          -3.18235700000000   -5.06753900000000   -1.56156000000000
H          -5.28316200000000   -3.88554600000000   -1.09745500000000
H           5.28314700000000    3.88551400000000   -1.09757300000000
H          -5.04694900000000    5.20949500000000    2.41570900000000
H           5.04705700000000   -5.20950000000000    2.41567100000000
H          -6.22966400000000    3.17218000000000    1.65246700000000
C          -4.85231500000000    0.89922500000000    0.54653300000000
H           6.22964700000000   -3.17191500000000    1.65274100000000
C           4.85225000000000   -0.89907800000000    0.54689500000000
H           1.28330500000000   -3.12618400000000   -1.02328900000000
H          -1.28332200000000    3.12630400000000   -1.02300100000000
H          -5.86192400000000    0.52040200000000    0.54499900000000
H           5.86175800000000   -0.51998200000000    0.54614000000000
