# Supplementary material for: Redox–protonation landscape of indene-annulated perylenes: chemodivergent switching of multistate NIR chromophores
Source: Chem Sci. 2026 Jun 2;17(28):13850–61. doi: 10.1039/d6sc01695b (PMC13248289; doi:10.1039/d6sc01695b)
Supplement: SC-017-D6SC01695B-s001 [file SC-017-D6SC01695B-s001.zip › PDI/mofsn_55_H0(-2,3).xyz]

60
 Written by MDA
C          -0.72059700000000   -3.55239600000000   -1.05146200000000
C           0.35657800000000   -2.73724200000000   -0.81468500000000
C           0.19446000000000   -1.39839400000000   -0.39672000000000
C          -1.12058900000000   -0.85661100000000   -0.34497800000000
C          -2.24742100000000   -1.72541900000000   -0.52341400000000
C          -2.02806400000000   -3.07268000000000   -0.87627600000000
C          -3.57217300000000   -1.21117200000000   -0.36233700000000
C          -3.72233100000000    0.12526900000000    0.04646500000000
C          -2.61133900000000    0.99746700000000    0.18135100000000
C          -1.30947000000000    0.54883300000000   -0.15701800000000
C          -0.17027200000000    1.39742400000000   -0.41689900000000
C           1.14031900000000    0.86201000000000   -0.34938600000000
C           1.33896700000000   -0.54645800000000   -0.12836300000000
C           2.61123500000000   -1.00021400000000    0.22818600000000
C           3.77415600000000   -0.11950200000000    0.09733000000000
C           3.58936700000000    1.22812200000000   -0.34144700000000
C           2.27772100000000    1.72818400000000   -0.51347300000000
C           2.03898000000000    3.08112600000000   -0.87412500000000
C           0.73506300000000    3.55487800000000   -1.04430000000000
C          -0.34791400000000    2.74495000000000   -0.81342400000000
C          -3.12512300000000    2.23125300000000    0.77762000000000
C          -2.52018900000000    3.37342800000000    1.30491900000000
C          -3.30692600000000    4.36849900000000    1.87651200000000
C          -4.70274500000000    4.25560200000000    1.94865500000000
C          -5.32528400000000    3.11599500000000    1.46988200000000
C          -4.54992900000000    2.09530000000000    0.90451000000000
C           3.11079100000000   -2.25301700000000    0.78291700000000
C           2.49852100000000   -3.39636800000000    1.29995600000000
C           3.26714600000000   -4.41489400000000    1.85391300000000
C           4.66136500000000   -4.29805500000000    1.90920500000000
C           5.29333900000000   -3.15514800000000    1.44424400000000
C           4.53489600000000   -2.10906700000000    0.89987600000000
H          -0.59444300000000   -4.57802200000000   -1.37880100000000
C          -3.14941100000000   -3.96879900000000   -1.09735800000000
C          -4.71502200000000   -2.08537200000000   -0.56159600000000
C           4.71269500000000    2.10149000000000   -0.54184300000000
C           3.15055500000000    3.98988600000000   -1.09825500000000
H           0.61528100000000    4.58356700000000   -1.36792600000000
H          -1.44518500000000    3.49342300000000    1.26921900000000
H          -2.82234500000000    5.25429100000000    2.27795400000000
H           1.42010000000000   -3.50078000000000    1.27918800000000
H           2.77920100000000   -5.30365400000000    2.24478400000000
N          -4.39931600000000   -3.39177700000000   -0.91605100000000
N           4.39079700000000    3.41739200000000   -0.91829400000000
O           3.05606100000000    5.17805000000000   -1.42487200000000
O           5.91194400000000    1.82850000000000   -0.42074300000000
O          -5.90571500000000   -1.77973100000000   -0.45041800000000
O          -3.07380400000000   -5.15335500000000   -1.42297900000000
H          -5.19079800000000   -4.00278800000000   -1.06206100000000
H           5.18715200000000    4.02308400000000   -1.05783900000000
H          -5.28856300000000    5.05455400000000    2.39423100000000
H           5.25261000000000   -5.10598200000000    2.33618000000000
H          -6.40326600000000    2.99663900000000    1.54416300000000
C          -4.91890000000000    0.81017200000000    0.44339800000000
H           6.37372600000000   -3.05394200000000    1.52041900000000
C           4.91873500000000   -0.80980800000000    0.45330600000000
H           1.36100800000000   -3.10891700000000   -0.96436900000000
H          -1.35117600000000    3.11432500000000   -0.97685600000000
H          -5.90563300000000    0.37393300000000    0.41351000000000
H           5.91693600000000   -0.40239100000000    0.43140200000000
