# Supplementary material for: Redox–protonation landscape of indene-annulated perylenes: chemodivergent switching of multistate NIR chromophores
Source: Chem Sci. 2026 Jun 2;17(28):13850–61. doi: 10.1039/d6sc01695b (PMC13248289; doi:10.1039/d6sc01695b)
Supplement: SC-017-D6SC01695B-s001 [file SC-017-D6SC01695B-s001.zip › PDI/mofsn_55_H0(-3,2).xyz]

60
 Written by MDA
C          -0.69247100000000   -3.54899000000000   -1.04549300000000
C           0.37678700000000   -2.73660400000000   -0.78614600000000
C           0.19140200000000   -1.39198700000000   -0.37293000000000
C          -1.12675200000000   -0.86598800000000   -0.32144600000000
C          -2.25909100000000   -1.73864700000000   -0.51455400000000
C          -2.01040700000000   -3.08622300000000   -0.89041800000000
C          -3.57956600000000   -1.24204800000000   -0.36000900000000
C          -3.77095200000000    0.10517700000000    0.09042400000000
C          -2.62424900000000    0.98865900000000    0.23766500000000
C          -1.33322700000000    0.53898600000000   -0.10746200000000
C          -0.19146100000000    1.39190000000000   -0.37290400000000
C           1.12668800000000    0.86590200000000   -0.32151400000000
C           1.33318900000000   -0.53907000000000   -0.10756800000000
C           2.62424700000000   -0.98872300000000    0.23748200000000
C           3.77091900000000   -0.10516800000000    0.09029300000000
C           3.57948100000000    1.24203100000000   -0.36014900000000
C           2.25899500000000    1.73859500000000   -0.51467700000000
C           2.01025000000000    3.08615800000000   -0.89053200000000
C           0.69229600000000    3.54891500000000   -1.04550700000000
C          -0.37692400000000    2.73652500000000   -0.78605100000000
C          -3.13646500000000    2.22430200000000    0.80604100000000
C          -2.54191200000000    3.37411300000000    1.33452200000000
C          -3.32198400000000    4.38012200000000    1.89730100000000
C          -4.71734800000000    4.25053600000000    1.95294800000000
C          -5.33541500000000    3.10505200000000    1.47469400000000
C          -4.56773300000000    2.06794000000000    0.92011600000000
C           3.13658400000000   -2.22434300000000    0.80596500000000
C           2.54223400000000   -3.37434700000000    1.33423600000000
C           3.32244000000000   -4.38022000000000    1.89707500000000
C           4.71776800000000   -4.25036100000000    1.95295100000000
C           5.33564800000000   -3.10472800000000    1.47483300000000
C           4.56782000000000   -2.06775400000000    0.92020100000000
H          -0.55792400000000   -4.57220100000000   -1.38160800000000
C          -3.10824100000000   -3.98964600000000   -1.14708200000000
C          -4.69253800000000   -2.11436900000000   -0.58921900000000
C           4.69242600000000    2.11439300000000   -0.58933600000000
C           3.10805600000000    3.98960800000000   -1.14723500000000
H           0.55772500000000    4.57212200000000   -1.38162300000000
H          -1.46480300000000    3.49167000000000    1.30763800000000
H          -2.84164700000000    5.27155300000000    2.29487900000000
H           1.46516100000000   -3.49220000000000    1.30713700000000
H           2.84221600000000   -5.27178600000000    2.29448900000000
N          -4.35480000000000   -3.42180600000000   -0.97793800000000
N           4.35463000000000    3.42184800000000   -0.97794900000000
O           3.02051100000000    5.17901600000000   -1.49553900000000
O           5.90447500000000    1.85988600000000   -0.48934600000000
O          -5.90458500000000   -1.85981100000000   -0.48927700000000
O          -3.02073300000000   -5.17907600000000   -1.49531300000000
H          -5.14520200000000   -4.02882900000000   -1.14002800000000
H           5.14501200000000    4.02887300000000   -1.14013100000000
H          -5.31795700000000    5.04958200000000    2.38762800000000
H           5.31846000000000   -5.04932000000000    2.38767000000000
H          -6.41666000000000    2.99280600000000    1.54764500000000
C          -4.93283500000000    0.77690300000000    0.45616400000000
H           6.41685700000000   -2.99221200000000    1.54789100000000
C           4.93280700000000   -0.77670500000000    0.45627600000000
H           1.38664900000000   -3.09700200000000   -0.92537900000000
H          -1.38680900000000    3.09689900000000   -0.92513200000000
H          -5.92426000000000    0.35220300000000    0.42603300000000
H           5.92421400000000   -0.35194600000000    0.42617100000000
