# Supplementary material for: Redox–protonation landscape of indene-annulated perylenes: chemodivergent switching of multistate NIR chromophores
Source: Chem Sci. 2026 Jun 2;17(28):13850–61. doi: 10.1039/d6sc01695b (PMC13248289; doi:10.1039/d6sc01695b)
Supplement: SC-017-D6SC01695B-s001 [file SC-017-D6SC01695B-s001.zip › PDI/mofsn_55_H0(-4,1).xyz]

60
 Written by MDA
C          -0.59188300000000   -3.57679800000000   -0.95511200000000
C           0.44576600000000   -2.74714700000000   -0.68717600000000
C           0.23455500000000   -1.37825500000000   -0.30566900000000
C          -1.10654600000000   -0.87927200000000   -0.27212300000000
C          -2.22436000000000   -1.78389900000000   -0.49939200000000
C          -1.93983800000000   -3.13528500000000   -0.84751900000000
C          -3.56110900000000   -1.30344400000000   -0.41478100000000
C          -3.79477300000000    0.05318300000000    0.02542700000000
C          -2.69471800000000    0.94743500000000    0.22673600000000
C          -1.34679000000000    0.51430900000000   -0.07658500000000
C          -0.23454600000000    1.37825000000000   -0.30561300000000
C           1.10655700000000    0.87927200000000   -0.27209600000000
C           1.34681600000000   -0.51432100000000   -0.07662500000000
C           2.69474300000000   -0.94746400000000    0.22662600000000
C           3.79479100000000   -0.05317700000000    0.02544800000000
C           3.56111600000000    1.30346500000000   -0.41471400000000
C           2.22436800000000    1.78391800000000   -0.49930400000000
C           1.93984100000000    3.13529800000000   -0.84745400000000
C           0.59188100000000    3.57679700000000   -0.95505500000000
C          -0.44576500000000    2.74715000000000   -0.68709900000000
C          -3.24210700000000    2.13874900000000    0.81989600000000
C          -2.69954800000000    3.29815600000000    1.39739600000000
C          -3.51785800000000    4.27112800000000    1.96399100000000
C          -4.91711800000000    4.11283900000000    1.98160700000000
C          -5.49185500000000    2.96567400000000    1.45444500000000
C          -4.69078800000000    1.95270100000000    0.89355900000000
C           3.24211300000000   -2.13874700000000    0.81990200000000
C           2.69954000000000   -3.29819700000000    1.39729100000000
C           3.51783700000000   -4.27115900000000    1.96394800000000
C           4.91708000000000   -4.11280200000000    1.98171700000000
C           5.49183000000000   -2.96561800000000    1.45461100000000
C           4.69078200000000   -1.95266300000000    0.89364600000000
H          -0.43155500000000   -4.60090100000000   -1.28020300000000
C          -2.99745200000000   -4.05284700000000   -1.13694600000000
C          -4.64384700000000   -2.19510900000000   -0.68911900000000
C           4.64384800000000    2.19512700000000   -0.68909300000000
C           2.99744800000000    4.05285700000000   -1.13692500000000
H           0.43154500000000    4.60089300000000   -1.28016600000000
H          -1.62467800000000    3.44535800000000    1.40313400000000
H          -3.06652700000000    5.16357300000000    2.39806500000000
H           1.62468300000000   -3.44546100000000    1.40287600000000
H           3.06651000000000   -5.16364900000000    2.39793300000000
N          -4.26147300000000   -3.49890600000000   -1.03568300000000
N           4.26147100000000    3.49892600000000   -1.03565700000000
O           2.89668700000000    5.25872000000000   -1.46759300000000
O           5.87587100000000    1.97315500000000   -0.66536000000000
O          -5.87587600000000   -1.97317400000000   -0.66522300000000
O          -2.89670400000000   -5.25873600000000   -1.46752700000000
H          -5.03224300000000   -4.12118200000000   -1.22924800000000
H           5.03223500000000    4.12117100000000   -1.22935100000000
H          -5.54820500000000    4.88853600000000    2.42170700000000
H           5.54815500000000   -4.88848900000000    2.42185400000000
H          -6.57510100000000    2.82914400000000    1.49414600000000
C          -5.00238700000000    0.67757600000000    0.38650000000000
H           6.57507500000000   -2.82908800000000    1.49436400000000
C           5.00241100000000   -0.67761100000000    0.38641800000000
H           1.46693400000000   -3.08173700000000   -0.81130600000000
H          -1.46693400000000    3.08174600000000   -0.81125700000000
H          -5.97558100000000    0.21324400000000    0.32410200000000
H           5.97565100000000   -0.21340900000000    0.32377500000000
