# Supplementary material for: Redox–protonation landscape of indene-annulated perylenes: chemodivergent switching of multistate NIR chromophores
Source: Chem Sci. 2026 Jun 2;17(28):13850–61. doi: 10.1039/d6sc01695b (PMC13248289; doi:10.1039/d6sc01695b)
Supplement: SC-017-D6SC01695B-s001 [file SC-017-D6SC01695B-s001.zip › PDI/mofsn_55_H0(-4,3).xyz]

60
 Written by MDA
C          -0.68282900000000   -3.58218400000000   -0.95928300000000
C           0.38525600000000   -2.76497600000000   -0.68419700000000
C           0.20220700000000   -1.40088100000000   -0.32133300000000
C          -1.13334400000000   -0.88682100000000   -0.30643900000000
C          -2.24040400000000   -1.73747000000000   -0.54205000000000
C          -1.99958400000000   -3.11214600000000   -0.88416500000000
C          -3.59276900000000   -1.24117900000000   -0.44688000000000
C          -3.78533400000000    0.10280600000000    0.03308100000000
C          -2.64921700000000    0.97544600000000    0.26093900000000
C          -1.32577200000000    0.54258300000000   -0.06219200000000
C          -0.20220600000000    1.40088100000000   -0.32133300000000
C           1.13334400000000    0.88682100000000   -0.30643900000000
C           1.32577200000000   -0.54258300000000   -0.06219200000000
C           2.64921700000000   -0.97544600000000    0.26093900000000
C           3.78533400000000   -0.10280600000000    0.03308100000000
C           3.59276900000000    1.24117900000000   -0.44688000000000
C           2.24040400000000    1.73747000000000   -0.54205000000000
C           1.99958400000000    3.11214600000000   -0.88416500000000
C           0.68282900000000    3.58218400000000   -0.95928300000000
C          -0.38525600000000    2.76497600000000   -0.68419700000000
C          -3.17919200000000    2.17449400000000    0.86524500000000
C          -2.60673900000000    3.30910500000000    1.45872700000000
C          -3.40590000000000    4.29816600000000    2.03057400000000
C          -4.80516100000000    4.17521800000000    2.03629500000000
C          -5.40727200000000    3.04482000000000    1.48938700000000
C          -4.62741700000000    2.02549900000000    0.92218900000000
C           3.17919200000000   -2.17449400000000    0.86524500000000
C           2.60673900000000   -3.30910500000000    1.45872700000000
C           3.40590000000000   -4.29816600000000    2.03057400000000
C           4.80516100000000   -4.17521800000000    2.03629600000000
C           5.40727200000000   -3.04482000000000    1.48938700000000
C           4.62741700000000   -2.02549900000000    0.92218900000000
H          -0.53541600000000   -4.61792100000000   -1.25467900000000
C          -3.09030300000000   -4.00506000000000   -1.18243900000000
C          -4.68405100000000   -2.09875400000000   -0.71920500000000
C           4.68405100000000    2.09875400000000   -0.71920500000000
C           3.09030300000000    4.00506000000000   -1.18243900000000
H           0.53541600000000    4.61792100000000   -1.25467900000000
H          -1.52825700000000    3.42437600000000    1.47092200000000
H          -2.93545500000000    5.17436500000000    2.47711600000000
H           1.52825700000000   -3.42437600000000    1.47092200000000
H           2.93545500000000   -5.17436500000000    2.47711700000000
N          -4.33581300000000   -3.42317400000000   -1.09824400000000
N           4.33581300000000    3.42317400000000   -1.09824400000000
O           3.00462800000000    5.21034800000000   -1.50733100000000
O           5.91771100000000    1.86783000000000   -0.68117400000000
O          -5.91771100000000   -1.86783100000000   -0.68117400000000
O          -3.00462800000000   -5.21034800000000   -1.50733100000000
H          -5.12579600000000   -4.02206700000000   -1.28364300000000
H           5.12579600000000    4.02206700000000   -1.28364300000000
H          -5.42031800000000    4.96048800000000    2.48128800000000
H           5.42031800000000   -4.96048800000000    2.48128800000000
H          -6.49326900000000    2.93408800000000    1.52161100000000
C          -4.96766300000000    0.75989500000000    0.38800900000000
H           6.49326900000000   -2.93408800000000    1.52161100000000
C           4.96766300000000   -0.75989500000000    0.38800900000000
H           1.39615800000000   -3.13873500000000   -0.77787600000000
H          -1.39615800000000    3.13873500000000   -0.77787600000000
H          -5.95370900000000    0.32683800000000    0.30344100000000
H           5.95370900000000   -0.32683800000000    0.30344100000000
