# Supplementary material for: Redox–protonation landscape of indene-annulated perylenes: chemodivergent switching of multistate NIR chromophores
Source: Chem Sci. 2026 Jun 2;17(28):13850–61. doi: 10.1039/d6sc01695b (PMC13248289; doi:10.1039/d6sc01695b)
Supplement: SC-017-D6SC01695B-s001 [file SC-017-D6SC01695B-s001.zip › PDI/mofsn_55_H0(0,1).xyz]

60
 Written by MDA
C          -0.80220500000000   -3.54130800000000   -1.09738800000000
C           0.30525600000000   -2.72901700000000   -0.87328200000000
C           0.15644400000000   -1.41031300000000   -0.45409900000000
C          -1.14430800000000   -0.85325000000000   -0.37880700000000
C          -2.27246900000000   -1.70175300000000   -0.52194100000000
C          -2.07532800000000   -3.05107700000000   -0.88944500000000
C          -3.57998500000000   -1.18912300000000   -0.30452700000000
C          -3.71713100000000    0.13104700000000    0.11340000000000
C          -2.56798800000000    1.01028200000000    0.21143300000000
C          -1.31991200000000    0.56052900000000   -0.16572500000000
C          -0.15644400000000    1.41031400000000   -0.45409900000000
C           1.14430900000000    0.85325100000000   -0.37880600000000
C           1.31991200000000   -0.56052800000000   -0.16572500000000
C           2.56798700000000   -1.01028100000000    0.21143500000000
C           3.71713100000000   -0.13104700000000    0.11340100000000
C           3.57998500000000    1.18912200000000   -0.30452600000000
C           2.27246900000000    1.70175400000000   -0.52193900000000
C           2.07533000000000    3.05107700000000   -0.88944400000000
C           0.80220600000000    3.54130900000000   -1.09738700000000
C          -0.30525500000000    2.72901800000000   -0.87328100000000
C          -3.07359700000000    2.28899000000000    0.76259600000000
C          -2.44994800000000    3.42597800000000    1.25262700000000
C          -3.22629000000000    4.44777900000000    1.80274800000000
C          -4.61554600000000    4.34377000000000    1.87454600000000
C          -5.25479600000000    3.19608100000000    1.42906200000000
C          -4.48556100000000    2.16079000000000    0.89256800000000
C           3.07359600000000   -2.28899000000000    0.76259700000000
C           2.44994500000000   -3.42597700000000    1.25262900000000
C           3.22628600000000   -4.44777800000000    1.80275200000000
C           4.61554300000000   -4.34377000000000    1.87454900000000
C           5.25479400000000   -3.19608200000000    1.42906300000000
C           4.48556000000000   -2.16079100000000    0.89256700000000
H          -0.69136400000000   -4.56970600000000   -1.42091400000000
C          -3.23011000000000   -3.95237100000000   -1.07935600000000
C          -4.75025300000000   -2.06809000000000   -0.47479000000000
C           4.75025400000000    2.06808900000000   -0.47479100000000
C           3.23011200000000    3.95237200000000   -1.07935400000000
H           0.69136600000000    4.56970700000000   -1.42091200000000
H          -1.37377800000000    3.53530200000000    1.22487200000000
H          -2.73524000000000    5.33789700000000    2.18101900000000
H           1.37377600000000   -3.53530000000000    1.22487400000000
H           2.73523600000000   -5.33789500000000    2.18102400000000
N          -4.46767900000000   -3.37381200000000   -0.85412300000000
N           4.46768000000000    3.37381200000000   -0.85412300000000
O           3.13492700000000    5.11894700000000   -1.40846300000000
O           5.90771500000000    1.72517200000000   -0.30704000000000
O          -5.90771400000000   -1.72517500000000   -0.30703700000000
O          -3.13492400000000   -5.11894700000000   -1.40846600000000
H          -5.27153900000000   -3.97760800000000   -0.97577400000000
H           5.27154000000000    3.97760600000000   -0.97577300000000
H          -5.19466200000000    5.15742900000000    2.29748900000000
H           5.19465900000000   -5.15742900000000    2.29749300000000
H          -6.33137300000000    3.08978800000000    1.51075500000000
C          -4.88139200000000    0.85582100000000    0.47688800000000
H           6.33137100000000   -3.08979000000000    1.51075500000000
C           4.88139300000000   -0.85582300000000    0.47688400000000
H           1.29811100000000   -3.12660000000000   -1.03254000000000
H          -1.29811000000000    3.12660200000000   -1.03253900000000
H          -5.88209800000000    0.45298500000000    0.45887800000000
H           5.88209900000000   -0.45299200000000    0.45886300000000
