# Supplementary material for: Redox–protonation landscape of indene-annulated perylenes: chemodivergent switching of multistate NIR chromophores
Source: Chem Sci. 2026 Jun 2;17(28):13850–61. doi: 10.1039/d6sc01695b (PMC13248289; doi:10.1039/d6sc01695b)
Supplement: SC-017-D6SC01695B-s001 [file SC-017-D6SC01695B-s001.zip › PDI/mofsn_55_H0(0,3).xyz]

60
 Written by MDA
C          -0.80764900000000   -3.53791800000000   -1.10407800000000
C           0.30165500000000   -2.72638300000000   -0.88017100000000
C           0.15417400000000   -1.41055400000000   -0.45853200000000
C          -1.14614400000000   -0.85243200000000   -0.38120900000000
C          -2.27406900000000   -1.69898600000000   -0.52277900000000
C          -2.07912900000000   -3.04752500000000   -0.89223400000000
C          -3.58189600000000   -1.18450100000000   -0.30054300000000
C          -3.71613900000000    0.13213600000000    0.11723500000000
C          -2.56481000000000    1.01202500000000    0.21322600000000
C          -1.32018100000000    0.56140700000000   -0.16614500000000
C          -0.15421000000000    1.41058000000000   -0.45851700000000
C           1.14611200000000    0.85245500000000   -0.38122200000000
C           1.32015200000000   -0.56139000000000   -0.16618300000000
C           2.56479800000000   -1.01202800000000    0.21315300000000
C           3.71611500000000   -0.13213000000000    0.11719700000000
C           3.58186700000000    1.18451300000000   -0.30055300000000
C           2.27403600000000    1.69900300000000   -0.52281300000000
C           2.07908900000000    3.04753300000000   -0.89230100000000
C           0.80760600000000    3.53793800000000   -1.10409200000000
C          -0.30169500000000    2.72641900000000   -0.88011000000000
C          -3.06947800000000    2.28973700000000    0.76177300000000
C          -2.44453100000000    3.42823500000000    1.24887200000000
C          -3.21901700000000    4.45090800000000    1.79802700000000
C          -4.60967700000000    4.34833200000000    1.87225200000000
C          -5.25051100000000    3.20156900000000    1.43048900000000
C          -4.48279500000000    2.16250800000000    0.89452300000000
C           3.06951000000000   -2.28977000000000    0.76174700000000
C           2.44462700000000   -3.42835300000000    1.24869900000000
C           3.21915400000000   -4.45101000000000    1.79784700000000
C           4.60980400000000   -4.34836100000000    1.87217100000000
C           5.25058000000000   -3.20153900000000    1.43049600000000
C           4.48281600000000   -2.16248400000000    0.89456000000000
H          -0.69788500000000   -4.56602500000000   -1.42895900000000
C          -3.23555600000000   -3.94774100000000   -1.07978800000000
C          -4.75356500000000   -2.06302000000000   -0.46890800000000
C           4.75352800000000    2.06306400000000   -0.46879000000000
C           3.23552800000000    3.94770900000000   -1.07998500000000
H           0.69784000000000    4.56603400000000   -1.42900700000000
H          -1.36836400000000    3.53676800000000    1.21896800000000
H          -2.72700400000000    5.34139300000000    2.17417200000000
H           1.36847300000000   -3.53699100000000    1.21869300000000
H           2.72716900000000   -5.34156700000000    2.17385800000000
N          -4.47221000000000   -3.36838800000000   -0.85036800000000
N           4.47216800000000    3.36838700000000   -0.85040800000000
O           3.14268900000000    5.11379900000000   -1.41084200000000
O           5.91029200000000    1.72047500000000   -0.29706600000000
O          -5.91033900000000   -1.72043800000000   -0.29722800000000
O          -3.14270600000000   -5.11382800000000   -1.41065400000000
H          -5.27663000000000   -3.97177800000000   -0.97041900000000
H           5.27658900000000    3.97177900000000   -0.97044600000000
H          -5.18683800000000    5.16372800000000    2.29450500000000
H           5.18698000000000   -5.16375000000000    2.29441600000000
H          -6.32709300000000    3.09653900000000    1.51347300000000
C          -4.88124300000000    0.86063200000000    0.48276100000000
H           6.32714700000000   -3.09641100000000    1.51354700000000
C           4.88123100000000   -0.86057200000000    0.48286900000000
H           1.29400200000000   -3.12527300000000   -1.03979700000000
H          -1.29403900000000    3.12532200000000   -1.03966000000000
H          -5.88215100000000    0.45843000000000    0.46725000000000
H           5.88211200000000   -0.45828900000000    0.46750000000000
