# Supplementary material for: Redox–protonation landscape of indene-annulated perylenes: chemodivergent switching of multistate NIR chromophores
Source: Chem Sci. 2026 Jun 2;17(28):13850–61. doi: 10.1039/d6sc01695b (PMC13248289; doi:10.1039/d6sc01695b)
Supplement: SC-017-D6SC01695B-s001 [file SC-017-D6SC01695B-s001.zip › PDI/mofsn_55_H1(-1,1).xyz]

61
 Written by MDA
C           0.78867200000000    3.53867700000000   -1.09870700000000
C          -0.32382200000000    2.73365900000000   -0.86647800000000
C          -0.18576000000000    1.41681000000000   -0.44701900000000
C           1.12350500000000    0.85549100000000   -0.38335600000000
C           2.25331500000000    1.69672800000000   -0.53819100000000
C           2.06458200000000    3.04884500000000   -0.90512600000000
C           3.55722200000000    1.16596600000000   -0.33930800000000
C           3.68415700000000   -0.14078700000000    0.07367000000000
C           2.55858500000000   -1.00029800000000    0.19995000000000
C           1.29220500000000   -0.54775400000000   -0.17081000000000
C           0.12854300000000   -1.39882400000000   -0.44902000000000
C          -1.16480000000000   -0.84499400000000   -0.37068600000000
C          -1.34608400000000    0.56910600000000   -0.14446800000000
C          -2.58541300000000    1.03161100000000    0.23906900000000
C          -3.77356900000000    0.15115300000000    0.14431200000000
C          -3.60767200000000   -1.18682000000000   -0.31124100000000
C          -2.30847600000000   -1.69080600000000   -0.52296500000000
C          -2.08662800000000   -3.03550100000000   -0.91964000000000
C          -0.80538400000000   -3.52134200000000   -1.11795800000000
C           0.29817000000000   -2.72146900000000   -0.87157300000000
C           3.04042400000000   -2.27002200000000    0.79439400000000
C           2.36294300000000   -3.37327700000000    1.31419300000000
C           3.08839500000000   -4.40145300000000    1.90325500000000
C           4.47737500000000   -4.34344900000000    1.98582400000000
C           5.15692900000000   -3.23020500000000    1.50270000000000
C           4.43643100000000   -2.19730400000000    0.92610300000000
C          -3.06866600000000    2.30411800000000    0.78012600000000
C          -2.43143000000000    3.44316200000000    1.27217600000000
C          -3.17965100000000    4.47281700000000    1.82824600000000
C          -4.57260000000000    4.36594000000000    1.90674300000000
C          -5.22488600000000    3.22496800000000    1.46929800000000
C          -4.48252400000000    2.16945700000000    0.92588400000000
H           0.67547300000000    4.56860600000000   -1.41803500000000
C           3.22111800000000    3.93136800000000   -1.10792400000000
C           4.73261900000000    2.02543500000000   -0.52504800000000
C          -4.74802100000000   -2.04788900000000   -0.50650400000000
C          -3.22562600000000   -3.93626300000000   -1.14354800000000
H          -0.69928300000000   -4.54581000000000   -1.45680400000000
H           1.28423900000000   -3.43581200000000    1.26435700000000
H           2.55958700000000   -5.25999300000000    2.30451200000000
H          -1.35280400000000    3.53644500000000    1.23554900000000
H          -2.67987400000000    5.36070300000000    2.20196600000000
N           4.45837100000000    3.33432300000000   -0.89607700000000
N          -4.45302800000000   -3.36036800000000   -0.92182600000000
O          -3.12672100000000   -5.10718400000000   -1.49732100000000
O          -5.92975900000000   -1.75288100000000   -0.34637500000000
O           5.89296500000000    1.66969700000000   -0.37600800000000
O           3.15717400000000    5.10292900000000   -1.43979300000000
H           5.26493500000000    3.93034500000000   -1.02938000000000
H          -5.26002300000000   -3.95409100000000   -1.05790300000000
H           5.02800700000000   -5.15983600000000    2.44239100000000
H          -5.14834500000000    5.18305400000000    2.33363400000000
H           6.23727300000000   -3.16156900000000    1.59125800000000
C           4.94720600000000   -0.87336300000000    0.43350800000000
H          -6.30270800000000    3.13374800000000    1.56714900000000
C          -4.89295900000000    0.86180600000000    0.50724300000000
H          -1.31647000000000    3.13878100000000   -1.00401000000000
H           1.29479800000000   -3.11257500000000   -1.02385900000000
H           5.53027900000000   -0.33033600000000    1.18243500000000
H          -5.89932300000000    0.47594300000000    0.50169000000000
H           5.60700800000000   -0.95754100000000   -0.43638800000000
