# Supplementary material for: Redox–protonation landscape of indene-annulated perylenes: chemodivergent switching of multistate NIR chromophores
Source: Chem Sci. 2026 Jun 2;17(28):13850–61. doi: 10.1039/d6sc01695b (PMC13248289; doi:10.1039/d6sc01695b)
Supplement: SC-017-D6SC01695B-s001 [file SC-017-D6SC01695B-s001.zip › PDI/mofsn_55_H1(-1,3).xyz]

61
 Written by MDA
C           0.71133900000000    3.57956400000000   -1.01164600000000
C          -0.37266400000000    2.75797700000000   -0.80724500000000
C          -0.20859900000000    1.41312600000000   -0.41843700000000
C           1.10965300000000    0.87313900000000   -0.35316700000000
C           2.23158000000000    1.74587500000000   -0.50977700000000
C           2.01128500000000    3.10152900000000   -0.83526600000000
C           3.54811200000000    1.23078700000000   -0.36087100000000
C           3.70876700000000   -0.09718200000000    0.02235600000000
C           2.61891500000000   -0.96616900000000    0.16776200000000
C           1.31204700000000   -0.52518400000000   -0.16388500000000
C           0.18289200000000   -1.38650600000000   -0.41676100000000
C          -1.13451700000000   -0.85213100000000   -0.35798100000000
C          -1.33849100000000    0.55348900000000   -0.16407400000000
C          -2.63293800000000    0.98784800000000    0.17650500000000
C          -3.74408400000000    0.10242800000000    0.04406900000000
C          -3.57668800000000   -1.23040800000000   -0.35648300000000
C          -2.25309300000000   -1.72977100000000   -0.52066200000000
C          -2.02550700000000   -3.08014200000000   -0.86006300000000
C          -0.72416500000000   -3.55389900000000   -1.03628100000000
C           0.35302600000000   -2.72914700000000   -0.81664800000000
C           3.12305500000000   -2.21895700000000    0.76905600000000
C           2.47511100000000   -3.32785700000000    1.31611400000000
C           3.22878100000000   -4.34651900000000    1.88992800000000
C           4.61768300000000   -4.27454100000000    1.93498200000000
C           5.26986300000000   -3.15215200000000    1.42928000000000
C           4.52420500000000   -2.13095500000000    0.86838400000000
C          -3.16037200000000    2.23359900000000    0.75568600000000
C          -2.56541600000000    3.37548000000000    1.28238700000000
C          -3.36502900000000    4.37100800000000    1.84154200000000
C          -4.75630500000000    4.24815300000000    1.89467700000000
C          -5.36830600000000    3.10104100000000    1.41501800000000
C          -4.57838600000000    2.08655300000000    0.86572300000000
H           0.58792700000000    4.61193100000000   -1.31887800000000
C           3.13811600000000    4.00593700000000   -1.03217900000000
C           4.69608500000000    2.10716000000000   -0.54591200000000
C          -4.71933200000000   -2.12238100000000   -0.54497200000000
C          -3.14561900000000   -3.99483600000000   -1.06485100000000
H          -0.59516200000000   -4.58301000000000   -1.35092300000000
H           1.39584100000000   -3.40249300000000    1.30599000000000
H           2.71980300000000   -5.20825100000000    2.31085700000000
H          -1.49089000000000    3.50195200000000    1.26630700000000
H          -2.89121200000000    5.26058500000000    2.24508600000000
N           4.38835900000000    3.42334500000000   -0.86714800000000
N          -4.39979300000000   -3.42986600000000   -0.88734200000000
O          -3.04379900000000   -5.17577400000000   -1.37200500000000
O          -5.90031000000000   -1.81120500000000   -0.42749500000000
O           5.87428300000000    1.77491000000000   -0.43864000000000
O           3.05146800000000    5.19310800000000   -1.32443700000000
H           5.18144900000000    4.03660600000000   -0.99962600000000
H          -5.18804200000000   -4.04887000000000   -1.02252400000000
H           5.19013200000000   -5.08214100000000    2.38056500000000
H          -5.35297500000000    5.04451600000000    2.32801000000000
H           6.35135200000000   -3.06862100000000    1.49156200000000
C           4.99578200000000   -0.79740400000000    0.36394900000000
H          -6.44512400000000    2.97540000000000    1.47866700000000
C          -4.93936400000000    0.78840400000000    0.41490300000000
H          -1.37231500000000    3.13374600000000   -0.97655200000000
H           1.35509400000000   -3.10232100000000   -0.97820000000000
H           5.57729000000000   -0.24038500000000    1.10377000000000
H          -5.92671400000000    0.35458400000000    0.38134200000000
H           5.64593600000000   -0.86764000000000   -0.51435500000000
