# Supplementary material for: Redox–protonation landscape of indene-annulated perylenes: chemodivergent switching of multistate NIR chromophores
Source: Chem Sci. 2026 Jun 2;17(28):13850–61. doi: 10.1039/d6sc01695b (PMC13248289; doi:10.1039/d6sc01695b)
Supplement: SC-017-D6SC01695B-s001 [file SC-017-D6SC01695B-s001.zip › PDI/mofsn_55_H1(-2,2).xyz]

61
 Written by MDA
C           0.71557400000000    3.56778000000000   -1.04058800000000
C          -0.36687300000000    2.75738500000000   -0.81011300000000
C          -0.20784400000000    1.41466200000000   -0.40191800000000
C           1.10725500000000    0.87015600000000   -0.34877500000000
C           2.23811000000000    1.73383200000000   -0.52640200000000
C           2.02361500000000    3.08491300000000   -0.87107300000000
C           3.55500200000000    1.20820100000000   -0.37834400000000
C           3.70014100000000   -0.12442500000000    0.02447200000000
C           2.60899100000000   -0.98005200000000    0.17149100000000
C           1.29626800000000   -0.53012100000000   -0.16305300000000
C           0.16108000000000   -1.38450900000000   -0.42230200000000
C          -1.14961200000000   -0.85061000000000   -0.35834300000000
C          -1.34981600000000    0.55873300000000   -0.13558700000000
C          -2.62316700000000    1.00671300000000    0.22413900000000
C          -3.78502500000000    0.12307900000000    0.09127700000000
C          -3.59820000000000   -1.22164200000000   -0.35474300000000
C          -2.28516500000000   -1.71798600000000   -0.52760100000000
C          -2.04386200000000   -3.06839400000000   -0.89410500000000
C          -0.73925300000000   -3.54060300000000   -1.06167100000000
C           0.34193700000000   -2.73048700000000   -0.82320000000000
C           3.09942100000000   -2.22489200000000    0.79636500000000
C           2.44081900000000   -3.32828100000000    1.34394800000000
C           3.18352400000000   -4.34472500000000    1.93814600000000
C           4.57172800000000   -4.27992400000000    2.00551800000000
C           5.23455200000000   -3.16339000000000    1.49564600000000
C           4.50180100000000   -2.14530500000000    0.91440300000000
C          -3.12575300000000    2.25618100000000    0.78634300000000
C          -2.51504800000000    3.39755400000000    1.30820900000000
C          -3.28577800000000    4.41050200000000    1.87026700000000
C          -4.67895400000000    4.28930700000000    1.92802500000000
C          -5.30901000000000    3.14717600000000    1.45732500000000
C          -4.54838600000000    2.10757300000000    0.90531100000000
H           0.59329500000000    4.59619100000000   -1.36187500000000
C           3.15023800000000    3.97098500000000   -1.09186600000000
C           4.70027900000000    2.06474800000000   -0.57628200000000
C          -4.71959900000000   -2.09548000000000   -0.55965800000000
C          -3.15413200000000   -3.97826700000000   -1.12441500000000
H          -0.61737600000000   -4.56824700000000   -1.38768200000000
H           1.36195800000000   -3.39981700000000    1.30653100000000
H           2.66314700000000   -5.20157600000000    2.35712400000000
H          -1.43730000000000    3.50538900000000    1.28272500000000
H          -2.79955700000000    5.29857000000000    2.26466700000000
N           4.39582500000000    3.37834300000000   -0.92053100000000
N          -4.39529500000000   -3.40908100000000   -0.94347400000000
O          -3.05611300000000   -5.16451100000000   -1.45628900000000
O          -5.91940800000000   -1.82549400000000   -0.43703800000000
O           5.88934600000000    1.74027400000000   -0.46908400000000
O           3.08701300000000    5.16013900000000   -1.40968600000000
H           5.19195800000000    3.98316100000000   -1.06663900000000
H          -5.19053700000000   -4.01546700000000   -1.08635400000000
H           5.13478100000000   -5.08581100000000    2.46797900000000
H          -5.27164700000000    5.09286300000000    2.36112700000000
H           6.31639400000000   -3.08259000000000    1.57095600000000
C           4.98212700000000   -0.82022800000000    0.39532900000000
H          -6.38886200000000    3.04226100000000    1.53522200000000
C          -4.92976300000000    0.80872000000000    0.45182100000000
H          -1.36921600000000    3.13458000000000   -0.95878800000000
H           1.34561400000000   -3.10173400000000   -0.98077800000000
H           5.55416700000000   -0.25222000000000    1.13488200000000
H          -5.92709800000000    0.39921600000000    0.42893700000000
H           5.64653100000000   -0.90613600000000   -0.47122400000000
