# Supplementary material for: Redox–protonation landscape of indene-annulated perylenes: chemodivergent switching of multistate NIR chromophores
Source: Chem Sci. 2026 Jun 2;17(28):13850–61. doi: 10.1039/d6sc01695b (PMC13248289; doi:10.1039/d6sc01695b)
Supplement: SC-017-D6SC01695B-s001 [file SC-017-D6SC01695B-s001.zip › PDI/mofsn_55_H1(-2,4).xyz]

61
 Written by MDA
C           0.75680300000000    3.59258300000000   -0.99409000000000
C          -0.34023800000000    2.77966400000000   -0.76528300000000
C          -0.18916200000000    1.43068000000000   -0.39371400000000
C           1.12696100000000    0.88490400000000   -0.35423100000000
C           2.24525000000000    1.71959400000000   -0.55687100000000
C           2.04668300000000    3.09125800000000   -0.87504400000000
C           3.57971200000000    1.19160300000000   -0.42956300000000
C           3.71231600000000   -0.13820800000000    0.00366200000000
C           2.61579200000000   -0.97893400000000    0.19497800000000
C           1.29358500000000   -0.53940300000000   -0.12280100000000
C           0.16990300000000   -1.39724400000000   -0.40173800000000
C          -1.14890800000000   -0.85455500000000   -0.36406500000000
C          -1.31745700000000    0.57238700000000   -0.12039400000000
C          -2.63081600000000    1.00597900000000    0.20636500000000
C          -3.74725600000000    0.14568700000000    0.01810900000000
C          -3.60411600000000   -1.18726600000000   -0.42860700000000
C          -2.25877000000000   -1.69933500000000   -0.56891300000000
C          -2.05200900000000   -3.06947900000000   -0.89555100000000
C          -0.76246600000000   -3.56521600000000   -1.01996500000000
C           0.32745400000000   -2.74389000000000   -0.78621200000000
C           3.10807400000000   -2.20836400000000    0.83736400000000
C           2.44570700000000   -3.29578100000000    1.41532600000000
C           3.18782900000000   -4.31402100000000    2.00931000000000
C           4.57741900000000   -4.26625100000000    2.04975400000000
C           5.24477400000000   -3.16328200000000    1.50971900000000
C           4.51480700000000   -2.14611400000000    0.92636200000000
C          -3.15041300000000    2.21759200000000    0.82571100000000
C          -2.54771600000000    3.34725300000000    1.39150900000000
C          -3.33822700000000    4.33594200000000    1.96506800000000
C          -4.73750700000000    4.23325700000000    2.00662300000000
C          -5.35779600000000    3.10619900000000    1.49036900000000
C          -4.58147000000000    2.09308500000000    0.91927700000000
H           0.63743200000000    4.63361400000000   -1.27532300000000
C           3.18728200000000    3.97069400000000   -1.10792500000000
C           4.71641500000000    2.03194100000000   -0.64200500000000
C          -4.73493600000000   -2.04712200000000   -0.65140200000000
C          -3.18423600000000   -3.96081200000000   -1.13339100000000
H          -0.63663100000000   -4.60332700000000   -1.30756100000000
H           1.36487100000000   -3.34990600000000    1.40506600000000
H           2.66548800000000   -5.15858700000000    2.45146400000000
H          -1.47049200000000    3.45630600000000    1.38499600000000
H          -2.85599500000000    5.20996700000000    2.39580400000000
N           4.42154800000000    3.36486700000000   -0.98150600000000
N          -4.42490700000000   -3.37241800000000   -1.00208700000000
O          -3.10028300000000   -5.15155800000000   -1.43589000000000
O          -5.93536800000000   -1.75062100000000   -0.57126800000000
O           5.91419300000000    1.71497300000000   -0.55871400000000
O           3.11891600000000    5.16596000000000   -1.40231600000000
H           5.22571900000000    3.95632200000000   -1.13315600000000
H          -5.22293000000000   -3.97074200000000   -1.15899700000000
H           5.13945100000000   -5.07226700000000    2.51374600000000
H          -5.32692700000000    5.02722000000000    2.45694900000000
H           6.32899200000000   -3.09495300000000    1.56459900000000
C           4.99479400000000   -0.83481200000000    0.37237400000000
H          -6.43850800000000    2.99420800000000    1.54112900000000
C          -4.94377000000000    0.82034600000000    0.41319200000000
H          -1.33896700000000    3.17671200000000   -0.89214500000000
H           1.32829100000000   -3.13542900000000   -0.91499500000000
H           5.58131500000000   -0.25583300000000    1.09270000000000
H          -5.93136800000000    0.38909600000000    0.34676100000000
H           5.64837000000000   -0.94294500000000   -0.50023300000000
