# Supplementary material for: Redox–protonation landscape of indene-annulated perylenes: chemodivergent switching of multistate NIR chromophores
Source: Chem Sci. 2026 Jun 2;17(28):13850–61. doi: 10.1039/d6sc01695b (PMC13248289; doi:10.1039/d6sc01695b)
Supplement: SC-017-D6SC01695B-s001 [file SC-017-D6SC01695B-s001.zip › PDI/mofsn_55_H1(-3,1).xyz]

61
 Written by MDA
C           0.64121300000000    3.59199200000000   -0.96956700000000
C          -0.41323600000000    2.77098300000000   -0.72880700000000
C          -0.23035800000000    1.40454800000000   -0.34336500000000
C           1.09232400000000    0.88211800000000   -0.30821800000000
C           2.21567200000000    1.76733800000000   -0.51582000000000
C           1.97580600000000    3.11746500000000   -0.83787100000000
C           3.55065300000000    1.25254100000000   -0.42439800000000
C           3.72355100000000   -0.09383400000000   -0.02647300000000
C           2.65978500000000   -0.95598300000000    0.15049500000000
C           1.30548800000000   -0.51951600000000   -0.14740900000000
C           0.20118300000000   -1.37407900000000   -0.38206600000000
C          -1.13240300000000   -0.85741200000000   -0.33229000000000
C          -1.35579700000000    0.53990000000000   -0.11265500000000
C          -2.67166400000000    0.98178400000000    0.21157700000000
C          -3.79547000000000    0.09718600000000    0.03309700000000
C          -3.58213500000000   -1.25805300000000   -0.40349600000000
C          -2.25980600000000   -1.74843800000000   -0.52420400000000
C          -1.99683600000000   -3.10906900000000   -0.86145000000000
C          -0.66627900000000   -3.56442700000000   -0.99432300000000
C           0.39320600000000   -2.74654300000000   -0.75896700000000
C           3.17161600000000   -2.16582700000000    0.80563200000000
C           2.53625600000000   -3.26938800000000    1.38888800000000
C           3.30251700000000   -4.26529200000000    1.99101800000000
C           4.69113300000000   -4.18823800000000    2.03876100000000
C           5.33172800000000   -3.06997600000000    1.49309900000000
C           4.58016800000000   -2.07337000000000    0.90439800000000
C          -3.19607300000000    2.19582000000000    0.79432900000000
C          -2.62464900000000    3.34553800000000    1.35761600000000
C          -3.42185800000000    4.33428600000000    1.92409100000000
C          -4.82022600000000    4.19547900000000    1.95407100000000
C          -5.41856400000000    3.05474900000000    1.44413400000000
C          -4.63574400000000    2.02901000000000    0.88336500000000
H           0.50280500000000    4.62020300000000   -1.28670200000000
C           3.07719200000000    4.01116000000000   -1.08726100000000
C           4.66875300000000    2.11176400000000   -0.64911000000000
C          -4.68438400000000   -2.14753200000000   -0.63789500000000
C          -3.07179300000000   -4.02484300000000   -1.10824600000000
H          -0.52802500000000   -4.59417800000000   -1.31124100000000
H           1.45783800000000   -3.35476200000000    1.36250400000000
H           2.79647400000000   -5.12040800000000    2.43415100000000
H          -1.54783800000000    3.47395000000000    1.35813200000000
H          -2.95449100000000    5.22166700000000    2.34782900000000
N           4.33255800000000    3.42758100000000   -0.96680700000000
N          -4.32809200000000   -3.45938700000000   -0.98121700000000
O          -2.97820800000000   -5.22965000000000   -1.41942300000000
O          -5.90207100000000   -1.90105100000000   -0.57511600000000
O           5.88169200000000    1.81766800000000   -0.59308800000000
O           3.00699300000000    5.21377100000000   -1.39301800000000
H           5.11587900000000    4.04226500000000   -1.13454700000000
H          -5.11018900000000   -4.07700500000000   -1.14293300000000
H           5.27078200000000   -4.97858400000000    2.51034000000000
H          -5.43413200000000    4.98270900000000    2.39334700000000
H           6.41484300000000   -2.97295800000000    1.55104000000000
C           5.02582500000000   -0.75039700000000    0.34963100000000
H          -6.50106500000000    2.93359800000000    1.49601200000000
C          -4.97904000000000    0.74881800000000    0.39419500000000
H          -1.42665200000000    3.12350800000000   -0.86457400000000
H           1.40317400000000   -3.09989900000000   -0.92373700000000
H           5.58931800000000   -0.15274600000000    1.07317200000000
H          -5.96321500000000    0.30820400000000    0.34917100000000
H           5.68945700000000   -0.84042400000000   -0.51765900000000
