# Supplementary material for: Redox–protonation landscape of indene-annulated perylenes: chemodivergent switching of multistate NIR chromophores
Source: Chem Sci. 2026 Jun 2;17(28):13850–61. doi: 10.1039/d6sc01695b (PMC13248289; doi:10.1039/d6sc01695b)
Supplement: SC-017-D6SC01695B-s001 [file SC-017-D6SC01695B-s001.zip › PDI/mofsn_55_H1(-3,3).xyz]

61
 Written by MDA
C           0.68210100000000    3.59565300000000   -0.97240600000000
C          -0.38694300000000    2.77010400000000   -0.74716700000000
C          -0.22582300000000    1.41268100000000   -0.36155600000000
C           1.10892600000000    0.89067500000000   -0.31194600000000
C           2.21883800000000    1.75289600000000   -0.49671000000000
C           2.01044100000000    3.13992400000000   -0.82738600000000
C           3.55406300000000    1.22296700000000   -0.39243200000000
C           3.73254200000000   -0.09061600000000   -0.02312500000000
C           2.62599300000000   -0.97260700000000    0.20170400000000
C           1.30245500000000   -0.51979700000000   -0.11680000000000
C           0.17839200000000   -1.37558900000000   -0.36951400000000
C          -1.15472200000000   -0.86188900000000   -0.33587900000000
C          -1.36233900000000    0.55161400000000   -0.12638900000000
C          -2.65669400000000    0.98646700000000    0.21082400000000
C          -3.80233900000000    0.09754300000000    0.04742900000000
C          -3.60172800000000   -1.24852000000000   -0.39122200000000
C          -2.27032700000000   -1.73637300000000   -0.52159300000000
C          -2.01758500000000   -3.09694300000000   -0.86628100000000
C          -0.69676700000000   -3.55622800000000   -0.98948700000000
C           0.36877600000000   -2.73516700000000   -0.73803200000000
C           3.12885500000000   -2.17580600000000    0.81363400000000
C           2.50077200000000   -3.29181400000000    1.42402000000000
C           3.27481000000000   -4.29344700000000    1.99406300000000
C           4.67037500000000   -4.24419200000000    2.00139700000000
C           5.30553500000000   -3.11970000000000    1.43280800000000
C           4.55509200000000   -2.11629400000000    0.86951500000000
C          -3.18202400000000    2.22064500000000    0.78021900000000
C          -2.59716200000000    3.36417300000000    1.32824100000000
C          -3.38757900000000    4.36365500000000    1.89205600000000
C          -4.78181600000000    4.23059600000000    1.92527700000000
C          -5.39126400000000    3.08865500000000    1.42609900000000
C          -4.61274200000000    2.05879900000000    0.87295200000000
H           0.53644200000000    4.62529100000000   -1.28496500000000
C           3.10034400000000    4.01693100000000   -1.05641300000000
C           4.69519400000000    2.10773800000000   -0.62698900000000
C          -4.70626700000000   -2.12932000000000   -0.61835200000000
C          -3.10748900000000   -4.00886700000000   -1.11706100000000
H          -0.55347600000000   -4.58821600000000   -1.29515400000000
H           1.42129100000000   -3.36593500000000    1.44798100000000
H           2.76917400000000   -5.14252900000000    2.45294800000000
H          -1.52024900000000    3.48427700000000    1.31565900000000
H          -2.91452600000000    5.25198900000000    2.30483400000000
N           4.37621600000000    3.41027000000000   -0.92355900000000
N          -4.36066000000000   -3.44370000000000   -0.98088800000000
O          -3.01183200000000   -5.20650600000000   -1.43655700000000
O          -5.92109700000000   -1.87906900000000   -0.53678200000000
O           5.89035000000000    1.77479700000000   -0.57615300000000
O           3.07593800000000    5.23187700000000   -1.36331700000000
H           5.15884300000000    4.02476700000000   -1.09218800000000
H          -5.14612000000000   -4.05734600000000   -1.13990700000000
H           5.25385900000000   -5.04472200000000    2.44994500000000
H          -5.39078300000000    5.02404600000000    2.35896500000000
H           6.39221100000000   -3.03547200000000    1.45420500000000
C           5.02574100000000   -0.81331700000000    0.27166600000000
H          -6.47306800000000    2.97314100000000    1.48298000000000
C          -4.96911600000000    0.76942700000000    0.39581200000000
H          -1.39210900000000    3.14089200000000   -0.89929700000000
H           1.37948500000000   -3.10214500000000   -0.85664900000000
H           5.67412400000000   -0.23567700000000    0.93718500000000
H          -5.95929300000000    0.34272700000000    0.35363400000000
H           5.61729500000000   -0.95780400000000   -0.64245100000000
