# Supplementary material for: Redox–protonation landscape of indene-annulated perylenes: chemodivergent switching of multistate NIR chromophores
Source: Chem Sci. 2026 Jun 2;17(28):13850–61. doi: 10.1039/d6sc01695b (PMC13248289; doi:10.1039/d6sc01695b)
Supplement: SC-017-D6SC01695B-s001 [file SC-017-D6SC01695B-s001.zip › PDI/mofsn_55_H1(0,2).xyz]

61
 Written by MDA
C           0.78350800000000    3.55435400000000   -1.07842500000000
C          -0.32699700000000    2.73574100000000   -0.86226900000000
C          -0.18000900000000    1.42104600000000   -0.45066400000000
C           1.12770700000000    0.86304200000000   -0.37172600000000
C           2.24974200000000    1.71401200000000   -0.51355600000000
C           2.05395400000000    3.06654700000000   -0.87211400000000
C           3.55715400000000    1.19287900000000   -0.31647400000000
C           3.69990500000000   -0.11350200000000    0.07972400000000
C           2.57607000000000   -0.98612000000000    0.20306100000000
C           1.31030400000000   -0.53889200000000   -0.16154400000000
C           0.15179700000000   -1.39728400000000   -0.44725100000000
C          -1.15351600000000   -0.84746500000000   -0.37814300000000
C          -1.33950500000000    0.56491900000000   -0.16424700000000
C          -2.59088200000000    1.00716900000000    0.20921600000000
C          -3.73424800000000    0.12063800000000    0.10535500000000
C          -3.58769700000000   -1.19646700000000   -0.31420400000000
C          -2.27594900000000   -1.70174900000000   -0.52754700000000
C          -2.07049100000000   -3.04905600000000   -0.89727300000000
C          -0.79397500000000   -3.53152600000000   -1.09976500000000
C           0.30827700000000   -2.71427700000000   -0.86728700000000
C           3.07098700000000   -2.25946000000000    0.77336800000000
C           2.40331100000000   -3.37100000000000    1.29048000000000
C           3.13949900000000   -4.40460300000000    1.85272700000000
C           4.53038000000000   -4.34156300000000    1.91159300000000
C           5.20018400000000   -3.22009200000000    1.43695500000000
C           4.46770700000000   -2.18071400000000    0.88660400000000
C          -3.10667200000000    2.28095100000000    0.75994100000000
C          -2.49264600000000    3.42194100000000    1.25396300000000
C          -3.27717900000000    4.43685800000000    1.80413800000000
C          -4.66655900000000    4.32382000000000    1.87123100000000
C          -5.29663800000000    3.17347500000000    1.42138900000000
C          -4.51882900000000    2.14334900000000    0.88538900000000
H           0.66915700000000    4.58483700000000   -1.39429500000000
C           3.21189900000000    3.96591900000000   -1.05936000000000
C           4.73193700000000    2.06827600000000   -0.49671600000000
C          -4.75263800000000   -2.08184300000000   -0.49118300000000
C          -3.21926800000000   -3.95607100000000   -1.09396100000000
H          -0.67537400000000   -4.55896300000000   -1.42357400000000
H           1.32353100000000   -3.43474100000000    1.27219800000000
H           2.62189900000000   -5.26929100000000    2.25403700000000
H          -1.41725200000000    3.53898800000000    1.22907300000000
H          -2.79327700000000    5.32942100000000    2.18587600000000
N           4.45156600000000    3.37969700000000   -0.85211400000000
N          -4.46117700000000   -3.38481800000000   -0.87216400000000
O          -3.11718000000000   -5.12125500000000   -1.42587800000000
O          -5.91268600000000   -1.74581100000000   -0.32731500000000
O           5.88620200000000    1.70813300000000   -0.35074300000000
O           3.12092800000000    5.13599300000000   -1.37405300000000
H           5.25541500000000    3.98276400000000   -0.97789300000000
H          -5.26102900000000   -3.99295400000000   -0.99841500000000
H           5.09008600000000   -5.16232600000000    2.34743600000000
H          -5.25211200000000    5.13306400000000    2.29378300000000
H           6.28072100000000   -3.14991500000000    1.51242500000000
C           4.96852300000000   -0.84622300000000    0.41474400000000
H          -6.37278700000000    3.05998100000000    1.49893600000000
C          -4.90534500000000    0.83809800000000    0.46679700000000
H          -1.31912100000000    3.13608100000000   -1.01959300000000
H           1.30326500000000   -3.11059100000000   -1.01664300000000
H           5.55531700000000   -0.31653700000000    1.17007300000000
H          -5.90331300000000    0.42886800000000    0.44460800000000
H           5.62122500000000   -0.91006500000000   -0.46196900000000
