# Supplementary material for: Redox–protonation landscape of indene-annulated perylenes: chemodivergent switching of multistate NIR chromophores
Source: Chem Sci. 2026 Jun 2;17(28):13850–61. doi: 10.1039/d6sc01695b (PMC13248289; doi:10.1039/d6sc01695b)
Supplement: SC-017-D6SC01695B-s001 [file SC-017-D6SC01695B-s001.zip › PDI/mofsn_55_H2(-1,2).xyz]

62
 Written by MDA
C          -0.70958400000000   -3.56843300000000   -1.01929200000000
C           0.37125700000000   -2.74398100000000   -0.80633800000000
C           0.20201500000000   -1.40041800000000   -0.41654500000000
C          -1.11857600000000   -0.86474900000000   -0.35654300000000
C          -2.23627900000000   -1.74062700000000   -0.51934500000000
C          -2.01081900000000   -3.09456500000000   -0.84884900000000
C          -3.55551200000000   -1.23141800000000   -0.37272500000000
C          -3.72249100000000    0.09358000000000    0.01500500000000
C          -2.63577300000000    0.96692100000000    0.16601000000000
C          -1.32670300000000    0.53335400000000   -0.16550200000000
C          -0.20201900000000    1.40041300000000   -0.41653600000000
C           1.11857200000000    0.86474300000000   -0.35655300000000
C           1.32670100000000   -0.53335900000000   -0.16551200000000
C           2.63576900000000   -0.96692700000000    0.16599700000000
C           3.72248700000000   -0.09358900000000    0.01498300000000
C           3.55550700000000    1.23141100000000   -0.37274600000000
C           2.23627400000000    1.74062100000000   -0.51936700000000
C           2.01081400000000    3.09455900000000   -0.84886800000000
C           0.70957600000000    3.56843800000000   -1.01926700000000
C          -0.37126400000000    2.74398700000000   -0.80630200000000
C          -3.14693000000000    2.21531000000000    0.77101200000000
C          -2.50460400000000    3.32449000000000    1.32416000000000
C          -3.26378000000000    4.33627300000000    1.90244500000000
C          -4.65250700000000    4.25747800000000    1.94552900000000
C          -5.29896200000000    3.13510300000000    1.43303300000000
C          -4.54759100000000    2.12034200000000    0.86778300000000
C           3.14693100000000   -2.21531200000000    0.77101400000000
C           2.50461600000000   -3.32447300000000    1.32420400000000
C           3.26380300000000   -4.33625900000000    1.90247500000000
C           4.65253100000000   -4.25747900000000    1.94551400000000
C           5.29897700000000   -3.13510900000000    1.43299600000000
C           4.54759500000000   -2.12034400000000    0.86776500000000
H          -0.58098900000000   -4.60015200000000   -1.32641200000000
C          -3.13444600000000   -4.00260100000000   -1.05343400000000
C          -4.70025500000000   -2.11176200000000   -0.56485600000000
C           4.70025000000000    2.11175900000000   -0.56485800000000
C           3.13444200000000    4.00258100000000   -1.05350700000000
H           0.58097900000000    4.60015900000000   -1.32638100000000
H          -1.42584600000000    3.40466600000000    1.31319100000000
H          -2.75943300000000    5.19839300000000    2.32805700000000
H           1.42585600000000   -3.40463400000000    1.31328500000000
H           2.75946000000000   -5.19836800000000    2.32811500000000
N          -4.38729700000000   -3.42556500000000   -0.89050500000000
N           4.38729000000000    3.42558300000000   -0.89042100000000
O           3.04173400000000    5.18779300000000   -1.35009100000000
O           5.87939200000000    1.78362800000000   -0.46030800000000
O          -5.87939800000000   -1.78363400000000   -0.46030400000000
O          -3.04174000000000   -5.18780000000000   -1.35006800000000
H          -5.17782200000000   -4.04101500000000   -1.02819800000000
H           5.17781400000000    4.04102700000000   -1.02814300000000
H          -5.22919400000000    5.06013300000000    2.39458600000000
H           5.22922500000000   -5.06013600000000    2.39455700000000
H          -6.38013300000000    3.04631000000000    1.49323700000000
C          -5.01303000000000    0.78768400000000    0.35558100000000
H           6.38015000000000   -3.04632000000000    1.49317000000000
C           5.01302500000000   -0.78767400000000    0.35559100000000
H           1.37219900000000   -3.12071700000000   -0.96589200000000
H          -1.37220900000000    3.12073700000000   -0.96581100000000
H          -5.59557500000000    0.22500700000000    1.09021500000000
H           5.59549700000000   -0.22499700000000    1.09028900000000
H          -5.65975000000000    0.86038900000000   -0.52509700000000
H           5.65982000000000   -0.86032700000000   -0.52503200000000
