# Supplementary material for: Redox–protonation landscape of indene-annulated perylenes: chemodivergent switching of multistate NIR chromophores
Source: Chem Sci. 2026 Jun 2;17(28):13850–61. doi: 10.1039/d6sc01695b (PMC13248289; doi:10.1039/d6sc01695b)
Supplement: SC-017-D6SC01695B-s001 [file SC-017-D6SC01695B-s001.zip › PDI/mofsn_55_H2(-1,4).xyz]

62
 Written by MDA
C          -0.67202100000000   -3.61658300000000   -0.84549700000000
C           0.39880400000000   -2.79901800000000   -0.60255700000000
C           0.23031700000000   -1.40389500000000   -0.30041300000000
C          -1.10850700000000   -0.88593000000000   -0.30031500000000
C          -2.19519200000000   -1.73447600000000   -0.54014800000000
C          -1.97982600000000   -3.11361900000000   -0.81135000000000
C          -3.54552300000000   -1.22757200000000   -0.51887100000000
C          -3.74752300000000    0.09582400000000   -0.11256000000000
C          -2.67886500000000    0.94106600000000    0.17852600000000
C          -1.30955800000000    0.53423600000000   -0.09638300000000
C          -0.23027800000000    1.40391700000000   -0.30032500000000
C           1.10852800000000    0.88595900000000   -0.30023900000000
C           1.30957200000000   -0.53423100000000   -0.09639500000000
C           2.67889400000000   -0.94107400000000    0.17846800000000
C           3.74756600000000   -0.09587300000000   -0.11262500000000
C           3.54556400000000    1.22754300000000   -0.51888700000000
C           2.19523900000000    1.73447900000000   -0.54008300000000
C           1.97990500000000    3.11362700000000   -0.81123600000000
C           0.67207700000000    3.61659900000000   -0.84539800000000
C          -0.39874200000000    2.79904400000000   -0.60247300000000
C          -3.20763300000000    2.12143000000000    0.85855700000000
C          -2.57585600000000    3.16265400000000    1.54652900000000
C          -3.35361600000000    4.14839600000000    2.14393200000000
C          -4.74383300000000    4.10539500000000    2.07752200000000
C          -5.38190400000000    3.04434400000000    1.43247800000000
C          -4.61707800000000    2.05554100000000    0.84531800000000
C           3.20760100000000   -2.12141600000000    0.85855500000000
C           2.57571700000000   -3.16249700000000    1.54663700000000
C           3.35340100000000   -4.14823500000000    2.14414900000000
C           4.74362100000000   -4.10532000000000    2.07774200000000
C           5.38178800000000   -3.04440500000000    1.43256500000000
C           4.61704500000000   -2.05561600000000    0.84528100000000
H          -0.53613300000000   -4.66318900000000   -1.09328500000000
C          -3.09286100000000   -4.01356000000000   -1.09680000000000
C          -4.66996700000000   -2.10311400000000   -0.80128700000000
C           4.67002400000000    2.10308500000000   -0.80133700000000
C           3.09292100000000    4.01355300000000   -1.09664400000000
H           0.53620600000000    4.66321300000000   -1.09316500000000
H          -1.49709000000000    3.19946600000000    1.62572400000000
H          -2.86595300000000    4.95953700000000    2.67587800000000
H           1.49694600000000   -3.19920500000000    1.62579800000000
H           2.86568900000000   -4.95928100000000    2.67619200000000
N          -4.35173300000000   -3.42988200000000   -1.07754500000000
N           4.35182100000000    3.42985100000000   -1.07744900000000
O           2.97846000000000    5.20798800000000   -1.34599200000000
O           5.85050900000000    1.75936600000000   -0.81243900000000
O          -5.85046800000000   -1.75947400000000   -0.81229800000000
O          -2.97836800000000   -5.20802600000000   -1.34598300000000
H          -5.13242100000000   -4.04002300000000   -1.27515900000000
H           5.13246800000000    4.04001500000000   -1.27515500000000
H          -5.33281200000000    4.88655800000000    2.54796800000000
H           5.33255600000000   -4.88644400000000    2.54831400000000
H          -6.46652100000000    2.98585800000000    1.41117800000000
C          -5.05659800000000    0.77617200000000    0.19186500000000
H           6.46641000000000   -2.98602400000000    1.41129500000000
C           5.05661000000000   -0.77625200000000    0.19183100000000
H           1.40079800000000   -3.19491500000000   -0.69189800000000
H          -1.40072900000000    3.19494800000000   -0.69183000000000
H          -5.69427400000000    0.16569000000000    0.83666600000000
H           5.69430100000000   -0.16578800000000    0.83663300000000
H          -5.63790300000000    0.93367600000000   -0.72262000000000
H           5.63790400000000   -0.93377000000000   -0.72265800000000
