# Supplementary material for: Redox–protonation landscape of indene-annulated perylenes: chemodivergent switching of multistate NIR chromophores
Source: Chem Sci. 2026 Jun 2;17(28):13850–61. doi: 10.1039/d6sc01695b (PMC13248289; doi:10.1039/d6sc01695b)
Supplement: SC-017-D6SC01695B-s001 [file SC-017-D6SC01695B-s001.zip › PDI/mofsn_55_H2(-2,1).xyz]

62
 Written by MDA
C          -0.66665600000000   -3.58751200000000   -0.96778900000000
C           0.39718600000000   -2.76894800000000   -0.75871400000000
C           0.21821300000000   -1.39465100000000   -0.39344300000000
C          -1.10827900000000   -0.86800000000000   -0.34617200000000
C          -2.23087500000000   -1.75631100000000   -0.52656300000000
C          -1.99310100000000   -3.11240600000000   -0.82724700000000
C          -3.55681700000000   -1.24313400000000   -0.42647000000000
C          -3.73042900000000    0.09926700000000   -0.03967400000000
C          -2.66569200000000    0.96528000000000    0.13560700000000
C          -1.32161900000000    0.52955900000000   -0.17113300000000
C          -0.21821200000000    1.39465200000000   -0.39344200000000
C           1.10828000000000    0.86800000000000   -0.34617100000000
C           1.32162000000000   -0.52955800000000   -0.17113300000000
C           2.66569200000000   -0.96528000000000    0.13560700000000
C           3.73042900000000   -0.09926800000000   -0.03967300000000
C           3.55681800000000    1.24313300000000   -0.42647000000000
C           2.23087600000000    1.75631100000000   -0.52656200000000
C           1.99310200000000    3.11240600000000   -0.82724600000000
C           0.66665800000000    3.58751300000000   -0.96778700000000
C          -0.39718400000000    2.76895000000000   -0.75871200000000
C          -3.17637600000000    2.18477900000000    0.78223600000000
C          -2.54267800000000    3.28365400000000    1.36997400000000
C          -3.31018500000000    4.28040800000000    1.96841100000000
C          -4.69826500000000    4.20256700000000    2.00434100000000
C          -5.33747300000000    3.08783200000000    1.45647700000000
C          -4.58277200000000    2.09002600000000    0.87180900000000
C           3.17637500000000   -2.18477800000000    0.78223700000000
C           2.54267500000000   -3.28365100000000    1.36997500000000
C           3.31018000000000   -4.28040600000000    1.96841300000000
C           4.69826000000000   -4.20256700000000    2.00434300000000
C           5.33747000000000   -3.08783400000000    1.45647900000000
C           4.58277100000000   -2.09002700000000    0.87181000000000
H          -0.53723300000000   -4.62143600000000   -1.26973200000000
C          -3.09553000000000   -4.01649000000000   -1.04681200000000
C          -4.68296100000000   -2.11427100000000   -0.63007500000000
C           4.68296200000000    2.11427000000000   -0.63007500000000
C           3.09553200000000    4.01649000000000   -1.04681100000000
H           0.53723500000000    4.62143800000000   -1.26973000000000
H          -1.46407300000000    3.36758800000000    1.36090400000000
H          -2.80725200000000    5.13325200000000    2.41701800000000
H           1.46407000000000   -3.36758400000000    1.36090500000000
H           2.80724600000000   -5.13324900000000    2.41702100000000
N          -4.35239900000000   -3.43349000000000   -0.92713700000000
N           4.35240100000000    3.43348900000000   -0.92713600000000
O           3.01480700000000    5.21877900000000   -1.32561400000000
O           5.88290500000000    1.80654100000000   -0.56421700000000
O          -5.88290400000000   -1.80654200000000   -0.56421600000000
O          -3.01480500000000   -5.21877900000000   -1.32561600000000
H          -5.13706200000000   -4.05229900000000   -1.07545700000000
H           5.13706400000000    4.05229800000000   -1.07545700000000
H          -5.27977000000000    4.99270300000000    2.47154100000000
H           5.27976400000000   -4.99270400000000    2.47154400000000
H          -6.41997000000000    2.99333000000000    1.50789600000000
C          -5.03125800000000    0.76736900000000    0.31904500000000
H           6.41996700000000   -2.99333300000000    1.50789800000000
C           5.03125800000000   -0.76737100000000    0.31904500000000
H           1.40307500000000   -3.13110400000000   -0.92365300000000
H          -1.40307400000000    3.13110600000000   -0.92365100000000
H          -5.60712100000000    0.17482200000000    1.03576000000000
H           5.60712100000000   -0.17482400000000    1.03576000000000
H          -5.68046100000000    0.85732600000000   -0.55858500000000
H           5.68046100000000   -0.85732800000000   -0.55858500000000
