# Supplementary material for: Redox–protonation landscape of indene-annulated perylenes: chemodivergent switching of multistate NIR chromophores
Source: Chem Sci. 2026 Jun 2;17(28):13850–61. doi: 10.1039/d6sc01695b (PMC13248289; doi:10.1039/d6sc01695b)
Supplement: SC-017-D6SC01695B-s001 [file SC-017-D6SC01695B-s001.zip › PDI/mofsn_55_H2(-2,3).xyz]

62
 Written by MDA
C          -0.79442500000000   -3.54831200000000   -1.11591100000000
C           0.30572400000000   -2.73911700000000   -0.87502400000000
C           0.15779500000000   -1.41494100000000   -0.44392800000000
C          -1.14497800000000   -0.85742100000000   -0.38229000000000
C          -2.27827600000000   -1.69369300000000   -0.57668300000000
C          -2.08133200000000   -3.04760500000000   -0.94268400000000
C          -3.60086200000000   -1.16438100000000   -0.39236200000000
C          -3.71575800000000    0.16660900000000    0.06052200000000
C          -2.60772300000000    1.00210500000000    0.20931100000000
C          -1.30517000000000    0.55595900000000   -0.13631800000000
C          -0.15779000000000    1.41489700000000   -0.44398100000000
C           1.14498000000000    0.85739200000000   -0.38232700000000
C           1.30519600000000   -0.55599100000000   -0.13632700000000
C           2.60772500000000   -1.00205900000000    0.20931300000000
C           3.71576400000000   -0.16659100000000    0.06058100000000
C           3.60084900000000    1.16444100000000   -0.39227600000000
C           2.27827200000000    1.69369600000000   -0.57668800000000
C           2.08129600000000    3.04759000000000   -0.94275200000000
C           0.79437900000000    3.54827000000000   -1.11601600000000
C          -0.30575000000000    2.73906600000000   -0.87511100000000
C          -3.08015200000000    2.25046700000000    0.84021600000000
C          -2.39872000000000    3.35186100000000    1.36313300000000
C          -3.11884300000000    4.38289500000000    1.96143500000000
C          -4.50584600000000    4.33162700000000    2.05795500000000
C          -5.19067300000000    3.21687800000000    1.57023700000000
C          -4.48107500000000    2.18681300000000    0.98153300000000
C           3.08020000000000   -2.25053800000000    0.84014300000000
C           2.39876600000000   -3.35187600000000    1.36309300000000
C           3.11889900000000   -4.38295500000000    1.96135100000000
C           4.50589700000000   -4.33168100000000    2.05780200000000
C           5.19071600000000   -3.21691200000000    1.57011900000000
C           4.48111000000000   -2.18682000000000    0.98144600000000
H          -0.68362100000000   -4.57853900000000   -1.43524800000000
C          -3.23131600000000   -3.92250200000000   -1.16507100000000
C          -4.74307100000000   -1.99719300000000   -0.59068500000000
C           4.74304600000000    1.99727400000000   -0.59060800000000
C           3.23125900000000    3.92250300000000   -1.16514900000000
H           0.68357400000000    4.57847400000000   -1.43542500000000
H          -1.31953400000000    3.40852100000000    1.30496600000000
H          -2.58238900000000    5.23959800000000    2.36091600000000
H           1.31957600000000   -3.40850500000000    1.30497900000000
H           2.58245200000000   -5.23965600000000    2.36084000000000
N          -4.45504200000000   -3.32089100000000   -0.97572600000000
N           4.45499700000000    3.32095000000000   -0.97566900000000
O           3.16763900000000    5.10929200000000   -1.49755000000000
O           5.94097400000000    1.68598200000000   -0.46259300000000
O          -5.94098700000000   -1.68585100000000   -0.46276200000000
O          -3.16770500000000   -5.10931600000000   -1.49737800000000
H          -5.26513500000000   -3.90717400000000   -1.11786800000000
H           5.26506400000000    3.90725800000000   -1.11786000000000
H          -5.05171600000000    5.14750300000000    2.52421900000000
H           5.05180700000000   -5.14760000000000    2.52395300000000
H          -6.27190100000000    3.14900000000000    1.66715700000000
C          -4.98245900000000    0.86553000000000    0.47146600000000
H           6.27195400000000   -3.14908600000000    1.66697700000000
C           4.98248100000000   -0.86549600000000    0.47147800000000
H           1.30390700000000   -3.13444400000000   -1.01930600000000
H          -1.30396700000000    3.13436700000000   -1.01938600000000
H          -5.53678600000000    0.30305900000000    1.23045200000000
H           5.53655300000000   -0.30312500000000    1.23075400000000
H          -5.67672100000000    0.96015600000000   -0.37098600000000
H           5.67701000000000   -0.95980300000000   -0.37077000000000
