# Supplementary material for: Redox–protonation landscape of indene-annulated perylenes: chemodivergent switching of multistate NIR chromophores
Source: Chem Sci. 2026 Jun 2;17(28):13850–61. doi: 10.1039/d6sc01695b (PMC13248289; doi:10.1039/d6sc01695b)
Supplement: SC-017-D6SC01695B-s001 [file SC-017-D6SC01695B-s001.zip › PDI/mofsn_55_H2(0,1).xyz]

62
 Written by MDA
C          -0.77377500000000   -3.54584100000000   -1.07827300000000
C           0.33094500000000   -2.72213200000000   -0.85362800000000
C           0.17599800000000   -1.40795600000000   -0.44236900000000
C          -1.13634700000000   -0.85742700000000   -0.37042800000000
C          -2.25287300000000   -1.71482300000000   -0.51888100000000
C          -2.04812300000000   -3.06573500000000   -0.87893700000000
C          -3.56417700000000   -1.20168000000000   -0.32730300000000
C          -3.71713300000000    0.10309900000000    0.07051500000000
C          -2.59979500000000    0.98257200000000    0.19992800000000
C          -1.32967700000000    0.54317600000000   -0.16011000000000
C          -0.17599600000000    1.40796500000000   -0.44239600000000
C           1.13635000000000    0.85743200000000   -0.37044800000000
C           1.32967600000000   -0.54316300000000   -0.16010300000000
C           2.59980200000000   -0.98257700000000    0.19990800000000
C           3.71715000000000   -0.10312200000000    0.07046700000000
C           3.56419100000000    1.20166600000000   -0.32733900000000
C           2.25288300000000    1.71482000000000   -0.51890400000000
C           2.04813600000000    3.06573800000000   -0.87894100000000
C           0.77379200000000    3.54584800000000   -1.07828500000000
C          -0.33093000000000    2.72213700000000   -0.85366700000000
C          -3.10544200000000    2.25179200000000    0.77072000000000
C          -2.44796100000000    3.36718000000000    1.29272000000000
C          -3.19339200000000    4.39362500000000    1.85578200000000
C          -4.58398500000000    4.32058000000000    1.90978000000000
C          -5.24386400000000    3.19573900000000    1.42949100000000
C          -4.50199600000000    2.16309500000000    0.87895400000000
C           3.10543100000000   -2.25180200000000    0.77070800000000
C           2.44794000000000   -3.36721800000000    1.29262000000000
C           3.19334800000000   -4.39362700000000    1.85578700000000
C           4.58393000000000   -4.32053100000000    1.90994900000000
C           5.24382100000000   -3.19568600000000    1.42968300000000
C           4.50197600000000   -2.16308300000000    0.87903800000000
H          -0.65147700000000   -4.57548500000000   -1.39387900000000
C          -3.19950600000000   -3.97108400000000   -1.07398600000000
C          -4.73310000000000   -2.08363100000000   -0.51430400000000
C           4.73311700000000    2.08360600000000   -0.51439200000000
C           3.19952100000000    3.97109500000000   -1.07394500000000
H           0.65149700000000    4.57548600000000   -1.39391400000000
H          -1.36869300000000    3.43935500000000    1.27760100000000
H          -2.68331800000000    5.26097500000000    2.26101300000000
H           1.36867400000000   -3.43943700000000    1.27738600000000
H           2.68325500000000   -5.26098900000000    2.26096800000000
N          -4.44369100000000   -3.39235500000000   -0.87129100000000
N           4.44369500000000    3.39242900000000   -0.87100000000000
O           3.10104200000000    5.13993200000000   -1.39125000000000
O           5.89017800000000    1.73006000000000   -0.37348100000000
O          -5.89015000000000   -1.73013600000000   -0.37315800000000
O          -3.10102400000000   -5.13989000000000   -1.39140600000000
H          -5.24340200000000   -3.99978900000000   -1.00216800000000
H           5.24340400000000    3.99985000000000   -1.00195200000000
H          -5.15109100000000    5.13617100000000    2.34577600000000
H           5.15101400000000   -5.13610100000000    2.34601300000000
H          -6.32413700000000    3.11748900000000    1.50080000000000
C          -4.99195500000000    0.82648700000000    0.40208300000000
H           6.32408700000000   -3.11740200000000    1.50107300000000
C           4.99197300000000   -0.82654900000000    0.40198500000000
H           1.32533700000000   -3.12085000000000   -1.00072600000000
H          -1.32531900000000    3.12085700000000   -1.00082300000000
H          -5.57840200000000    0.29115200000000    1.15364300000000
H           5.57864100000000   -0.29116000000000    1.15332400000000
H          -5.64142300000000    0.88820300000000   -0.47719000000000
H           5.64125000000000   -0.88848000000000   -0.47742100000000
