# Supplementary material for: Redox–protonation landscape of indene-annulated perylenes: chemodivergent switching of multistate NIR chromophores
Source: Chem Sci. 2026 Jun 2;17(28):13850–61. doi: 10.1039/d6sc01695b (PMC13248289; doi:10.1039/d6sc01695b)
Supplement: SC-017-D6SC01695B-s001 [file SC-017-D6SC01695B-s001.zip › PDI/mofsn_55_H2(0,3).xyz]

62
 Written by MDA
C          -0.64013700000000   -3.59384000000000   -0.90946000000000
C           0.42111700000000   -2.76877000000000   -0.68202800000000
C           0.23159300000000   -1.39426600000000   -0.32995900000000
C          -1.09288400000000   -0.87464600000000   -0.29635400000000
C          -2.19937800000000   -1.76112100000000   -0.49817100000000
C          -1.95626200000000   -3.10744800000000   -0.79931600000000
C          -3.53154400000000   -1.26205600000000   -0.43349500000000
C          -3.74463100000000    0.06167400000000   -0.06055200000000
C          -2.67487500000000    0.93127900000000    0.17373000000000
C          -1.32402500000000    0.51491400000000   -0.11834300000000
C          -0.23159000000000    1.39426900000000   -0.32995500000000
C           1.09288500000000    0.87464900000000   -0.29635000000000
C           1.32402500000000   -0.51491200000000   -0.11834300000000
C           2.67487500000000   -0.93127800000000    0.17373000000000
C           3.74463200000000   -0.06167600000000   -0.06055400000000
C           3.53154700000000    1.26205400000000   -0.43349500000000
C           2.19937900000000    1.76112200000000   -0.49816800000000
C           1.95626500000000    3.10744700000000   -0.79931200000000
C           0.64014100000000    3.59384200000000   -0.90945500000000
C          -0.42111400000000    2.76877300000000   -0.68202400000000
C          -3.20057300000000    2.14344500000000    0.80409400000000
C          -2.56948100000000    3.21746200000000    1.44035200000000
C          -3.34786700000000    4.21599000000000    2.00793800000000
C          -4.74003500000000    4.15227800000000    1.96109800000000
C          -5.37639900000000    3.06215900000000    1.37358000000000
C          -4.60715900000000    2.05699000000000    0.81613200000000
C           3.20057000000000   -2.14344200000000    0.80409700000000
C           2.56947400000000   -3.21745600000000    1.44035800000000
C           3.34785600000000   -4.21598500000000    2.00794500000000
C           4.74002500000000   -4.15227900000000    1.96110400000000
C           5.37639200000000   -3.06216300000000    1.37358300000000
C           4.60715600000000   -2.05699100000000    0.81613400000000
H          -0.50500800000000   -4.62939800000000   -1.19752100000000
C          -3.06956000000000   -4.03534100000000   -1.05196100000000
C          -4.66678500000000   -2.16267200000000   -0.68348300000000
C           4.66678800000000    2.16266900000000   -0.68348400000000
C           3.06956500000000    4.03533900000000   -1.05195800000000
H           0.50501300000000    4.62940000000000   -1.19751600000000
H          -1.49094000000000    3.27190600000000    1.50964700000000
H          -2.86454500000000    5.05207300000000    2.50182600000000
H           1.49093300000000   -3.27189500000000    1.50965300000000
H           2.86453200000000   -5.05206600000000    2.50183500000000
N          -4.33495900000000   -3.47689400000000   -0.96938300000000
N           4.33496400000000    3.47689200000000   -0.96938300000000
O           2.92312000000000    5.21486400000000   -1.31830600000000
O           5.83713500000000    1.81702800000000   -0.65193600000000
O          -5.83713200000000   -1.81703300000000   -0.65193300000000
O          -2.92311400000000   -5.21486500000000   -1.31830900000000
H          -5.11214400000000   -4.10204300000000   -1.14403800000000
H           5.11214800000000    4.10204000000000   -1.14403800000000
H          -5.33027100000000    4.94551800000000    2.40743100000000
H           5.33025800000000   -4.94552000000000    2.40743800000000
H          -6.45950900000000    2.99202900000000    1.37164400000000
C          -5.05090100000000    0.74729000000000    0.23235100000000
H           6.45950300000000   -2.99203700000000    1.37164700000000
C           5.05090100000000   -0.74729400000000    0.23234900000000
H           1.42725600000000   -3.13929900000000   -0.81541400000000
H          -1.42725300000000    3.13930300000000   -0.81541000000000
H          -5.67399000000000    0.16569400000000    0.91643600000000
H           5.67399200000000   -0.16569900000000    0.91643300000000
H          -5.64689400000000    0.85670800000000   -0.67947100000000
H           5.64689300000000   -0.85671600000000   -0.67947300000000
