# Supplementary material for: Redox–protonation landscape of indene-annulated perylenes: chemodivergent switching of multistate NIR chromophores
Source: Chem Sci. 2026 Jun 2;17(28):13850–61. doi: 10.1039/d6sc01695b (PMC13248289; doi:10.1039/d6sc01695b)
Supplement: SC-017-D6SC01695B-s001 [file SC-017-D6SC01695B-s001.zip › PDI/mofsn_57_H0(-1,2).xyz]

60
 Written by MDA
C          -0.78280200000000   -3.59595200000000   -1.10206600000000
C           0.28608500000000   -2.76901100000000   -0.80320400000000
C           0.08978100000000   -1.45768800000000   -0.35662600000000
C          -1.22585400000000   -0.92446400000000   -0.31478200000000
C          -2.31814200000000   -1.79987700000000   -0.57105000000000
C          -2.08158300000000   -3.13605900000000   -0.96439800000000
C          -3.63522000000000   -1.30761200000000   -0.44821800000000
C          -3.82954000000000   -0.01868300000000    0.00241300000000
C          -2.78012200000000    0.86571700000000    0.26182700000000
C          -1.44946000000000    0.47177400000000   -0.04076300000000
C          -0.31438100000000    1.36068800000000   -0.19349800000000
C           0.99020900000000    0.81443300000000   -0.23637500000000
C           1.21375700000000   -0.59420800000000   -0.04249400000000
C           2.47927100000000   -1.04210000000000    0.31270900000000
C           3.63834300000000   -0.16946500000000    0.17545000000000
C           3.43653700000000    1.15147600000000   -0.32466700000000
C           2.14572200000000    1.63757400000000   -0.47596700000000
C           1.91338100000000    2.97650900000000   -0.94675700000000
C           0.66517100000000    3.48869700000000   -0.97944800000000
C          -0.48015100000000    2.78162800000000   -0.47201000000000
C          -3.17841400000000    2.11401400000000    0.96452900000000
C          -4.15555400000000    2.01984600000000    1.95843400000000
C          -4.71335800000000    3.14600900000000    2.55112400000000
C          -4.29787800000000    4.40889700000000    2.14716600000000
C          -3.29765100000000    4.52090000000000    1.19718300000000
C          -2.69830400000000    3.38895700000000    0.62083100000000
C           2.98122600000000   -2.29671100000000    0.87542300000000
C           2.36242200000000   -3.43649800000000    1.39061900000000
C           3.13220700000000   -4.44405100000000    1.95668600000000
C           4.52509500000000   -4.32377800000000    2.02540400000000
C           5.15837900000000   -3.18329700000000    1.55998100000000
C           4.39560300000000   -2.15219600000000    1.00212400000000
H          -0.62923100000000   -4.61177800000000   -1.44855700000000
C          -3.20542900000000   -4.02920100000000   -1.26320400000000
C          -4.78514200000000   -2.16449200000000   -0.73021100000000
C           4.57953300000000    2.00177200000000   -0.65217000000000
C           3.04053000000000    3.83840300000000   -1.35301800000000
H           0.54596700000000    4.51317100000000   -1.31486500000000
H          -4.49204600000000    1.03561800000000    2.26454300000000
H          -5.47542000000000    3.03277400000000    3.31511600000000
H           1.28531400000000   -3.54639200000000    1.35692100000000
H           2.64628900000000   -5.33184700000000    2.34905500000000
N          -4.46470400000000   -3.46028300000000   -1.12054400000000
N           4.27845500000000    3.27102000000000   -1.16407200000000
O           2.92268700000000    4.96743500000000   -1.80586200000000
O           5.75647300000000    1.69712100000000   -0.52910700000000
O          -5.95662300000000   -1.82467800000000   -0.64008600000000
O          -3.09669200000000   -5.19354100000000   -1.61912700000000
H          -5.24822400000000   -4.06764300000000   -1.32103500000000
H           5.08011200000000    3.83859900000000   -1.40495300000000
H          -4.73729300000000    5.30060800000000    2.58281800000000
H           5.11189900000000   -5.12664500000000    2.46293400000000
H          -2.94039300000000    5.50180200000000    0.89798600000000
C          -1.56539900000000    3.59887100000000   -0.24074600000000
H           6.23618600000000   -3.07637400000000    1.64308800000000
C           4.78224700000000   -0.85050400000000    0.54385600000000
H          -4.85241100000000    0.30752200000000    0.14840800000000
H           1.29713400000000   -3.12957900000000   -0.92823100000000
H          -1.44209800000000    4.62702000000000   -0.56975600000000
H           5.78451600000000   -0.45460900000000    0.50776900000000
