# Supplementary material for: Redox–protonation landscape of indene-annulated perylenes: chemodivergent switching of multistate NIR chromophores
Source: Chem Sci. 2026 Jun 2;17(28):13850–61. doi: 10.1039/d6sc01695b (PMC13248289; doi:10.1039/d6sc01695b)
Supplement: SC-017-D6SC01695B-s001 [file SC-017-D6SC01695B-s001.zip › PDI/mofsn_57_H0(-1,4).xyz]

60
 Written by MDA
C          -0.64102800000000   -3.61756200000000   -1.11998800000000
C           0.38906000000000   -2.74533600000000   -0.86466400000000
C           0.14890300000000   -1.43058100000000   -0.41019000000000
C          -1.18642800000000   -0.94811700000000   -0.32877300000000
C          -2.24223900000000   -1.89054100000000   -0.52261600000000
C          -1.96117000000000   -3.21612300000000   -0.91788200000000
C          -3.57278200000000   -1.46725800000000   -0.32490600000000
C          -3.81570600000000   -0.18124800000000    0.11259200000000
C          -2.81258300000000    0.77341300000000    0.28578200000000
C          -1.46606700000000    0.43497400000000   -0.06402500000000
C          -0.36556900000000    1.36938800000000   -0.23268900000000
C           0.97895900000000    0.85762900000000   -0.25201100000000
C           1.23182400000000   -0.54434500000000   -0.10959500000000
C           2.53723700000000   -0.97074300000000    0.21389300000000
C           3.63191200000000   -0.08063700000000    0.07678600000000
C           3.43857900000000    1.24577500000000   -0.32191500000000
C           2.09933400000000    1.73112900000000   -0.43684100000000
C           1.85995300000000    3.07456400000000   -0.76493800000000
C           0.56309900000000    3.55360400000000   -0.80896800000000
C          -0.54903700000000    2.77275500000000   -0.49042200000000
C          -3.29101800000000    2.04072600000000    0.87757400000000
C          -4.29229800000000    1.97980600000000    1.85451300000000
C          -4.96247800000000    3.10912600000000    2.29876200000000
C          -4.65446600000000    4.35429900000000    1.74429200000000
C          -3.64291000000000    4.44958100000000    0.81629300000000
C          -2.89714200000000    3.31545000000000    0.40326100000000
C           3.07692100000000   -2.21865800000000    0.77665400000000
C           2.49432800000000   -3.37211800000000    1.28949000000000
C           3.30556500000000   -4.36770100000000    1.83357600000000
C           4.69596900000000   -4.23364100000000    1.88412200000000
C           5.29658300000000   -3.07645200000000    1.41398100000000
C           4.49608800000000   -2.06162600000000    0.87907400000000
H          -0.45840900000000   -4.62394800000000   -1.47897400000000
C          -3.04636400000000   -4.16435000000000   -1.14818800000000
C          -4.69151700000000   -2.38587400000000   -0.53118100000000
C           4.56359000000000    2.14022700000000   -0.55421100000000
C           2.96210400000000    3.99585300000000   -1.03561800000000
H           0.43155500000000    4.60192700000000   -1.05033800000000
H          -4.55328200000000    1.01269000000000    2.26901000000000
H          -5.72997900000000    3.01864800000000    3.06020200000000
H           1.42091800000000   -3.50941100000000    1.27136700000000
H           2.84116800000000   -5.26707300000000    2.22635400000000
N          -4.32631900000000   -3.66261200000000   -0.93352200000000
N           4.22394400000000    3.44149300000000   -0.90715200000000
O           2.83394700000000    5.17278400000000   -1.35089700000000
O           5.75243800000000    1.84013000000000   -0.47009000000000
O          -5.87243200000000   -2.10432700000000   -0.37110800000000
O          -2.90134100000000   -5.32719300000000   -1.50497600000000
H          -5.08518200000000   -4.31367200000000   -1.08512600000000
H           5.00301200000000    4.06303400000000   -1.07867600000000
H          -5.19076700000000    5.24418100000000    2.05885700000000
H           5.30073900000000   -5.03012600000000    2.30566800000000
H          -3.36522500000000    5.41717700000000    0.40910200000000
C          -1.76991500000000    3.52958300000000   -0.41530800000000
H           6.37282000000000   -2.94359100000000    1.47237700000000
C           4.84328900000000   -0.76037100000000    0.43357400000000
H          -4.84840100000000    0.08643000000000    0.29589000000000
H           1.41092600000000   -3.05233700000000   -1.03884700000000
H          -1.67505500000000    4.54076800000000   -0.80083700000000
H           5.82541200000000   -0.31560200000000    0.38953000000000
