# Supplementary material for: Redox–protonation landscape of indene-annulated perylenes: chemodivergent switching of multistate NIR chromophores
Source: Chem Sci. 2026 Jun 2;17(28):13850–61. doi: 10.1039/d6sc01695b (PMC13248289; doi:10.1039/d6sc01695b)
Supplement: SC-017-D6SC01695B-s001 [file SC-017-D6SC01695B-s001.zip › PDI/mofsn_57_H0(-2,1).xyz]

60
 Written by MDA
C          -0.69826800000000   -3.61838600000000   -1.05250100000000
C           0.34274400000000   -2.78148900000000   -0.74184500000000
C           0.11725600000000   -1.45343700000000   -0.31241300000000
C          -1.20615000000000   -0.94509200000000   -0.29218500000000
C          -2.29003600000000   -1.84122100000000   -0.57065200000000
C          -2.02167800000000   -3.17697300000000   -0.94755100000000
C          -3.61627500000000   -1.36195100000000   -0.48833100000000
C          -3.83455700000000   -0.05996600000000   -0.02992300000000
C          -2.81524200000000    0.82660000000000    0.24832600000000
C          -1.45494500000000    0.45073100000000   -0.03937500000000
C          -0.35177700000000    1.35557800000000   -0.19160300000000
C           0.98149700000000    0.82839000000000   -0.23036800000000
C           1.22501600000000   -0.57037600000000   -0.02313400000000
C           2.51575600000000   -1.00514000000000    0.31455400000000
C           3.66328600000000   -0.12326200000000    0.13154300000000
C           3.43274800000000    1.19159800000000   -0.36858600000000
C           2.11528900000000    1.66746000000000   -0.48479100000000
C           1.85395100000000    3.00400600000000   -0.92313400000000
C           0.58636800000000    3.50150600000000   -0.92510500000000
C          -0.54197300000000    2.77462800000000   -0.44808500000000
C          -3.22819800000000    2.05461200000000    0.98183900000000
C          -4.18629100000000    1.93279900000000    1.98790000000000
C          -4.79103400000000    3.04200600000000    2.57667600000000
C          -4.42876300000000    4.31445800000000    2.15228800000000
C          -3.43484100000000    4.45807600000000    1.19763000000000
C          -2.78590600000000    3.34630900000000    0.62719800000000
C           3.03821700000000   -2.23096000000000    0.88963500000000
C           2.44532400000000   -3.37143200000000    1.44347700000000
C           3.23111900000000   -4.36196200000000    2.01408000000000
C           4.62849500000000   -4.22613100000000    2.05220500000000
C           5.24143200000000   -3.09308000000000    1.54956400000000
C           4.46443100000000   -2.06781900000000    0.98318500000000
H          -0.52518700000000   -4.63295400000000   -1.39473600000000
C          -3.11317500000000   -4.07999500000000   -1.26633500000000
C          -4.73417200000000   -2.22475400000000   -0.78545200000000
C           4.54160000000000    2.05477200000000   -0.70923200000000
C           2.95235500000000    3.89022500000000   -1.32691200000000
H           0.45643200000000    4.53458200000000   -1.22970700000000
H          -4.48231000000000    0.93542100000000    2.29508500000000
H          -5.54603300000000    2.90560100000000    3.34514200000000
H           1.36805100000000   -3.49020400000000    1.42969800000000
H           2.76027400000000   -5.24719900000000    2.43286600000000
N          -4.38027000000000   -3.52174400000000   -1.15835900000000
N           4.19971100000000    3.33417500000000   -1.18749600000000
O           2.82060500000000    5.03808800000000   -1.74858000000000
O           5.74066200000000    1.79056900000000   -0.63430300000000
O          -5.92943700000000   -1.92241400000000   -0.73257400000000
O          -2.99753800000000   -5.25664000000000   -1.61580200000000
H          -5.15074200000000   -4.13944100000000   -1.37218100000000
H           4.98622900000000    3.91877300000000   -1.43332900000000
H          -4.90281100000000    5.19481200000000    2.57871500000000
H           5.23272600000000   -5.01588800000000    2.49467400000000
H          -3.11805400000000    5.45068900000000    0.88819300000000
C          -1.66909300000000    3.57195400000000   -0.23872300000000
H           6.32184400000000   -2.97952600000000    1.60809500000000
C           4.82829900000000   -0.78496900000000    0.49115300000000
H          -4.86471500000000    0.24068100000000    0.12450000000000
H           1.36355600000000   -3.11849600000000   -0.85139400000000
H          -1.54924000000000    4.60714400000000   -0.54985500000000
H           5.82270600000000   -0.37171200000000    0.43520500000000
