# Supplementary material for: Redox–protonation landscape of indene-annulated perylenes: chemodivergent switching of multistate NIR chromophores
Source: Chem Sci. 2026 Jun 2;17(28):13850–61. doi: 10.1039/d6sc01695b (PMC13248289; doi:10.1039/d6sc01695b)
Supplement: SC-017-D6SC01695B-s001 [file SC-017-D6SC01695B-s001.zip › PDI/mofsn_57_H0(-2,3).xyz]

60
 Written by MDA
C          -0.65970600000000   -3.59992700000000   -1.15098600000000
C           0.37319200000000   -2.74803200000000   -0.86149000000000
C           0.14182000000000   -1.43504400000000   -0.38793500000000
C          -1.18908500000000   -0.93821100000000   -0.32335900000000
C          -2.25924700000000   -1.86210200000000   -0.55636300000000
C          -1.98712700000000   -3.18533000000000   -0.97144000000000
C          -3.58704100000000   -1.41649500000000   -0.38016700000000
C          -3.81065300000000   -0.12763500000000    0.08683900000000
C          -2.79782500000000    0.79935100000000    0.29991300000000
C          -1.44850400000000    0.44445000000000   -0.04189000000000
C          -0.32884300000000    1.36668900000000   -0.20002200000000
C           0.98999800000000    0.85197300000000   -0.23480400000000
C           1.23774400000000   -0.56162800000000   -0.06807800000000
C           2.51739400000000   -0.99795600000000    0.28276600000000
C           3.66397000000000   -0.11276800000000    0.15116800000000
C           3.45360700000000    1.22244300000000   -0.32394600000000
C           2.14063200000000    1.70569700000000   -0.45671200000000
C           1.88778900000000    3.04016000000000   -0.86213100000000
C           0.59621400000000    3.52859200000000   -0.86897100000000
C          -0.51718900000000    2.78670000000000   -0.46024300000000
C          -3.25757900000000    2.05661600000000    0.93433500000000
C          -4.26419300000000    1.97879400000000    1.90354900000000
C          -4.91672800000000    3.10092300000000    2.39759200000000
C          -4.57150700000000    4.36011600000000    1.90260300000000
C          -3.54831600000000    4.47059200000000    0.98619100000000
C          -2.82597800000000    3.34211600000000    0.52024300000000
C           3.02744000000000   -2.24908100000000    0.84226400000000
C           2.42336200000000   -3.40028000000000    1.34562100000000
C           3.20274700000000   -4.40827700000000    1.90796100000000
C           4.59167700000000   -4.27324600000000    1.98329200000000
C           5.21323800000000   -3.11853600000000    1.52507200000000
C           4.44522400000000   -2.09004200000000    0.97236800000000
H          -0.48221500000000   -4.60236900000000   -1.52424900000000
C          -3.07443500000000   -4.10392500000000   -1.24409100000000
C          -4.70763900000000   -2.30382400000000   -0.62678100000000
C           4.56795000000000    2.08683400000000   -0.61059900000000
C           2.98132800000000    3.93566800000000   -1.20387200000000
H           0.46938200000000    4.57154800000000   -1.13953500000000
H          -4.54688800000000    0.99849900000000    2.27121100000000
H          -5.69257600000000    2.99225600000000    3.14931400000000
H           1.34772400000000   -3.52248300000000    1.29946200000000
H           2.72279100000000   -5.30604100000000    2.28791500000000
N          -4.34932100000000   -3.57949200000000   -1.04604200000000
N           4.23120200000000    3.37424700000000   -1.05511600000000
O           2.86530500000000    5.10296400000000   -1.58935700000000
O           5.76967300000000    1.81560900000000   -0.51426300000000
O          -5.89989700000000   -2.02165200000000   -0.49304300000000
O          -2.95837000000000   -5.27031400000000   -1.62569000000000
H          -5.11486100000000   -4.21359500000000   -1.22739000000000
H           5.01888000000000    3.97210200000000   -1.26186800000000
H          -5.08604400000000    5.25098500000000    2.25351300000000
H           5.18875300000000   -5.07285000000000    2.41672400000000
H          -3.24446200000000    5.44983300000000    0.62576900000000
C          -1.69194700000000    3.56645300000000   -0.29098900000000
H           6.29103500000000   -3.00142800000000    1.61239900000000
C           4.81368100000000   -0.78103500000000    0.51703500000000
H          -4.84094500000000    0.15271300000000    0.26647300000000
H           1.39664000000000   -3.06238300000000   -1.01236000000000
H          -1.57532500000000    4.59766400000000   -0.61610400000000
H           5.80845500000000   -0.36534000000000    0.48199900000000
