# Supplementary material for: Redox–protonation landscape of indene-annulated perylenes: chemodivergent switching of multistate NIR chromophores
Source: Chem Sci. 2026 Jun 2;17(28):13850–61. doi: 10.1039/d6sc01695b (PMC13248289; doi:10.1039/d6sc01695b)
Supplement: SC-017-D6SC01695B-s001 [file SC-017-D6SC01695B-s001.zip › PDI/mofsn_57_H0(-3,2).xyz]

60
 Written by MDA
C          -0.58103000000000   -3.64161900000000   -1.00752000000000
C           0.42234400000000   -2.78614300000000   -0.68405700000000
C           0.15732900000000   -1.43864300000000   -0.27368900000000
C          -1.17939900000000   -0.96499300000000   -0.27229900000000
C          -2.24149600000000   -1.89678200000000   -0.57205100000000
C          -1.93373600000000   -3.22834100000000   -0.93522300000000
C          -3.58166200000000   -1.44486000000000   -0.52546200000000
C          -3.84104100000000   -0.13916900000000   -0.05487600000000
C          -2.86299900000000    0.76838700000000    0.24651000000000
C          -1.46543400000000    0.42641300000000   -0.03326000000000
C          -0.39022600000000    1.34458300000000   -0.16474100000000
C           0.96278700000000    0.84745800000000   -0.20410400000000
C           1.23700400000000   -0.53971600000000   -0.00491800000000
C           2.56805700000000   -0.95699900000000    0.30666800000000
C           3.67467700000000   -0.06975500000000    0.08219800000000
C           3.41463900000000    1.25130400000000   -0.41657900000000
C           2.08676000000000    1.71636500000000   -0.48835300000000
C           1.79481200000000    3.05167900000000   -0.90301800000000
C           0.49820700000000    3.52963500000000   -0.84601100000000
C          -0.59770100000000    2.78662500000000   -0.37942200000000
C          -3.32680600000000    1.97346200000000    0.98090300000000
C          -4.33209400000000    1.82510200000000    1.93809100000000
C          -4.99715900000000    2.90917600000000    2.51321800000000
C          -4.64222900000000    4.19693500000000    2.11889500000000
C          -3.60500200000000    4.37481600000000    1.22111100000000
C          -2.88323100000000    3.28724400000000    0.67006700000000
C           3.11547000000000   -2.14553700000000    0.91088700000000
C           2.56188700000000   -3.29149200000000    1.50208500000000
C           3.37550500000000   -4.25321700000000    2.08536300000000
C           4.77416100000000   -4.09205800000000    2.10488600000000
C           5.35426700000000   -2.95862900000000    1.56398300000000
C           4.55389600000000   -1.95673200000000    0.98126300000000
H          -0.37966600000000   -4.65231200000000   -1.34783600000000
C          -2.98544400000000   -4.14864700000000   -1.27600000000000
C          -4.66411200000000   -2.32381400000000   -0.84478300000000
C           4.49687600000000    2.12996600000000   -0.78610400000000
C           2.84953000000000    3.95094300000000   -1.31050900000000
H           0.35228000000000    4.57380300000000   -1.10427800000000
H          -4.61620900000000    0.81641800000000    2.21945200000000
H          -5.78432700000000    2.74337000000000    3.24438100000000
H           1.48669000000000   -3.43528000000000    1.50407800000000
H           2.92530600000000   -5.13847700000000    2.53098600000000
N          -4.26668900000000   -3.61353300000000   -1.20339400000000
N           4.11417700000000    3.40344000000000   -1.22726700000000
O           2.71741600000000    5.12186800000000   -1.70538800000000
O           5.71352400000000    1.88966700000000   -0.76655700000000
O          -5.88174300000000   -2.06438500000000   -0.82888500000000
O          -2.85368400000000   -5.33614700000000   -1.62224700000000
H          -5.01679400000000   -4.24889200000000   -1.43422100000000
H           4.88007800000000    4.00796200000000   -1.48668700000000
H          -5.15760400000000    5.06367800000000    2.53041300000000
H           5.40072000000000   -4.86009400000000    2.55946000000000
H          -3.29836700000000    5.38005200000000    0.93912100000000
C          -1.74987200000000    3.55657800000000   -0.13573000000000
H           6.43556200000000   -2.82388000000000    1.60390100000000
C           4.87543400000000   -0.68996400000000    0.44942600000000
H          -4.88292700000000    0.12077500000000    0.09656800000000
H           1.45584500000000   -3.08794100000000   -0.77798200000000
H          -1.62939400000000    4.60893600000000   -0.38913400000000
H           5.85447400000000   -0.24284500000000    0.36996400000000
