# Supplementary material for: Redox–protonation landscape of indene-annulated perylenes: chemodivergent switching of multistate NIR chromophores
Source: Chem Sci. 2026 Jun 2;17(28):13850–61. doi: 10.1039/d6sc01695b (PMC13248289; doi:10.1039/d6sc01695b)
Supplement: SC-017-D6SC01695B-s001 [file SC-017-D6SC01695B-s001.zip › PDI/mofsn_57_H0(-3,4).xyz]

60
 Written by MDA
C          -0.64996600000000   -3.64460300000000   -1.02224500000000
C           0.37091500000000   -2.78175200000000   -0.73085900000000
C           0.14992500000000   -1.44241200000000   -0.32041000000000
C          -1.20396700000000   -0.95241300000000   -0.30511700000000
C          -2.25017300000000   -1.86058300000000   -0.55109900000000
C          -1.99818800000000   -3.23037800000000   -0.91673700000000
C          -3.60346100000000   -1.40246900000000   -0.46567300000000
C          -3.84402200000000   -0.12468400000000   -0.03754100000000
C          -2.82685100000000    0.81229000000000    0.25184400000000
C          -1.45423100000000    0.46027100000000   -0.05690100000000
C          -0.34459800000000    1.35844800000000   -0.18853100000000
C           1.01428100000000    0.84917600000000   -0.24907400000000
C           1.25028700000000   -0.56125800000000   -0.05870900000000
C           2.54760200000000   -0.99169400000000    0.27818900000000
C           3.69074300000000   -0.12092800000000    0.07443400000000
C           3.47137100000000    1.20406800000000   -0.41539300000000
C           2.13938600000000    1.68953400000000   -0.49210200000000
C           1.89872500000000    3.05466500000000   -0.85891800000000
C           0.60742500000000    3.55310500000000   -0.76878400000000
C          -0.49798500000000    2.80912200000000   -0.34885400000000
C          -3.31774600000000    2.02632600000000    0.91156700000000
C          -4.42451000000000    1.92027800000000    1.77649300000000
C          -5.08843100000000    3.01697500000000    2.30559700000000
C          -4.65227200000000    4.30605400000000    1.97541200000000
C          -3.53790400000000    4.44693700000000    1.17608600000000
C          -2.81204700000000    3.33931100000000    0.66367300000000
C           3.06851900000000   -2.21267800000000    0.87612900000000
C           2.47989700000000   -3.34049400000000    1.45210000000000
C           3.26752700000000   -4.32721400000000    2.04139800000000
C           4.66264300000000   -4.19841700000000    2.07037200000000
C           5.27591300000000   -3.07336800000000    1.53789700000000
C           4.50112400000000   -2.05608600000000    0.95716600000000
H          -0.45184100000000   -4.65737900000000   -1.35833500000000
C          -3.05728100000000   -4.12387200000000   -1.21635600000000
C          -4.72417100000000   -2.29029400000000   -0.77345600000000
C           4.57352900000000    2.06382600000000   -0.74377800000000
C           2.97299300000000    3.93808400000000   -1.22069900000000
H           0.48140800000000    4.61329100000000   -0.96711300000000
H          -4.76666600000000    0.92552100000000    2.04019000000000
H          -5.93603500000000    2.86927300000000    2.97081700000000
H           1.40226500000000   -3.45816300000000    1.43715000000000
H           2.79225500000000   -5.20418800000000    2.47580700000000
N          -4.36433600000000   -3.56772200000000   -1.12091600000000
N           4.23005400000000    3.35615100000000   -1.16443300000000
O           2.87506700000000    5.13135100000000   -1.56303300000000
O           5.78566600000000    1.79292400000000   -0.70629600000000
O          -5.92120400000000   -1.97364100000000   -0.73013900000000
O          -2.98172800000000   -5.32645300000000   -1.55756600000000
H          -5.11617300000000   -4.20679300000000   -1.33062400000000
H           5.01131300000000    3.95511500000000   -1.38521800000000
H          -5.16678800000000    5.18459200000000    2.36011800000000
H           5.26905500000000   -4.98254600000000    2.52422000000000
H          -3.16644900000000    5.44120400000000    0.93551400000000
C          -1.63481400000000    3.60607100000000   -0.06237600000000
H           6.35872700000000   -2.96251500000000    1.58767200000000
C           4.85952500000000   -0.78455600000000    0.43435200000000
H          -4.88124700000000    0.17660500000000    0.04807500000000
H           1.39548200000000   -3.10869000000000   -0.85044400000000
H          -1.47825700000000    4.66366600000000   -0.26965700000000
H           5.85226400000000   -0.36777400000000    0.36096000000000
