# Supplementary material for: Redox–protonation landscape of indene-annulated perylenes: chemodivergent switching of multistate NIR chromophores
Source: Chem Sci. 2026 Jun 2;17(28):13850–61. doi: 10.1039/d6sc01695b (PMC13248289; doi:10.1039/d6sc01695b)
Supplement: SC-017-D6SC01695B-s001 [file SC-017-D6SC01695B-s001.zip › PDI/mofsn_57_H0(-4,1).xyz]

60
 Written by MDA
C          -0.48952300000000   -3.63431900000000   -1.07429800000000
C           0.48974000000000   -2.75588000000000   -0.75767600000000
C           0.20178000000000   -1.41370000000000   -0.32119900000000
C          -1.15538700000000   -0.96778400000000   -0.29465700000000
C          -2.19642300000000   -1.94058600000000   -0.56040900000000
C          -1.86157000000000   -3.26498900000000   -0.95596000000000
C          -3.54333200000000   -1.53324000000000   -0.44370900000000
C          -3.82338600000000   -0.22933300000000    0.03588800000000
C          -2.86625500000000    0.71358500000000    0.30039500000000
C          -1.46993400000000    0.40329200000000   -0.02763400000000
C          -0.40064900000000    1.36212800000000   -0.15906100000000
C           0.96063800000000    0.88573600000000   -0.18971800000000
C           1.25434300000000   -0.51142900000000   -0.03419700000000
C           2.60251100000000   -0.92041000000000    0.27686800000000
C           3.69550200000000   -0.02190000000000    0.06957300000000
C           3.43549100000000    1.31397000000000   -0.39957700000000
C           2.08111900000000    1.77618000000000   -0.44989400000000
C           1.77062700000000    3.10395200000000   -0.81054300000000
C           0.43887200000000    3.55752600000000   -0.76126100000000
C          -0.64376300000000    2.79234500000000   -0.37989400000000
C          -3.36768900000000    1.93750600000000    0.98774000000000
C          -4.34534100000000    1.80318400000000    1.96170500000000
C          -5.10405800000000    2.87657500000000    2.46405200000000
C          -4.88237100000000    4.13276900000000    1.88560400000000
C          -3.89139400000000    4.31877200000000    0.94688200000000
C          -2.99688700000000    3.26136900000000    0.53603200000000
C           3.15455500000000   -2.10842600000000    0.87484400000000
C           2.61467300000000   -3.27089800000000    1.44426700000000
C           3.43638500000000   -4.23698000000000    2.02122200000000
C           4.83190000000000   -4.06485600000000    2.05366900000000
C           5.40334300000000   -2.91334000000000    1.52798600000000
C           4.60002400000000   -1.90985200000000    0.95557900000000
H          -0.26601400000000   -4.63235100000000   -1.43968400000000
C          -2.88668400000000   -4.20629300000000   -1.26736700000000
C          -4.60867700000000   -2.44482900000000   -0.73236500000000
C           4.49496900000000    2.20249400000000   -0.73034300000000
C           2.81240000000000    4.02609900000000   -1.17852600000000
H           0.28361300000000    4.60701200000000   -0.99313300000000
H          -4.55399900000000    0.79762500000000    2.32180600000000
H          -5.86829000000000    2.71943500000000    3.22266200000000
H           1.54107700000000   -3.42854300000000    1.43151500000000
H           2.98918900000000   -5.13481900000000    2.44842200000000
N          -4.18281300000000   -3.71064800000000   -1.12963000000000
N           4.08191100000000    3.48862900000000   -1.11813500000000
O           2.68127600000000    5.22006800000000   -1.53384200000000
O           5.73428900000000    2.00145800000000   -0.73121400000000
O          -5.84007500000000   -2.23525100000000   -0.66618200000000
O          -2.75094900000000   -5.39464600000000   -1.64484900000000
H          -4.92025400000000   -4.36681000000000   -1.34090700000000
H           4.83758800000000    4.11486500000000   -1.35410900000000
H          -5.49128800000000    4.98975300000000    2.19006500000000
H           5.46572000000000   -4.83393900000000    2.50140800000000
H          -3.71498800000000    5.31276400000000    0.53403300000000
C          -1.89020800000000    3.52572300000000   -0.24074300000000
H           6.48512700000000   -2.76932900000000    1.57656800000000
C           4.90489500000000   -0.63493800000000    0.43702700000000
H          -4.86525200000000    0.00674400000000    0.21695400000000
H           1.53117600000000   -3.02428600000000   -0.87460400000000
H          -1.78049200000000    4.57401900000000   -0.52552900000000
H           5.87566300000000   -0.16640600000000    0.36577900000000
