# Supplementary material for: Redox–protonation landscape of indene-annulated perylenes: chemodivergent switching of multistate NIR chromophores
Source: Chem Sci. 2026 Jun 2;17(28):13850–61. doi: 10.1039/d6sc01695b (PMC13248289; doi:10.1039/d6sc01695b)
Supplement: SC-017-D6SC01695B-s001 [file SC-017-D6SC01695B-s001.zip › PDI/mofsn_57_H0(-4,3).xyz]

60
 Written by MDA
C          -0.59478700000000   -3.68976500000000   -0.86882600000000
C           0.40773000000000   -2.84065500000000   -0.53039600000000
C           0.16735100000000   -1.45331000000000   -0.21347000000000
C          -1.19511600000000   -0.98239000000000   -0.27641900000000
C          -2.23224500000000   -1.88517500000000   -0.60186900000000
C          -1.95068700000000   -3.26054200000000   -0.90780800000000
C          -3.58888400000000   -1.41939600000000   -0.64533800000000
C          -3.85146600000000   -0.12029000000000   -0.16895400000000
C          -2.88258200000000    0.77532200000000    0.21522400000000
C          -1.46380400000000    0.43898800000000   -0.04476200000000
C          -0.39965400000000    1.34034300000000   -0.13979900000000
C           0.97962200000000    0.84721100000000   -0.21436200000000
C           1.23350100000000   -0.56037900000000    0.01212100000000
C           2.59473100000000   -0.95543300000000    0.31219000000000
C           3.68956000000000   -0.08738500000000   -0.00806400000000
C           3.42208400000000    1.22048200000000   -0.54410200000000
C           2.06841800000000    1.68589000000000   -0.54260900000000
C           1.79320200000000    3.06464300000000   -0.90373500000000
C           0.51178700000000    3.55729400000000   -0.72242000000000
C          -0.57566100000000    2.80816200000000   -0.24343800000000
C          -3.37234800000000    1.93669700000000    0.99364500000000
C          -4.44882500000000    1.75419500000000    1.86694200000000
C          -5.13832300000000    2.80682000000000    2.48000100000000
C          -4.72299200000000    4.11339400000000    2.21894700000000
C          -3.61598600000000    4.32767900000000    1.41638600000000
C          -2.86979500000000    3.27002400000000    0.82718100000000
C           3.16187900000000   -2.09620900000000    0.97611700000000
C           2.63061300000000   -3.20178900000000    1.65890900000000
C           3.46199300000000   -4.13034000000000    2.27981400000000
C           4.86172200000000   -3.97730200000000    2.24281300000000
C           5.42677200000000   -2.88247500000000    1.60330100000000
C           4.61364900000000   -1.91378800000000    0.98238800000000
H          -0.38633700000000   -4.71928500000000   -1.14996000000000
C          -2.98474000000000   -4.15625700000000   -1.28443600000000
C          -4.65833600000000   -2.28395400000000   -1.01650800000000
C           4.47860100000000    2.08146800000000   -0.97242000000000
C           2.82964300000000    3.94584900000000   -1.35294600000000
H           0.36835800000000    4.61956300000000   -0.90426200000000
H          -4.77056200000000    0.73436100000000    2.05398600000000
H          -5.97846200000000    2.60260500000000    3.14195300000000
H           1.55475900000000   -3.33965900000000    1.70035200000000
H           3.02238700000000   -4.98398200000000    2.79661200000000
N          -4.26765500000000   -3.58807100000000   -1.32900200000000
N           4.08803200000000    3.36334300000000   -1.41220900000000
O           2.71462100000000    5.14751800000000   -1.69017700000000
O           5.70631900000000    1.84707200000000   -1.02272900000000
O          -5.88191000000000   -2.01306800000000   -1.08373500000000
O          -2.88573400000000   -5.37362800000000   -1.58638800000000
H          -5.01303300000000   -4.21937800000000   -1.57921800000000
H           4.85007100000000    3.96899500000000   -1.67428300000000
H          -5.24689400000000    4.96345400000000    2.66013300000000
H           5.50322100000000   -4.71794000000000    2.72682400000000
H          -3.26967400000000    5.34523100000000    1.23545900000000
C          -1.69600400000000    3.58321100000000    0.11189500000000
H           6.51179300000000   -2.75306900000000    1.59878900000000
C           4.91050100000000   -0.69106700000000    0.35427200000000
H          -4.89798300000000    0.15235500000000   -0.06899000000000
H           1.43610600000000   -3.17391600000000   -0.56582000000000
H          -1.54286300000000    4.65430900000000   -0.03017000000000
H           5.88337100000000   -0.24232700000000    0.21453300000000
