# Supplementary material for: Redox–protonation landscape of indene-annulated perylenes: chemodivergent switching of multistate NIR chromophores
Source: Chem Sci. 2026 Jun 2;17(28):13850–61. doi: 10.1039/d6sc01695b (PMC13248289; doi:10.1039/d6sc01695b)
Supplement: SC-017-D6SC01695B-s001 [file SC-017-D6SC01695B-s001.zip › PDI/mofsn_57_H0(0,1).xyz]

60
 Written by MDA
C          -0.80286300000000   -3.59193700000000   -1.13992400000000
C           0.27419800000000   -2.75753800000000   -0.85357700000000
C           0.08317900000000   -1.45837800000000   -0.39552900000000
C          -1.22888400000000   -0.92052000000000   -0.32722700000000
C          -2.31588800000000   -1.80013700000000   -0.55506800000000
C          -2.08913700000000   -3.13195600000000   -0.96394600000000
C          -3.63171600000000   -1.32002800000000   -0.38568600000000
C          -3.82639900000000   -0.04271100000000    0.06058000000000
C          -2.76634800000000    0.86257800000000    0.28476900000000
C          -1.45163000000000    0.47297700000000   -0.04156400000000
C          -0.30419800000000    1.36911500000000   -0.21128200000000
C           0.99820200000000    0.81877600000000   -0.25740900000000
C           1.21167900000000   -0.59664400000000   -0.07788200000000
C           2.46758400000000   -1.04237200000000    0.28893600000000
C           3.61438300000000   -0.17234100000000    0.16665500000000
C           3.44296900000000    1.14711500000000   -0.30529700000000
C           2.15279900000000    1.64356000000000   -0.47286500000000
C           1.94483400000000    2.98853100000000   -0.91123700000000
C           0.69744000000000    3.50386000000000   -0.95882700000000
C          -0.45440900000000    2.78531100000000   -0.48808100000000
C          -3.18359600000000    2.13023500000000    0.93096500000000
C          -4.18586300000000    2.06441700000000    1.90416500000000
C          -4.74987300000000    3.20690300000000    2.45157200000000
C          -4.33246900000000    4.46055600000000    2.01522300000000
C          -3.32014100000000    4.54677100000000    1.07995100000000
C          -2.70298800000000    3.39639600000000    0.55558800000000
C           2.97176500000000   -2.31906300000000    0.84862000000000
C           2.34964400000000   -3.45272500000000    1.34651800000000
C           3.12821900000000   -4.46820300000000    1.90645500000000
C           4.51397500000000   -4.35626300000000    1.97716700000000
C           5.15044100000000   -3.20770100000000    1.51863400000000
C           4.37995600000000   -2.18576900000000    0.97296300000000
H          -0.65424200000000   -4.60522100000000   -1.49458200000000
C          -3.22829500000000   -4.03512600000000   -1.23596400000000
C          -4.79701000000000   -2.19124600000000   -0.64203200000000
C           4.61074500000000    2.00319600000000   -0.59106100000000
C           3.08962300000000    3.85249800000000   -1.27353300000000
H           0.58398200000000    4.53393300000000   -1.27763700000000
H          -4.52985300000000    1.09330500000000    2.24065600000000
H          -5.52212300000000    3.11641800000000    3.20740800000000
H           1.27355700000000   -3.56592400000000    1.31302800000000
H           2.64042500000000   -5.35750000000000    2.29080600000000
N          -4.48702600000000   -3.47949300000000   -1.05198200000000
N           4.32907900000000    3.27610200000000   -1.07346700000000
O           2.98016800000000    4.98525800000000   -1.70062800000000
O           5.76958500000000    1.66025100000000   -0.44325100000000
O          -5.95224000000000   -1.83831800000000   -0.50690800000000
O          -3.10469700000000   -5.18829200000000   -1.59862600000000
H          -5.27336800000000   -4.09130900000000   -1.23360400000000
H           5.13458700000000    3.85107500000000   -1.28817800000000
H          -4.78320000000000    5.36193600000000    2.41556100000000
H           5.09800300000000   -5.16270100000000    2.40744900000000
H          -2.96254600000000    5.51865300000000    0.75532700000000
C          -1.55240000000000    3.60004600000000   -0.27416100000000
H           6.22693400000000   -3.09889200000000    1.59968500000000
C           4.76785600000000   -0.87387300000000    0.52736700000000
H          -4.84785000000000    0.28253600000000    0.21205300000000
H           1.28185900000000   -3.12218400000000   -0.99695800000000
H          -1.42568600000000    4.62519900000000   -0.60891400000000
H           5.77031400000000   -0.47663300000000    0.48750100000000
