# Supplementary material for: Redox–protonation landscape of indene-annulated perylenes: chemodivergent switching of multistate NIR chromophores
Source: Chem Sci. 2026 Jun 2;17(28):13850–61. doi: 10.1039/d6sc01695b (PMC13248289; doi:10.1039/d6sc01695b)
Supplement: SC-017-D6SC01695B-s001 [file SC-017-D6SC01695B-s001.zip › PDI/mofsn_57_H0(0,3).xyz]

60
 Written by MDA
C          -0.74081500000000   -3.60889500000000   -1.10892700000000
C           0.32022600000000   -2.75151200000000   -0.83406700000000
C           0.10661100000000   -1.45290100000000   -0.38377300000000
C          -1.21560200000000   -0.94092200000000   -0.31301700000000
C          -2.28700400000000   -1.84492100000000   -0.52638800000000
C          -2.03524600000000   -3.17546100000000   -0.92556200000000
C          -3.61175000000000   -1.39106800000000   -0.35494300000000
C          -3.83164600000000   -0.11037500000000    0.07494200000000
C          -2.79178400000000    0.81810500000000    0.27880900000000
C          -1.46767700000000    0.45221200000000   -0.04657300000000
C          -0.34837500000000    1.37024200000000   -0.23326300000000
C           0.98954900000000    0.83113900000000   -0.26277300000000
C           1.22251600000000   -0.56713500000000   -0.08321000000000
C           2.50151000000000   -1.00059700000000    0.25705600000000
C           3.61706500000000   -0.11692000000000    0.11824800000000
C           3.43132400000000    1.18870400000000   -0.30598600000000
C           2.11174300000000    1.67471800000000   -0.45358300000000
C           1.89137700000000    3.02629200000000   -0.84141800000000
C           0.63186600000000    3.51844300000000   -0.90867300000000
C          -0.51550100000000    2.76208500000000   -0.51013400000000
C          -3.23125300000000    2.08917400000000    0.90481500000000
C          -4.21458500000000    2.02397600000000    1.89439500000000
C          -4.82121600000000    3.16626100000000    2.39844900000000
C          -4.46652600000000    4.41528100000000    1.89538900000000
C          -3.46937500000000    4.50450500000000    0.94504300000000
C          -2.80273700000000    3.35765600000000    0.46785000000000
C           3.03585200000000   -2.26138300000000    0.80586800000000
C           2.43887900000000   -3.40436000000000    1.32034200000000
C           3.23937100000000   -4.40925700000000    1.86141800000000
C           4.63427900000000   -4.29032400000000    1.90233500000000
C           5.24993600000000   -3.14578400000000    1.43221300000000
C           4.45629600000000   -2.11519700000000    0.90141500000000
H          -0.57385300000000   -4.62106700000000   -1.45866200000000
C          -3.15568000000000   -4.10532400000000   -1.18039400000000
C          -4.75864400000000   -2.28926000000000   -0.59184600000000
C           4.58436200000000    2.07719900000000   -0.56260500000000
C           3.02433400000000    3.92545900000000   -1.15590600000000
H           0.50850200000000    4.55484500000000   -1.20158900000000
H          -4.51616800000000    1.05382500000000    2.27255000000000
H          -5.58009200000000    3.07831300000000    3.16793300000000
H           1.36373500000000   -3.52815700000000    1.31445900000000
H           2.76814000000000   -5.30173500000000    2.25907800000000
N          -4.42414000000000   -3.57523400000000   -0.99120100000000
N           4.27570600000000    3.36407000000000   -0.98301500000000
O           2.89647100000000    5.07398200000000   -1.53095300000000
O           5.75004400000000    1.74925100000000   -0.43867900000000
O          -5.92106900000000   -1.96135100000000   -0.45118000000000
O          -3.01008800000000   -5.25947600000000   -1.53343600000000
H          -5.19872700000000   -4.20528400000000   -1.16017900000000
H           5.06851800000000    3.96431800000000   -1.17496000000000
H          -4.95438200000000    5.31324300000000    2.25840500000000
H           5.22897600000000   -5.09534600000000    2.31996300000000
H          -3.15785600000000    5.47515600000000    0.57279500000000
C          -1.66501800000000    3.56110700000000   -0.36630500000000
H           6.32721100000000   -3.02846000000000    1.48450000000000
C           4.82551100000000   -0.82636000000000    0.46714100000000
H          -4.85866300000000    0.19462700000000    0.23174500000000
H           1.33350500000000   -3.09705100000000   -0.98363200000000
H          -1.55220600000000    4.57734800000000   -0.73063300000000
H           5.81649300000000   -0.40328400000000    0.42343900000000
