# Supplementary material for: Redox–protonation landscape of indene-annulated perylenes: chemodivergent switching of multistate NIR chromophores
Source: Chem Sci. 2026 Jun 2;17(28):13850–61. doi: 10.1039/d6sc01695b (PMC13248289; doi:10.1039/d6sc01695b)
Supplement: SC-017-D6SC01695B-s001 [file SC-017-D6SC01695B-s001.zip › PDI/mofsn_57_H15(-1,1).xyz]

61
 Written by MDA
C          -0.74028700000000   -3.62052100000000   -1.03122500000000
C           0.31198500000000   -2.78173500000000   -0.74451600000000
C           0.09271000000000   -1.45074500000000   -0.33320600000000
C          -1.22899500000000   -0.93344200000000   -0.30796800000000
C          -2.31439100000000   -1.82651400000000   -0.57392500000000
C          -2.05230400000000   -3.16973000000000   -0.92723700000000
C          -3.63612400000000   -1.34198000000000   -0.50428900000000
C          -3.85297000000000   -0.03919800000000   -0.06875800000000
C          -2.83056800000000    0.84841500000000    0.21357900000000
C          -1.47520000000000    0.46553800000000   -0.05847900000000
C          -0.37357300000000    1.36690200000000   -0.19886100000000
C           0.95457600000000    0.83007200000000   -0.23430200000000
C           1.19210200000000   -0.56246700000000   -0.05971300000000
C           2.50961800000000   -0.99063400000000    0.25498400000000
C           3.59406000000000   -0.13931400000000    0.06273600000000
C           3.39403000000000    1.17008700000000   -0.38446000000000
C           2.08851800000000    1.66390300000000   -0.48577300000000
C           1.85587400000000    3.01551200000000   -0.90719300000000
C           0.59837800000000    3.51848300000000   -0.92408500000000
C          -0.54435800000000    2.79205800000000   -0.45136600000000
C          -3.24000500000000    2.07860400000000    0.94825600000000
C          -4.20658500000000    1.95504500000000    1.94647200000000
C          -4.78459800000000    3.06551400000000    2.55596100000000
C          -4.38996300000000    4.33885600000000    2.17110800000000
C          -3.38964100000000    4.47996200000000    1.22121100000000
C          -2.77883300000000    3.36684200000000    0.62583800000000
C           3.02232600000000   -2.23165800000000    0.88128100000000
C           2.37717900000000   -3.32356800000000    1.46197100000000
C           3.13602100000000   -4.32461200000000    2.05781100000000
C           4.52589800000000   -4.24874700000000    2.08942700000000
C           5.17459400000000   -3.14357000000000    1.54571700000000
C           4.42256800000000   -2.13859600000000    0.96177300000000
H          -0.57674300000000   -4.64192000000000   -1.35696800000000
C          -3.15363000000000   -4.07945600000000   -1.22968200000000
C          -4.76298600000000   -2.20942500000000   -0.79348700000000
C           4.53763200000000    2.03088600000000   -0.70744500000000
C           2.97576500000000    3.88767000000000   -1.28976600000000
H           0.47300300000000    4.55129600000000   -1.23093700000000
H          -4.52786000000000    0.96024400000000    2.23457800000000
H          -5.54695900000000    2.92857100000000    3.31612400000000
H           1.29790700000000   -3.39932600000000    1.45160200000000
H           2.63248300000000   -5.17570500000000    2.50555600000000
N          -4.41791900000000   -3.51587200000000   -1.13856500000000
N           4.22758400000000    3.31188200000000   -1.14880800000000
O           2.86701200000000    5.03468300000000   -1.69356300000000
O           5.71145400000000    1.69742100000000   -0.62485000000000
O          -5.94653000000000   -1.88847800000000   -0.74860800000000
O          -3.02713800000000   -5.25702900000000   -1.54949400000000
H          -5.19179400000000   -4.13368500000000   -1.34309200000000
H           5.01828400000000    3.89584200000000   -1.38733800000000
H          -4.84340500000000    5.21776500000000    2.61885000000000
H           5.10226900000000   -5.04325800000000    2.55317400000000
H          -3.04750200000000    5.47092100000000    0.93654200000000
C          -1.64385300000000    3.59808300000000   -0.23226100000000
H           6.25667400000000   -3.06010900000000    1.59459500000000
C           4.88867400000000   -0.82187900000000    0.40863200000000
H          -4.88371400000000    0.26877600000000    0.06647600000000
H           1.32667500000000   -3.13004800000000   -0.87583400000000
H          -1.52573600000000    4.63166200000000   -0.54639500000000
H           5.47970200000000   -0.24718500000000    1.12785100000000
H           5.52880900000000   -0.92651100000000   -0.47359000000000
