# Supplementary material for: Redox–protonation landscape of indene-annulated perylenes: chemodivergent switching of multistate NIR chromophores
Source: Chem Sci. 2026 Jun 2;17(28):13850–61. doi: 10.1039/d6sc01695b (PMC13248289; doi:10.1039/d6sc01695b)
Supplement: SC-017-D6SC01695B-s001 [file SC-017-D6SC01695B-s001.zip › PDI/mofsn_57_H15(-1,3).xyz]

61
 Written by MDA
C          -0.63125000000000   -3.61028600000000   -1.11487500000000
C           0.39297200000000   -2.73512700000000   -0.84532700000000
C           0.14428700000000   -1.42036800000000   -0.39506700000000
C          -1.19391400000000   -0.94275700000000   -0.32607400000000
C          -2.24347500000000   -1.88808500000000   -0.53498700000000
C          -1.95424600000000   -3.21157600000000   -0.93049300000000
C          -3.57818700000000   -1.46993400000000   -0.35372500000000
C          -3.83101700000000   -0.18780200000000    0.08661700000000
C          -2.83267500000000    0.76941500000000    0.28014500000000
C          -1.48144100000000    0.43856500000000   -0.05875600000000
C          -0.38441800000000    1.37852700000000   -0.21808700000000
C           0.96106200000000    0.86903000000000   -0.24307200000000
C           1.22048000000000   -0.52577100000000   -0.09932300000000
C           2.54106300000000   -0.94792900000000    0.21417100000000
C           3.61210900000000   -0.06855900000000    0.04751900000000
C           3.41305300000000    1.25071800000000   -0.34640100000000
C           2.08134300000000    1.74203000000000   -0.43965500000000
C           1.83946000000000    3.08768200000000   -0.76565600000000
C           0.54404300000000    3.56607300000000   -0.79245300000000
C          -0.56994500000000    2.78581700000000   -0.46302000000000
C          -3.32262900000000    2.02797000000000    0.88114200000000
C          -4.33809900000000    1.94956200000000    1.84277700000000
C          -5.01280200000000    3.07031100000000    2.30041600000000
C          -4.69399100000000    4.32531200000000    1.77526500000000
C          -3.66938000000000    4.43649500000000    0.86354300000000
C          -2.92030200000000    3.31002200000000    0.43681200000000
C           3.06835000000000   -2.19459800000000    0.80530900000000
C           2.44255800000000   -3.31640100000000    1.35135200000000
C           3.21768700000000   -4.32432500000000    1.91556000000000
C           4.60559100000000   -4.22971200000000    1.94991600000000
C           5.23587000000000   -3.09654800000000    1.43956300000000
C           4.46952300000000   -2.08596100000000    0.88795300000000
H          -0.44085600000000   -4.61625900000000   -1.47066900000000
C          -3.03457400000000   -4.16267300000000   -1.17869700000000
C          -4.69229200000000   -2.39136500000000   -0.57913700000000
C           4.53890400000000    2.13476400000000   -0.59433800000000
C           2.94235000000000    4.00310500000000   -1.04907800000000
H           0.40966800000000    4.61547300000000   -1.02844400000000
H          -4.60492700000000    0.97536300000000    2.23647100000000
H          -5.79062100000000    2.96606300000000    3.04948800000000
H           1.36449700000000   -3.41010500000000    1.34298600000000
H           2.72662800000000   -5.19654300000000    2.33626900000000
N          -4.31877000000000   -3.66583900000000   -0.98051500000000
N           4.20366600000000    3.43989700000000   -0.93830600000000
O           2.81880500000000    5.18193100000000   -1.36072800000000
O           5.72559200000000    1.81919700000000   -0.52726200000000
O          -5.87527900000000   -2.11251400000000   -0.43462800000000
O          -2.88010300000000   -5.32326800000000   -1.53696700000000
H          -5.07369100000000   -4.31841700000000   -1.14492000000000
H           4.98342700000000    4.05747800000000   -1.12042400000000
H          -5.23234600000000    5.21033900000000    2.09999800000000
H           5.19465100000000   -5.02927000000000    2.38824600000000
H          -3.38452800000000    5.41157000000000    0.47981800000000
C          -1.78220700000000    3.54197800000000   -0.36399100000000
H           6.31674900000000   -2.99791000000000    1.48960900000000
C           4.91444200000000   -0.74724800000000    0.37070200000000
H          -4.86680500000000    0.07608900000000    0.25690400000000
H           1.41722300000000   -3.04308100000000   -1.00292700000000
H          -1.68449800000000    4.56299900000000   -0.72193400000000
H           5.49930800000000   -0.17638800000000    1.09731600000000
H           5.54992200000000   -0.81067300000000   -0.51864400000000
