# Supplementary material for: Redox–protonation landscape of indene-annulated perylenes: chemodivergent switching of multistate NIR chromophores
Source: Chem Sci. 2026 Jun 2;17(28):13850–61. doi: 10.1039/d6sc01695b (PMC13248289; doi:10.1039/d6sc01695b)
Supplement: SC-017-D6SC01695B-s001 [file SC-017-D6SC01695B-s001.zip › PDI/mofsn_57_H15(-2,2).xyz]

61
 Written by MDA
C          -0.62663700000000   -3.63613400000000   -1.01480100000000
C           0.39142500000000   -2.78109400000000   -0.72899800000000
C           0.13796900000000   -1.42862700000000   -0.33100100000000
C          -1.19968300000000   -0.94364600000000   -0.31162000000000
C          -2.26452200000000   -1.87720600000000   -0.57734100000000
C          -1.96855000000000   -3.21614300000000   -0.92061300000000
C          -3.59769300000000   -1.42298900000000   -0.51240900000000
C          -3.84822600000000   -0.11847100000000   -0.06520500000000
C          -2.86305000000000    0.79511400000000    0.21882500000000
C          -1.47703500000000    0.44577100000000   -0.06289200000000
C          -0.39492700000000    1.36793100000000   -0.18422900000000
C           0.94662800000000    0.85764800000000   -0.22013400000000
C           1.20220100000000   -0.53361200000000   -0.06751200000000
C           2.55329400000000   -0.95541500000000    0.22510200000000
C           3.61083800000000   -0.09875000000000    0.00771500000000
C           3.40333600000000    1.22378400000000   -0.43100600000000
C           2.07629000000000    1.72088500000000   -0.48489400000000
C           1.82331600000000    3.06035500000000   -0.85276800000000
C           0.52668200000000    3.55668300000000   -0.81928900000000
C          -0.58266300000000    2.80990600000000   -0.40151900000000
C          -3.32630700000000    2.01211200000000    0.93135700000000
C          -4.33653900000000    1.87458500000000    1.88774300000000
C          -4.98646500000000    2.96738200000000    2.45460500000000
C          -4.62006600000000    4.25185600000000    2.06307200000000
C          -3.58162100000000    4.41567300000000    1.16450400000000
C          -2.88244100000000    3.31815400000000    0.61613200000000
C           3.07643000000000   -2.16269500000000    0.88669600000000
C           2.45041500000000   -3.25411600000000    1.49385600000000
C           3.22662400000000   -4.23641200000000    2.10399400000000
C           4.61481400000000   -4.14917400000000    2.12907500000000
C           5.24602600000000   -3.04353600000000    1.55529100000000
C           4.48223600000000   -2.05948900000000    0.95793500000000
H          -0.43960900000000   -4.65326100000000   -1.34322100000000
C          -3.03136100000000   -4.14385600000000   -1.22252600000000
C          -4.69569500000000   -2.31063200000000   -0.79924300000000
C           4.51636200000000    2.08109300000000   -0.75031800000000
C           2.91099300000000    3.94923000000000   -1.21092300000000
H           0.39765400000000    4.60645700000000   -1.05916400000000
H          -4.63046400000000    0.87215000000000    2.17903100000000
H          -5.77510500000000    2.81157900000000    3.18502200000000
H           1.37197600000000   -3.34387700000000    1.48535400000000
H           2.73237600000000   -5.08524900000000    2.56915500000000
N          -4.31222400000000   -3.60652400000000   -1.13840200000000
N           4.17167400000000    3.37510700000000   -1.13053400000000
O           2.80402100000000    5.12809700000000   -1.56077700000000
O           5.71634900000000    1.77385300000000   -0.72117700000000
O          -5.89972400000000   -2.03122800000000   -0.76249400000000
O          -2.89748700000000   -5.33154300000000   -1.54185000000000
H          -5.06757200000000   -4.24531500000000   -1.34342000000000
H           4.94686600000000    3.97971900000000   -1.36340100000000
H          -5.12579000000000    5.12176800000000    2.47483400000000
H           5.20336000000000   -4.92822500000000    2.60586000000000
H          -3.26194500000000    5.41529300000000    0.88091200000000
C          -1.74037400000000    3.58207100000000   -0.19090200000000
H           6.32867800000000   -2.94620200000000    1.59405700000000
C           4.91982100000000   -0.74914700000000    0.36580900000000
H          -4.88861700000000    0.15074100000000    0.07733500000000
H           1.41772900000000   -3.09384700000000   -0.86243000000000
H          -1.62234900000000    4.62876400000000   -0.46244200000000
H           5.50166000000000   -0.13840500000000    1.06275100000000
H           5.55865900000000   -0.86012900000000   -0.51671200000000
