# Supplementary material for: Redox–protonation landscape of indene-annulated perylenes: chemodivergent switching of multistate NIR chromophores
Source: Chem Sci. 2026 Jun 2;17(28):13850–61. doi: 10.1039/d6sc01695b (PMC13248289; doi:10.1039/d6sc01695b)
Supplement: SC-017-D6SC01695B-s001 [file SC-017-D6SC01695B-s001.zip › PDI/mofsn_57_H15(-2,4).xyz]

61
 Written by MDA
C          -0.72528900000000   -3.57038400000000   -1.25595900000000
C           0.31864700000000   -2.71135500000000   -0.96393900000000
C           0.09423100000000   -1.43171100000000   -0.43954400000000
C          -1.22331600000000   -0.93472700000000   -0.33671600000000
C          -2.29829500000000   -1.84545300000000   -0.55823800000000
C          -2.03670300000000   -3.15664500000000   -1.02107700000000
C          -3.62782000000000   -1.41601300000000   -0.29556800000000
C          -3.82822500000000   -0.12675600000000    0.21577400000000
C          -2.79716300000000    0.80310900000000    0.36123900000000
C          -1.46826200000000    0.45520500000000   -0.01314200000000
C          -0.33460000000000    1.39317300000000   -0.22976700000000
C           0.98778600000000    0.85861000000000   -0.25939100000000
C           1.20408500000000   -0.54758100000000   -0.08555800000000
C           2.51160300000000   -0.99057300000000    0.24575900000000
C           3.60576700000000   -0.14396700000000    0.11044500000000
C           3.45543400000000    1.18895800000000   -0.32912600000000
C           2.12942300000000    1.70381000000000   -0.46851200000000
C           1.91315200000000    3.04851400000000   -0.83459000000000
C           0.62481200000000    3.55118100000000   -0.88856200000000
C          -0.50168900000000    2.78342300000000   -0.52597400000000
C          -3.24201600000000    2.09539500000000    0.92854700000000
C          -4.23229100000000    2.08092700000000    1.92142300000000
C          -4.87404300000000    3.23005200000000    2.35658000000000
C          -4.54376400000000    4.45858400000000    1.77777800000000
C          -3.54039800000000    4.51109300000000    0.83689500000000
C          -2.82125400000000    3.35604300000000    0.42959600000000
C           2.99696200000000   -2.25391400000000    0.83609300000000
C           2.33002300000000   -3.38185700000000    1.31753300000000
C           3.06328600000000   -4.42103600000000    1.88461800000000
C           4.44916600000000   -4.35194700000000    1.98824400000000
C           5.11953700000000   -3.21367400000000    1.53724500000000
C           4.39707000000000   -2.17519700000000    0.97928800000000
H          -0.55804300000000   -4.56638600000000   -1.64899300000000
C          -3.14162200000000   -4.07962200000000   -1.26486800000000
C          -4.73888300000000   -2.29832700000000   -0.50517600000000
C           4.58664400000000    2.02996000000000   -0.57145200000000
C           3.04029100000000    3.92932900000000   -1.11977700000000
H           0.50451700000000    4.59827800000000   -1.14150300000000
H          -4.50699200000000    1.12443700000000    2.35059700000000
H          -5.63455700000000    3.16798700000000    3.12931200000000
H           1.25224300000000   -3.45412000000000    1.24826900000000
H           2.53860000000000   -5.29887000000000    2.25230000000000
N          -4.39256000000000   -3.57026200000000   -0.98812600000000
N           4.27634600000000    3.33991500000000   -0.96606500000000
O           2.95376700000000    5.11224900000000   -1.46549100000000
O           5.78877200000000    1.72198400000000   -0.47487800000000
O          -5.93760100000000   -2.04799900000000   -0.30322200000000
O          -3.02075900000000   -5.23679100000000   -1.68131000000000
H          -5.16882300000000   -4.19805300000000   -1.14243000000000
H           5.07524900000000    3.93205200000000   -1.14416800000000
H          -5.05337300000000    5.36866600000000    2.08341000000000
H           5.00552600000000   -5.17451300000000    2.42956800000000
H          -3.24419600000000    5.46625000000000    0.41142900000000
C          -1.69647500000000    3.55396900000000   -0.40346600000000
H           6.19982700000000   -3.13550900000000    1.63650700000000
C           4.88220000000000   -0.83477500000000    0.50162800000000
H          -4.84797700000000    0.15269500000000    0.44331600000000
H           1.34047700000000   -3.02962200000000   -1.13313200000000
H          -1.59598200000000    4.57063500000000   -0.77690900000000
H           5.42922700000000   -0.28416900000000    1.27474500000000
H           5.57627200000000   -0.89779300000000   -0.34346200000000
