# Supplementary material for: Redox–protonation landscape of indene-annulated perylenes: chemodivergent switching of multistate NIR chromophores
Source: Chem Sci. 2026 Jun 2;17(28):13850–61. doi: 10.1039/d6sc01695b (PMC13248289; doi:10.1039/d6sc01695b)
Supplement: SC-017-D6SC01695B-s001 [file SC-017-D6SC01695B-s001.zip › PDI/mofsn_57_H15(-3,1).xyz]

61
 Written by MDA
C          -0.57038800000000   -3.63204000000000   -1.05468900000000
C           0.43141200000000   -2.76497600000000   -0.77316100000000
C           0.16569600000000   -1.40756800000000   -0.36572200000000
C          -1.18989700000000   -0.93870900000000   -0.33743400000000
C          -2.24110600000000   -1.89922200000000   -0.57748400000000
C          -1.92850600000000   -3.23906500000000   -0.93691900000000
C          -3.57661000000000   -1.47044100000000   -0.46709800000000
C          -3.83782900000000   -0.16337900000000   -0.01072100000000
C          -2.86310400000000    0.76619800000000    0.25475100000000
C          -1.48204000000000    0.43359700000000   -0.06651200000000
C          -0.40000200000000    1.38954900000000   -0.18277900000000
C           0.94559300000000    0.88788800000000   -0.21200100000000
C           1.20774400000000   -0.51673400000000   -0.08608300000000
C           2.57132500000000   -0.93602600000000    0.20721400000000
C           3.62847700000000   -0.06975600000000   -0.00779700000000
C           3.42618300000000    1.25395700000000   -0.42201200000000
C           2.07105800000000    1.75387500000000   -0.46145800000000
C           1.80429900000000    3.08590400000000   -0.79221600000000
C           0.49280500000000    3.57520800000000   -0.76703700000000
C          -0.61987300000000    2.82229600000000   -0.40331300000000
C          -3.33765700000000    1.99406500000000    0.95097900000000
C          -4.31120600000000    1.85912500000000    1.93395500000000
C          -5.03427000000000    2.93873100000000    2.45577500000000
C          -4.77716000000000    4.20234900000000    1.91631100000000
C          -3.78340400000000    4.37972600000000    0.97695500000000
C          -2.94996500000000    3.30651200000000    0.51897900000000
C           3.09421900000000   -2.13005700000000    0.86617300000000
C           2.47337500000000   -3.23421200000000    1.46792200000000
C           3.25335500000000   -4.21796700000000    2.07180600000000
C           4.64223300000000   -4.13380700000000    2.10196600000000
C           5.26947300000000   -3.01876900000000    1.53058000000000
C           4.50689500000000   -2.03318600000000    0.94033300000000
H          -0.36945600000000   -4.64294800000000   -1.39649700000000
C          -2.96946600000000   -4.17697400000000   -1.21766000000000
C          -4.66242900000000   -2.37848300000000   -0.73244900000000
C           4.52381800000000    2.11340100000000   -0.70921000000000
C           2.89589400000000    3.98518900000000   -1.12540400000000
H           0.36054400000000    4.62803400000000   -0.99136900000000
H          -4.53673300000000    0.85410100000000    2.28294800000000
H          -5.79279700000000    2.78702400000000    3.21948100000000
H           1.39523200000000   -3.32813600000000    1.45303000000000
H           2.75770600000000   -5.07163200000000    2.52997600000000
N          -4.26039900000000   -3.66035600000000   -1.09469500000000
N           4.15855100000000    3.41769000000000   -1.05479200000000
O           2.79788300000000    5.17663200000000   -1.45311000000000
O           5.74367700000000    1.83718700000000   -0.69087000000000
O          -5.87843900000000   -2.13421000000000   -0.66505100000000
O          -2.84175400000000   -5.37066800000000   -1.55489300000000
H          -5.00769900000000   -4.31198200000000   -1.28555800000000
H           4.92644800000000    4.03683200000000   -1.27051000000000
H          -5.35137300000000    5.06784500000000    2.25290900000000
H           5.23229000000000   -4.91535600000000    2.57521300000000
H          -3.57180500000000    5.37745800000000    0.59445700000000
C          -1.84530500000000    3.56095900000000   -0.28817000000000
H           6.35339800000000   -2.91843700000000    1.56837400000000
C           4.94011900000000   -0.72140900000000    0.34525500000000
H          -4.87619100000000    0.09449400000000    0.15996600000000
H           1.46322300000000   -3.05779800000000   -0.91812700000000
H          -1.72374400000000    4.61003600000000   -0.55937900000000
H           5.52557100000000   -0.10480900000000    1.03434000000000
H           5.57485000000000   -0.83207300000000   -0.54121700000000
