# Supplementary material for: Redox–protonation landscape of indene-annulated perylenes: chemodivergent switching of multistate NIR chromophores
Source: Chem Sci. 2026 Jun 2;17(28):13850–61. doi: 10.1039/d6sc01695b (PMC13248289; doi:10.1039/d6sc01695b)
Supplement: SC-017-D6SC01695B-s001 [file SC-017-D6SC01695B-s001.zip › PDI/mofsn_57_H15(-3,3).xyz]

61
 Written by MDA
C          -0.62077100000000   -3.67298100000000   -0.88320600000000
C           0.38916700000000   -2.82106600000000   -0.57058100000000
C           0.14141700000000   -1.43774000000000   -0.25271400000000
C          -1.21121500000000   -0.95899700000000   -0.29542500000000
C          -2.25748500000000   -1.87533300000000   -0.59803500000000
C          -1.96791900000000   -3.23944000000000   -0.89309800000000
C          -3.60183500000000   -1.41108300000000   -0.62545400000000
C          -3.86191200000000   -0.10544400000000   -0.17453600000000
C          -2.88934000000000    0.79562700000000    0.18282100000000
C          -1.47976800000000    0.45498100000000   -0.06979300000000
C          -0.41256000000000    1.36348000000000   -0.15763400000000
C           0.95608200000000    0.86353400000000   -0.22386700000000
C           1.19739600000000   -0.54250800000000   -0.02236200000000
C           2.56573800000000   -0.94902000000000    0.26183900000000
C           3.62299300000000   -0.09782200000000   -0.06624000000000
C           3.39789500000000    1.19797900000000   -0.52815300000000
C           2.05050700000000    1.69953800000000   -0.52926400000000
C           1.82032600000000    3.08737500000000   -0.86920700000000
C           0.52546000000000    3.58214200000000   -0.72566600000000
C          -0.57391500000000    2.83145500000000   -0.28969700000000
C          -3.37433000000000    1.97398800000000    0.93960800000000
C          -4.44244000000000    1.79899300000000    1.82630700000000
C          -5.11333400000000    2.85999400000000    2.43402700000000
C          -4.69875300000000    4.16229200000000    2.15896200000000
C          -3.60329300000000    4.36475600000000    1.34057400000000
C          -2.87987200000000    3.29684900000000    0.75193200000000
C           3.10792700000000   -2.09749000000000    0.96060000000000
C           2.50785600000000   -3.16188400000000    1.66345400000000
C           3.31102000000000   -4.11499500000000    2.28331600000000
C           4.70179700000000   -4.04968000000000    2.23910200000000
C           5.30935300000000   -2.97362400000000    1.56579400000000
C           4.52793200000000   -2.01866400000000    0.95659800000000
H          -0.42375400000000   -4.70427800000000   -1.16167400000000
C          -3.01371900000000   -4.15237200000000   -1.24000000000000
C          -4.68127600000000   -2.28574400000000   -0.96664600000000
C           4.50111400000000    2.05566500000000   -0.90729800000000
C           2.87884300000000    3.94905000000000   -1.25516400000000
H           0.39070700000000    4.64633700000000   -0.89720100000000
H          -4.76553600000000    0.78387700000000    2.03101600000000
H          -5.94597900000000    2.66663600000000    3.10618800000000
H           1.42940900000000   -3.24176900000000    1.71401400000000
H           2.83171800000000   -4.93371000000000    2.81832600000000
N          -4.29253300000000   -3.59403700000000   -1.26049900000000
N           4.15624500000000    3.34084400000000   -1.27448400000000
O           2.81872900000000    5.15847800000000   -1.57272100000000
O           5.70319700000000    1.73150100000000   -0.93333200000000
O          -5.89486300000000   -2.00797300000000   -1.01598600000000
O          -2.89491100000000   -5.36080300000000   -1.52463600000000
H          -5.04095700000000   -4.22815500000000   -1.49759300000000
H           4.92078600000000    3.94807400000000   -1.52716100000000
H          -5.21264600000000    5.01459300000000    2.60153600000000
H           5.30803200000000   -4.80897400000000    2.72801900000000
H          -3.25092400000000    5.37649400000000    1.14886400000000
C          -1.70541900000000    3.60536400000000    0.02382200000000
H           6.39514700000000   -2.88376900000000    1.54230400000000
C           4.94447400000000   -0.75489400000000    0.25026400000000
H          -4.90711100000000    0.16783100000000   -0.07418200000000
H           1.41634800000000   -3.15376800000000   -0.63469200000000
H          -1.56152100000000    4.67222800000000   -0.14334200000000
H           5.58481700000000   -0.10843900000000    0.85786200000000
H           5.51942400000000   -0.94417300000000   -0.66386400000000
