# Supplementary material for: Redox–protonation landscape of indene-annulated perylenes: chemodivergent switching of multistate NIR chromophores
Source: Chem Sci. 2026 Jun 2;17(28):13850–61. doi: 10.1039/d6sc01695b (PMC13248289; doi:10.1039/d6sc01695b)
Supplement: SC-017-D6SC01695B-s001 [file SC-017-D6SC01695B-s001.zip › PDI/mofsn_57_H15(0,2).xyz]

61
 Written by MDA
C          -0.73571400000000   -3.60424500000000   -1.09529400000000
C           0.31979300000000   -2.74825700000000   -0.80531600000000
C           0.10023500000000   -1.44441500000000   -0.36360100000000
C          -1.22359400000000   -0.93374600000000   -0.31144500000000
C          -2.29188200000000   -1.83735500000000   -0.54556900000000
C          -2.03429000000000   -3.16779000000000   -0.93908500000000
C          -3.61971600000000   -1.38240700000000   -0.40174500000000
C          -3.84828400000000   -0.10308900000000    0.03078600000000
C          -2.81355600000000    0.82167800000000    0.26425700000000
C          -1.48073100000000    0.45855100000000   -0.04403300000000
C          -0.36350300000000    1.37594800000000   -0.21264700000000
C           0.97068000000000    0.83889100000000   -0.24997000000000
C           1.20899000000000   -0.55400000000000   -0.06880100000000
C           2.50434800000000   -0.98355800000000    0.26220500000000
C           3.59952400000000   -0.11490900000000    0.08860800000000
C           3.40578400000000    1.18828900000000   -0.33818100000000
C           2.09529800000000    1.68193000000000   -0.46039100000000
C           1.87422200000000    3.03573600000000   -0.85152100000000
C           0.61791500000000    3.53280300000000   -0.89599500000000
C          -0.52893300000000    2.78113700000000   -0.47296400000000
C          -3.25950700000000    2.07967800000000    0.91080500000000
C          -4.26221900000000    1.99330500000000    1.88054700000000
C          -4.86286600000000    3.12454000000000    2.41408800000000
C          -4.48108500000000    4.38552800000000    1.96545200000000
C          -3.46596000000000    4.49356900000000    1.03568500000000
C          -2.81031000000000    3.35619900000000    0.52665800000000
C           3.02159000000000   -2.24251000000000    0.84532200000000
C           2.37775500000000   -3.35101100000000    1.39662500000000
C           3.13863400000000   -4.36575800000000    1.96104900000000
C           4.52965900000000   -4.28620300000000    1.98747300000000
C           5.17640800000000   -3.16738800000000    1.47517000000000
C           4.42008700000000   -2.14683700000000    0.92220400000000
H          -0.56368000000000   -4.61759300000000   -1.43892900000000
C          -3.14997700000000   -4.09616300000000   -1.21754400000000
C          -4.76254000000000   -2.27834400000000   -0.66470300000000
C           4.56122800000000    2.06398800000000   -0.62338800000000
C           3.00776600000000    3.92486900000000   -1.18999600000000
H           0.49200300000000    4.56945800000000   -1.18728300000000
H          -4.58068700000000    1.01501700000000    2.22163300000000
H          -5.63654500000000    3.01914300000000    3.16649500000000
H           1.29831800000000   -3.42786400000000    1.39924000000000
H           2.64043300000000   -5.22904700000000    2.38916900000000
N          -4.42178600000000   -3.56452800000000   -1.05671900000000
N           4.25863700000000    3.35292100000000   -1.03951700000000
O           2.88330000000000    5.07360700000000   -1.56543700000000
O           5.72315600000000    1.71538100000000   -0.52250600000000
O          -5.92712600000000   -1.94758600000000   -0.54972600000000
O          -2.99815100000000   -5.25058400000000   -1.56713700000000
H          -5.19328600000000   -4.19355900000000   -1.24271800000000
H           5.05239200000000    3.94569000000000   -1.24987100000000
H          -4.96160200000000    5.27694500000000    2.35342500000000
H           5.10818100000000   -5.09238600000000    2.42596200000000
H          -3.13479300000000    5.47245700000000    0.70413200000000
C          -1.65907900000000    3.57929500000000   -0.29086900000000
H           6.25773900000000   -3.08536600000000    1.52306900000000
C           4.88935700000000   -0.81656900000000    0.40698600000000
H          -4.87837200000000    0.20011900000000    0.16968700000000
H           1.33455500000000   -3.09705100000000   -0.93567700000000
H          -1.54279100000000    4.60607400000000   -0.62363800000000
H           5.48664200000000   -0.26232100000000    1.13619800000000
H           5.52093500000000   -0.89330900000000   -0.48395000000000
