# Supplementary material for: Redox–protonation landscape of indene-annulated perylenes: chemodivergent switching of multistate NIR chromophores
Source: Chem Sci. 2026 Jun 2;17(28):13850–61. doi: 10.1039/d6sc01695b (PMC13248289; doi:10.1039/d6sc01695b)
Supplement: SC-017-D6SC01695B-s001 [file SC-017-D6SC01695B-s001.zip › PDI/mofsn_57_H2(-1,2).xyz]

62
 Written by MDA
C          -1.04124600000000   -3.59421500000000   -1.12493300000000
C           0.07483300000000   -2.81004100000000   -0.94226600000000
C          -0.02908400000000   -1.47245400000000   -0.50537000000000
C          -1.32199400000000   -0.88414200000000   -0.39684000000000
C          -2.46592500000000   -1.73129900000000   -0.49111600000000
C          -2.31333200000000   -3.08605500000000   -0.85950900000000
C          -3.74045600000000   -1.18948200000000   -0.21118800000000
C          -3.84950000000000    0.13050100000000    0.19486000000000
C          -2.76219800000000    0.99838500000000    0.22121200000000
C          -1.47997900000000    0.52132700000000   -0.19364100000000
C          -0.31350400000000    1.34922000000000   -0.42202000000000
C           0.98333400000000    0.74609200000000   -0.35535400000000
C           1.12723800000000   -0.66784900000000   -0.22121200000000
C           2.40784400000000   -1.18299000000000    0.11097800000000
C           3.53956400000000   -0.36368100000000    0.01612000000000
C           3.44298000000000    0.98379200000000   -0.31226900000000
C           2.15229700000000    1.56291300000000   -0.45644000000000
C           2.00539100000000    2.93786500000000   -0.72764000000000
C           0.73897600000000    3.47943200000000   -0.91441500000000
C          -0.40519400000000    2.71943500000000   -0.77899500000000
C          -3.00018800000000    2.33997500000000    0.80736300000000
C          -3.73345800000000    2.45277400000000    1.99300900000000
C          -3.99342700000000    3.69239400000000    2.56036300000000
C          -3.51781900000000    4.84708800000000    1.95037800000000
C          -2.78715400000000    4.74713300000000    0.77365700000000
C          -2.53242800000000    3.50755000000000    0.19706500000000
C           2.84240800000000   -2.48014300000000    0.67369600000000
C           2.13530200000000   -3.57526400000000    1.17355900000000
C           2.83183900000000   -4.64709000000000    1.72187900000000
C           4.22180000000000   -4.64317300000000    1.78792900000000
C           4.93327800000000   -3.53651500000000    1.33037800000000
C           4.24442800000000   -2.46265300000000    0.79562300000000
H          -0.96109100000000   -4.62098500000000   -1.46375400000000
C          -3.48266400000000   -3.94845500000000   -0.98420600000000
C          -4.93429800000000   -2.02616000000000   -0.29612900000000
C           4.63293700000000    1.81268800000000   -0.44338700000000
C           3.17552700000000    3.79916500000000   -0.87173300000000
H           0.67517900000000    4.52759200000000   -1.18636700000000
H          -4.08526700000000    1.54973900000000    2.48047400000000
H          -4.55941800000000    3.75437600000000    3.48451600000000
H           1.05440300000000   -3.59933000000000    1.14444100000000
H           2.27640100000000   -5.49745900000000    2.10551300000000
N          -4.69791800000000   -3.33823300000000   -0.68707000000000
N           4.39378900000000    3.15536100000000   -0.71151400000000
O           3.14343400000000    4.99888100000000   -1.11913800000000
O           5.79241000000000    1.42119300000000   -0.33496900000000
O          -6.07633000000000   -1.65459100000000   -0.05341600000000
O          -3.45949300000000   -5.12743500000000   -1.31768600000000
H          -5.51469400000000   -3.93020200000000   -0.75878700000000
H           5.21710500000000    3.73468800000000   -0.80714700000000
H          -3.71253800000000    5.82053800000000    2.38953700000000
H           4.74885100000000   -5.49186300000000    2.21273500000000
H          -2.41081100000000    5.64234600000000    0.28680300000000
C          -1.73777300000000    3.35870800000000   -1.06541400000000
H           6.01641400000000   -3.50591900000000    1.41022500000000
C           4.78685800000000   -1.13629100000000    0.34711400000000
H          -4.83338100000000    0.48885900000000    0.47559600000000
H           1.05602000000000   -3.21553400000000   -1.14872700000000
H          -1.57869300000000    4.33245600000000   -1.53463000000000
H           5.38412300000000   -0.63522800000000    1.11375600000000
H          -2.29959800000000    2.73692100000000   -1.77331000000000
H           5.44446400000000   -1.20618000000000   -0.52575400000000
