# Supplementary material for: Redox–protonation landscape of indene-annulated perylenes: chemodivergent switching of multistate NIR chromophores
Source: Chem Sci. 2026 Jun 2;17(28):13850–61. doi: 10.1039/d6sc01695b (PMC13248289; doi:10.1039/d6sc01695b)
Supplement: SC-017-D6SC01695B-s001 [file SC-017-D6SC01695B-s001.zip › PDI/mofsn_57_H2(-1,4).xyz]

62
 Written by MDA
C          -0.99083300000000   -3.65231400000000   -0.96599700000000
C           0.11220000000000   -2.86636800000000   -0.75622100000000
C          -0.00076300000000   -1.47173800000000   -0.41811400000000
C          -1.31438400000000   -0.89514400000000   -0.39333200000000
C          -2.42961700000000   -1.72445600000000   -0.55476100000000
C          -2.27472200000000   -3.11086100000000   -0.84623800000000
C          -3.74419700000000   -1.19371700000000   -0.40336700000000
C          -3.88343200000000    0.13668900000000    0.02830200000000
C          -2.81228400000000    0.98411900000000    0.17341400000000
C          -1.46576700000000    0.53538300000000   -0.18994100000000
C          -0.33512200000000    1.35808400000000   -0.35284500000000
C           0.98149800000000    0.77170700000000   -0.32471000000000
C           1.10939700000000   -0.66578900000000   -0.16952400000000
C           2.44862400000000   -1.16212700000000    0.13079400000000
C           3.57165800000000   -0.37427500000000   -0.10405300000000
C           3.44928700000000    0.97115600000000   -0.46141600000000
C           2.12675300000000    1.55469900000000   -0.49906800000000
C           2.00805500000000    2.95125700000000   -0.71923200000000
C           0.73127600000000    3.52092100000000   -0.79538200000000
C          -0.40856500000000    2.77723500000000   -0.64276800000000
C          -3.07370100000000    2.27705400000000    0.85249800000000
C          -3.85329900000000    2.30250400000000    2.01240800000000
C          -4.13761000000000    3.49794000000000    2.65952600000000
C          -3.64009000000000    4.69241800000000    2.15500400000000
C          -2.86239100000000    4.67773100000000    1.00326400000000
C          -2.57870900000000    3.48418100000000    0.35001800000000
C           2.88370900000000   -2.38749900000000    0.79227400000000
C           2.17044800000000   -3.40781200000000    1.43153400000000
C           2.87021500000000   -4.45637500000000    2.01794100000000
C           4.26188000000000   -4.49681700000000    1.98918400000000
C           4.98159000000000   -3.45828000000000    1.39452800000000
C           4.29541200000000   -2.40761100000000    0.81872000000000
H          -0.89742000000000   -4.69834900000000   -1.23446400000000
C          -3.44062300000000   -3.97391900000000   -1.04933900000000
C          -4.91899700000000   -2.02294900000000   -0.57068500000000
C           4.63090700000000    1.79328700000000   -0.67495200000000
C           3.17243600000000    3.79722300000000   -0.93387200000000
H           0.66865700000000    4.57912400000000   -1.02610800000000
H          -4.22349600000000    1.36557000000000    2.41429900000000
H          -4.74070200000000    3.49273500000000    3.56203800000000
H           1.08984800000000   -3.37986000000000    1.48266500000000
H           2.31976700000000   -5.25110200000000    2.51197500000000
N          -4.67133800000000   -3.35693100000000   -0.90887500000000
N           4.39937700000000    3.14449100000000   -0.89873100000000
O           3.13388400000000    5.00538300000000   -1.14153600000000
O           5.78784000000000    1.37691700000000   -0.66940500000000
O          -6.07934900000000   -1.64269200000000   -0.43856400000000
O          -3.37461800000000   -5.16608000000000   -1.32531900000000
H          -5.48528600000000   -3.94261300000000   -1.03216800000000
H           5.21782400000000    3.71709600000000   -1.04970100000000
H          -3.85237500000000    5.63165300000000    2.65629300000000
H           4.78891100000000   -5.32603100000000    2.45075200000000
H          -2.47000200000000    5.60636600000000    0.59851200000000
C          -1.73689100000000    3.43939200000000   -0.89082200000000
H           6.06789200000000   -3.46623700000000    1.40404600000000
C           4.82926700000000   -1.13897300000000    0.21625500000000
H          -4.88235300000000    0.47952700000000    0.27296800000000
H           1.09954200000000   -3.28760200000000   -0.88662700000000
H          -1.56944000000000    4.45048200000000   -1.26929800000000
H           5.48144100000000   -0.58573600000000    0.89702400000000
H          -2.27462900000000    2.88338100000000   -1.66912500000000
H           5.42779200000000   -1.30529500000000   -0.68541600000000
