# Supplementary material for: Redox–protonation landscape of indene-annulated perylenes: chemodivergent switching of multistate NIR chromophores
Source: Chem Sci. 2026 Jun 2;17(28):13850–61. doi: 10.1039/d6sc01695b (PMC13248289; doi:10.1039/d6sc01695b)
Supplement: SC-017-D6SC01695B-s001 [file SC-017-D6SC01695B-s001.zip › PDI/mofsn_57_H2(-2,1).xyz]

62
 Written by MDA
C          -0.92457600000000   -3.62878800000000   -1.08917200000000
C           0.15848200000000   -2.82998500000000   -0.90467100000000
C           0.01720200000000   -1.46489100000000   -0.48394500000000
C          -1.29256400000000   -0.90734400000000   -0.39053300000000
C          -2.42526500000000   -1.78966700000000   -0.50236900000000
C          -2.23284600000000   -3.14446400000000   -0.84975800000000
C          -3.71867200000000   -1.26967200000000   -0.26347200000000
C          -3.85964300000000    0.06384500000000    0.14704700000000
C          -2.80930200000000    0.94661000000000    0.20243500000000
C          -1.48044000000000    0.49575700000000   -0.19482800000000
C          -0.34458600000000    1.34112600000000   -0.39111800000000
C           0.96755200000000    0.76719200000000   -0.34030900000000
C           1.13840600000000   -0.64346500000000   -0.22142300000000
C           2.46059500000000   -1.14296800000000    0.08801500000000
C           3.55963400000000   -0.31387000000000   -0.03195700000000
C           3.43891600000000    1.04872700000000   -0.36157600000000
C           2.13204200000000    1.61278000000000   -0.45938800000000
C           1.95521100000000    2.98589700000000   -0.70222000000000
C           0.65524200000000    3.51111700000000   -0.85879900000000
C          -0.45908400000000    2.74218300000000   -0.72071600000000
C          -3.08642200000000    2.26772400000000    0.81340400000000
C          -3.85514100000000    2.35156800000000    1.98027900000000
C          -4.17324800000000    3.57675800000000    2.55272800000000
C          -3.71442400000000    4.75304300000000    1.97284900000000
C          -2.94454700000000    4.68408300000000    0.81701700000000
C          -2.63546300000000    3.46059200000000    0.23394000000000
C           2.91180600000000   -2.40646700000000    0.69391500000000
C           2.22656900000000   -3.50277300000000    1.22631400000000
C           2.94525400000000   -4.55195200000000    1.79521700000000
C           4.33441200000000   -4.52992300000000    1.85652800000000
C           5.02509300000000   -3.41938300000000    1.36535900000000
C           4.31915000000000   -2.37037800000000    0.81028100000000
H          -0.82342900000000   -4.65436500000000   -1.42870300000000
C          -3.36358000000000   -4.02473900000000   -0.99068900000000
C          -4.87978800000000   -2.11786000000000   -0.36754000000000
C           4.59864600000000    1.88449200000000   -0.50740500000000
C           3.09234100000000    3.85978900000000   -0.86531900000000
H           0.57528600000000    4.55911900000000   -1.13014300000000
H          -4.19140300000000    1.43098600000000    2.44540500000000
H          -4.76870900000000    3.60903000000000    3.46117700000000
H           1.14613500000000   -3.54486500000000    1.19594400000000
H           2.40213700000000   -5.40203300000000    2.20015400000000
N          -4.59879600000000   -3.43021300000000   -0.73414000000000
N           4.32356100000000    3.22837300000000   -0.74968300000000
O           3.05525000000000    5.07465000000000   -1.09602100000000
O           5.78595600000000    1.53040400000000   -0.43645800000000
O          -6.05447700000000   -1.78579300000000   -0.16413500000000
O          -3.33111100000000   -5.22057500000000   -1.30821700000000
H          -5.39940100000000   -4.04055600000000   -0.81880800000000
H           5.13363100000000    3.82215700000000   -0.85816100000000
H          -3.94808400000000    5.71631200000000    2.41807100000000
H           4.87704800000000   -5.36031900000000    2.30019500000000
H          -2.57748200000000    5.59480900000000    0.35038100000000
C          -1.80556200000000    3.35374300000000   -1.00896000000000
H           6.10934300000000   -3.36864200000000    1.43822700000000
C           4.82770300000000   -1.04461000000000    0.32049400000000
H          -4.85710600000000    0.38833900000000    0.42472700000000
H           1.15298100000000   -3.19857400000000   -1.11880800000000
H          -1.66166600000000    4.34201200000000   -1.45497300000000
H           5.41185900000000   -0.50386600000000    1.07063000000000
H          -2.34311200000000    2.73425600000000   -1.73870200000000
H           5.48905300000000   -1.12338400000000   -0.54914700000000
