# Supplementary material for: Redox–protonation landscape of indene-annulated perylenes: chemodivergent switching of multistate NIR chromophores
Source: Chem Sci. 2026 Jun 2;17(28):13850–61. doi: 10.1039/d6sc01695b (PMC13248289; doi:10.1039/d6sc01695b)
Supplement: SC-017-D6SC01695B-s001 [file SC-017-D6SC01695B-s001.zip › PDI/mofsn_57_H2(-2,3).xyz]

62
 Written by MDA
C          -1.21676900000000   -3.53215600000000   -1.22966100000000
C          -0.06680500000000   -2.79006900000000   -1.02322600000000
C          -0.11803700000000   -1.47791700000000   -0.53138000000000
C          -1.37566300000000   -0.84580300000000   -0.40228400000000
C          -2.56070100000000   -1.63127800000000   -0.51076000000000
C          -2.46564700000000   -2.97904400000000   -0.93321600000000
C          -3.81241000000000   -1.04495300000000   -0.17068500000000
C          -3.83807900000000    0.28115900000000    0.30326500000000
C          -2.70053500000000    1.08567300000000    0.30196600000000
C          -1.46028300000000    0.57081900000000   -0.15532700000000
C          -0.24367400000000    1.36368300000000   -0.43478900000000
C           1.02108400000000    0.71253500000000   -0.37453600000000
C           1.09277200000000   -0.70953700000000   -0.20887000000000
C           2.34818600000000   -1.26701600000000    0.14116000000000
C           3.51564900000000   -0.50571800000000    0.06407200000000
C           3.49596400000000    0.85058900000000   -0.31566800000000
C           2.22193600000000    1.47800400000000   -0.50105900000000
C           2.12495500000000    2.85123000000000   -0.81611100000000
C           0.87714700000000    3.44142400000000   -1.00696800000000
C          -0.29165900000000    2.71269500000000   -0.83016800000000
C          -2.85089400000000    2.44639800000000    0.87586000000000
C          -3.52882800000000    2.61609200000000    2.08750900000000
C          -3.70691400000000    3.87467200000000    2.64684100000000
C          -3.20071200000000    4.99695900000000    2.00177300000000
C          -2.52413800000000    4.84229000000000    0.79813100000000
C          -2.35177300000000    3.58445700000000    0.22820100000000
C           2.71790900000000   -2.58049600000000    0.71115600000000
C           1.95297400000000   -3.65857300000000    1.16153800000000
C           2.58772000000000   -4.76620500000000    1.71777400000000
C           3.97245300000000   -4.81582100000000    1.84324000000000
C           4.74119600000000   -3.72705200000000    1.42969700000000
C           4.11616300000000   -2.62083000000000    0.88394900000000
H          -1.18015000000000   -4.55120700000000   -1.59771800000000
C          -3.67290700000000   -3.78425800000000   -1.06475700000000
C          -5.01758200000000   -1.81472700000000   -0.26259900000000
C           4.69945000000000    1.61334700000000   -0.45414900000000
C           3.33092300000000    3.65424600000000   -0.97722800000000
H           0.84500400000000    4.48685900000000   -1.29389100000000
H          -3.90561900000000    1.73449300000000    2.59481700000000
H          -4.23250700000000    3.97597800000000    3.59244500000000
H           0.87422800000000   -3.63999800000000    1.08026100000000
H           1.98496100000000   -5.60313700000000    2.06029000000000
N          -4.83876300000000   -3.13089300000000   -0.72010000000000
N           4.50850800000000    2.96396400000000   -0.78166600000000
O           3.35747700000000    4.85566700000000   -1.26542100000000
O           5.86849400000000    1.20892800000000   -0.31881100000000
O          -6.16798100000000   -1.43703700000000    0.01529000000000
O          -3.70980300000000   -4.96127500000000   -1.44378800000000
H          -5.68579000000000   -3.67672600000000   -0.79213000000000
H           5.35792700000000    3.50116800000000   -0.88392700000000
H          -3.32804400000000    5.98593200000000    2.43360600000000
H           4.45125500000000   -5.69059900000000    2.27517500000000
H          -2.12150200000000    5.71053900000000    0.28280200000000
C          -1.61725000000000    3.39030000000000   -1.06554900000000
H           5.82206300000000   -3.73809400000000    1.55066000000000
C           4.72093500000000   -1.31286500000000    0.45903700000000
H          -4.79098100000000    0.68136100000000    0.62814100000000
H           0.90126200000000   -3.23022000000000   -1.23235500000000
H          -1.45302700000000    4.35324600000000   -1.55789300000000
H           5.29460700000000   -0.83465000000000    1.26022200000000
H          -2.23180600000000    2.77074400000000   -1.73059100000000
H           5.42748000000000   -1.41097500000000   -0.37279200000000
