# Supplementary material for: Redox–protonation landscape of indene-annulated perylenes: chemodivergent switching of multistate NIR chromophores
Source: Chem Sci. 2026 Jun 2;17(28):13850–61. doi: 10.1039/d6sc01695b (PMC13248289; doi:10.1039/d6sc01695b)
Supplement: SC-017-D6SC01695B-s001 [file SC-017-D6SC01695B-s001.zip › PDI/mofsn_57_H2(0,1).xyz]

62
 Written by MDA
C          -1.16245700000000   -3.55714700000000   -1.16818800000000
C          -0.00880800000000   -2.79043500000000   -0.98230500000000
C          -0.07689600000000   -1.48184300000000   -0.53006600000000
C          -1.35250500000000   -0.86308800000000   -0.40287700000000
C          -2.50671600000000   -1.67435800000000   -0.47950700000000
C          -2.39685100000000   -3.02591800000000   -0.87213200000000
C          -3.76197700000000   -1.10945000000000   -0.15483900000000
C          -3.83508000000000    0.19270100000000    0.25493100000000
C          -2.70847100000000    1.05003700000000    0.24845400000000
C          -1.47583800000000    0.54557000000000   -0.19002800000000
C          -0.27654900000000    1.35447200000000   -0.45328200000000
C           1.00519000000000    0.72340900000000   -0.37116400000000
C           1.11989400000000   -0.69402800000000   -0.22262000000000
C           2.35672100000000   -1.22735500000000    0.13348200000000
C           3.52543300000000   -0.41473200000000    0.06381800000000
C           3.45244200000000    0.91550800000000   -0.26732600000000
C           2.17776200000000    1.51146800000000   -0.45364700000000
C           2.06268500000000    2.88830100000000   -0.74788200000000
C           0.82972300000000    3.44693300000000   -0.96225800000000
C          -0.34786700000000    2.69560700000000   -0.83073100000000
C          -2.91519700000000    2.40953800000000    0.80125000000000
C          -3.62913200000000    2.55362500000000    1.99540100000000
C          -3.84215300000000    3.80700700000000    2.54862300000000
C          -3.34762100000000    4.93931300000000    1.91099700000000
C          -2.64180800000000    4.80723100000000    0.72351900000000
C          -2.42833600000000    3.55266100000000    0.16241500000000
C           2.77478600000000   -2.54983700000000    0.65608100000000
C           2.04498200000000   -3.64434100000000    1.12380200000000
C           2.71909000000000   -4.73637900000000    1.65229300000000
C           4.11054600000000   -4.75086700000000    1.72563100000000
C           4.84308800000000   -3.64876500000000    1.30180700000000
C           4.17239500000000   -2.55101900000000    0.78695700000000
H          -1.10491200000000   -4.58365200000000   -1.51141500000000
C          -3.60771100000000   -3.86799000000000   -0.98167600000000
C          -4.99038400000000   -1.93149300000000   -0.22163900000000
C           4.67439600000000    1.73637800000000   -0.38588500000000
C           3.26734900000000    3.73648200000000   -0.87171700000000
H           0.78220500000000    4.49618300000000   -1.23228900000000
H          -3.99899500000000    1.67018700000000    2.50496500000000
H          -4.38983400000000    3.89898700000000    3.48021300000000
H           0.96389900000000   -3.65147500000000    1.09463700000000
H           2.15149500000000   -5.58666600000000    2.01499500000000
N          -4.79962500000000   -3.24085600000000   -0.64128200000000
N           4.47070000000000    3.07795700000000   -0.67396600000000
O           3.24067400000000    4.92331800000000   -1.13087600000000
O           5.80554600000000    1.30751700000000   -0.24560400000000
O          -6.09827000000000   -1.52251400000000    0.06275300000000
O          -3.59605600000000   -5.02949600000000   -1.33733100000000
H          -5.63321300000000   -3.81290700000000   -0.70162900000000
H           5.30740700000000    3.64246700000000   -0.75700800000000
H          -3.51326600000000    5.92300000000000    2.33711200000000
H           4.62121700000000   -5.61677600000000    2.13342200000000
H          -2.25763500000000    5.68689400000000    0.21633500000000
C          -1.66450700000000    3.36496300000000   -1.11547000000000
H           5.92489000000000   -3.63810400000000    1.39013600000000
C           4.74953500000000   -1.22683800000000    0.37906100000000
H          -4.80350400000000    0.58420700000000    0.54364100000000
H           0.95761500000000   -3.23486400000000   -1.17812000000000
H          -1.48842000000000    4.32531500000000   -1.60351700000000
H           5.35416300000000   -0.76319200000000    1.16305500000000
H          -2.24943900000000    2.74643400000000   -1.80604800000000
H           5.40873400000000   -1.28825400000000   -0.49299600000000
