# Supplementary material for: Redox–protonation landscape of indene-annulated perylenes: chemodivergent switching of multistate NIR chromophores
Source: Chem Sci. 2026 Jun 2;17(28):13850–61. doi: 10.1039/d6sc01695b (PMC13248289; doi:10.1039/d6sc01695b)
Supplement: SC-017-D6SC01695B-s001 [file SC-017-D6SC01695B-s001.zip › PDI/mofsn_57_H2(0,3).xyz]

62
 Written by MDA
C          -0.94562700000000   -3.62775800000000   -1.05409400000000
C           0.14651000000000   -2.83195500000000   -0.85620500000000
C           0.01213400000000   -1.45690500000000   -0.46063100000000
C          -1.29192300000000   -0.88446400000000   -0.39583100000000
C          -2.41738300000000   -1.75495800000000   -0.51222700000000
C          -2.23504400000000   -3.11411500000000   -0.84573800000000
C          -3.70571400000000   -1.24004400000000   -0.29409700000000
C          -3.86724000000000    0.08552200000000    0.10049900000000
C          -2.80331400000000    0.96417900000000    0.18315700000000
C          -1.48107900000000    0.50933300000000   -0.19842200000000
C          -0.33624600000000    1.35482200000000   -0.37639000000000
C           0.96020000000000    0.76964700000000   -0.30867200000000
C           1.12466700000000   -0.64151200000000   -0.19080300000000
C           2.44856200000000   -1.14360400000000    0.12379300000000
C           3.57062000000000   -0.32942600000000   -0.04622200000000
C           3.43446000000000    1.01732400000000   -0.36154800000000
C           2.12603900000000    1.59093900000000   -0.43972500000000
C           1.97058100000000    2.95349500000000   -0.68868600000000
C           0.69154600000000    3.50772500000000   -0.84100700000000
C          -0.44033000000000    2.75062000000000   -0.71207800000000
C          -3.07384400000000    2.28292000000000    0.80353000000000
C          -3.84027800000000    2.34064500000000    1.97120300000000
C          -4.13387700000000    3.55816800000000    2.56869200000000
C          -3.66558500000000    4.73720700000000    2.00261600000000
C          -2.90346000000000    4.68872200000000    0.84211600000000
C          -2.60712200000000    3.47221300000000    0.23988600000000
C           2.87982800000000   -2.40009800000000    0.72812000000000
C           2.16612800000000   -3.45608000000000    1.30693800000000
C           2.86648900000000   -4.52038700000000    1.85565000000000
C           4.26096000000000   -4.53984800000000    1.84858400000000
C           4.97976300000000   -3.46939600000000    1.32124700000000
C           4.28993300000000   -2.39960000000000    0.78242400000000
H          -0.84985000000000   -4.65987500000000   -1.36908300000000
C          -3.39500600000000   -4.00419400000000   -1.00306200000000
C          -4.89257800000000   -2.10510100000000   -0.41280000000000
C           4.62085100000000    1.86621600000000   -0.53350600000000
C           3.13771400000000    3.83439300000000   -0.86356500000000
H           0.63044500000000    4.55801100000000   -1.10185600000000
H          -4.19048400000000    1.41860100000000    2.42245200000000
H          -4.72360100000000    3.58386600000000    3.47856400000000
H           1.08495200000000   -3.44476300000000    1.34764700000000
H           2.32015400000000   -5.34265200000000    2.30498200000000
N          -4.63120000000000   -3.41828200000000   -0.77170100000000
N           4.36877100000000    3.20873400000000   -0.76482900000000
O           3.05846000000000    5.02963200000000   -1.08294200000000
O           5.77029600000000    1.45648900000000   -0.48416200000000
O          -6.03189900000000   -1.72264100000000   -0.21798300000000
O          -3.30790900000000   -5.18005500000000   -1.31025600000000
H          -5.43672500000000   -4.02454600000000   -0.86634500000000
H           5.18287900000000    3.79858900000000   -0.88572400000000
H          -3.89058600000000    5.69286500000000    2.46393500000000
H           4.78900500000000   -5.38327300000000    2.28055000000000
H          -2.53698300000000    5.60628200000000    0.39214000000000
C          -1.77382800000000    3.38252900000000   -1.00444100000000
H           6.06465300000000   -3.46618600000000    1.35233600000000
C           4.82642900000000   -1.09849400000000    0.25965200000000
H          -4.86818200000000    0.41857600000000    0.34696900000000
H           1.13776800000000   -3.22388700000000   -1.03498700000000
H          -1.61341900000000    4.37551200000000   -1.42781700000000
H           5.45923300000000   -0.57778300000000    0.98261900000000
H          -2.30128500000000    2.78929100000000   -1.76066100000000
H           5.44382100000000   -1.21125600000000   -0.63740000000000
