# Supplementary material for: Redox–protonation landscape of indene-annulated perylenes: chemodivergent switching of multistate NIR chromophores
Source: Chem Sci. 2026 Jun 2;17(28):13850–61. doi: 10.1039/d6sc01695b (PMC13248289; doi:10.1039/d6sc01695b)
Supplement: SC-017-D6SC01695B-s001 [file SC-017-D6SC01695B-s001.zip › PDI/mofsn_77_H0(-1,2).xyz]

60
 Written by MDA
C           0.59498600000000    3.57661100000000   -0.93286400000000
C          -0.49428300000000    2.83036400000000   -0.39312700000000
C          -0.27231500000000    1.41879100000000   -0.12709700000000
C           1.05897800000000    0.90484000000000   -0.20833600000000
C           2.14349200000000    1.76278100000000   -0.56546200000000
C           1.86127900000000    3.09297400000000   -1.00110000000000
C           3.45935100000000    1.30022500000000   -0.53331900000000
C           3.72171400000000    0.03074100000000   -0.02442100000000
C           2.70624900000000   -0.84112400000000    0.31095400000000
C           1.34590700000000   -0.48205200000000    0.03652000000000
C           0.27231800000000   -1.41880200000000   -0.12696800000000
C          -1.05897400000000   -0.90485900000000   -0.20827800000000
C          -1.34590800000000    0.48205500000000    0.03645200000000
C          -2.70625500000000    0.84115100000000    0.31082800000000
C          -3.72171300000000   -0.03074300000000   -0.02449100000000
C          -3.45934100000000   -1.30027100000000   -0.53327200000000
C          -2.14348100000000   -1.76283100000000   -0.56535000000000
C          -1.86125900000000   -3.09306100000000   -1.00086700000000
C          -0.59496800000000   -3.57669200000000   -0.93256400000000
C           0.49429000000000   -2.83039900000000   -0.39287000000000
C           3.13185700000000   -2.04534500000000    1.07646900000000
C           4.07820000000000   -1.87691600000000    2.08663700000000
C           4.67160200000000   -2.96193800000000    2.72474700000000
C           4.32030900000000   -4.25160100000000    2.34453900000000
C           3.34969900000000   -4.43642800000000    1.37415600000000
C           2.71305000000000   -3.34778300000000    0.75373400000000
C          -3.13187800000000    2.04543900000000    1.07623000000000
C          -4.07824100000000    1.87709800000000    2.08639400000000
C          -4.67165500000000    2.96217600000000    2.72439800000000
C          -4.32035500000000    4.25180500000000    2.34408400000000
C          -3.34972600000000    4.43654800000000    1.37370300000000
C          -2.71306500000000    3.34784900000000    0.75338900000000
H           0.42851000000000    4.60274600000000   -1.24234500000000
C           2.94090000000000    3.97034700000000   -1.47813400000000
C           4.56948200000000    2.15183600000000   -0.95422200000000
C          -4.56946300000000   -2.15191900000000   -0.95412300000000
C          -2.94087100000000   -3.97047600000000   -1.47784500000000
H          -0.42848500000000   -4.60285400000000   -1.24195200000000
H           4.36852200000000   -0.86848600000000    2.36091000000000
H           5.41307200000000   -2.79583500000000    3.49938600000000
H          -4.36856800000000    0.86869200000000    2.36074900000000
H          -5.41314000000000    2.79614000000000    3.49903700000000
N           4.20785700000000    3.41677600000000   -1.41468600000000
N          -4.20782900000000   -3.41690000000000   -1.41447000000000
O          -2.78241300000000   -5.10754100000000   -1.89742900000000
O          -5.74968000000000   -1.83371300000000   -0.93218500000000
O           5.74969800000000    1.83363200000000   -0.93223300000000
O           2.78245000000000    5.10737600000000   -1.89782000000000
H           4.96924500000000    4.00819900000000   -1.72020700000000
H          -4.96921200000000   -4.00834900000000   -1.71995400000000
H           4.78902200000000   -5.11114100000000    2.81393800000000
H          -4.78907700000000    5.11138700000000    2.81339800000000
H           3.04686200000000   -5.44063200000000    1.09193100000000
C           1.62222100000000   -3.60810400000000   -0.14013000000000
H          -3.04688400000000    5.44072700000000    1.09139700000000
C          -1.62221800000000    3.60809100000000   -0.14047600000000
H           4.75668900000000   -0.26036300000000    0.10691000000000
H          -4.75669100000000    0.26037200000000    0.10679500000000
H           1.54182000000000   -4.64247800000000   -0.46282500000000
H          -1.54181100000000    4.64243800000000   -0.46325900000000
