# Supplementary material for: Redox–protonation landscape of indene-annulated perylenes: chemodivergent switching of multistate NIR chromophores
Source: Chem Sci. 2026 Jun 2;17(28):13850–61. doi: 10.1039/d6sc01695b (PMC13248289; doi:10.1039/d6sc01695b)
Supplement: SC-017-D6SC01695B-s001 [file SC-017-D6SC01695B-s001.zip › PDI/mofsn_77_H0(-1,4).xyz]

60
 Written by MDA
C           0.45337800000000    3.60466700000000   -0.92212100000000
C          -0.59669300000000    2.79160000000000   -0.49247800000000
C          -0.33185500000000    1.40444800000000   -0.19516100000000
C           1.02981200000000    0.94803400000000   -0.22919300000000
C           2.07854400000000    1.88232100000000   -0.50285700000000
C           1.76946100000000    3.18733500000000   -0.91663700000000
C           3.42921200000000    1.48571700000000   -0.37609500000000
C           3.71599200000000    0.23182000000000    0.11694000000000
C           2.73355200000000   -0.72638200000000    0.35097300000000
C           1.37379300000000   -0.42680700000000    0.01049200000000
C           0.33186000000000   -1.40446500000000   -0.19503200000000
C          -1.02980600000000   -0.94805400000000   -0.22913600000000
C          -1.37379300000000    0.42680800000000    0.01042300000000
C          -2.73356000000000    0.72641300000000    0.35084600000000
C          -3.71599500000000   -0.23181000000000    0.11687300000000
C          -3.42920300000000   -1.48575000000000   -0.37604700000000
C          -2.07853300000000   -1.88236400000000   -0.50274400000000
C          -1.76943900000000   -3.18741400000000   -0.91640400000000
C          -0.45335700000000   -3.60474600000000   -0.92182100000000
C           0.59670400000000   -2.79164200000000   -0.49222300000000
C           3.24223500000000   -1.95747800000000    0.98673900000000
C           4.21955300000000   -1.83353200000000    1.98152900000000
C           4.91151200000000   -2.92853100000000    2.47530300000000
C           4.65203100000000   -4.19923000000000    1.95358400000000
C           3.67205700000000   -4.35314600000000    0.99971100000000
C           2.90835500000000   -3.25388400000000    0.53110700000000
C          -3.24225800000000    1.95756300000000    0.98649400000000
C          -4.21960000000000    1.83370300000000    1.98127100000000
C          -4.91157100000000    2.92874400000000    2.47493500000000
C          -4.65207700000000    4.19939800000000    1.95311200000000
C          -3.67208000000000    4.35323200000000    0.99925000000000
C          -2.90836700000000    3.25392900000000    0.53075900000000
H           0.25618100000000    4.63080800000000   -1.20966600000000
C           2.82248700000000    4.13214400000000   -1.28374300000000
C           4.51996400000000    2.40083200000000   -0.69488300000000
C          -4.51994700000000   -2.40089200000000   -0.69478300000000
C          -2.82245700000000   -4.13225500000000   -1.28345300000000
H          -0.25615200000000   -4.63091300000000   -1.20927300000000
H           4.44182100000000   -0.84521600000000    2.36851000000000
H           5.65834200000000   -2.79288300000000    3.25052200000000
H          -4.44187700000000    0.84542000000000    2.36833300000000
H          -5.65841800000000    2.79316300000000    3.25014800000000
N           4.11724200000000    3.65050600000000   -1.14679900000000
N          -4.11721500000000   -3.65060500000000   -1.14658100000000
O          -2.63193000000000   -5.27527700000000   -1.68065900000000
O          -5.71280300000000   -2.13942100000000   -0.59240700000000
O           5.71281700000000    2.13937000000000   -0.59245700000000
O           2.63196900000000    5.27513200000000   -1.68105200000000
H           4.85796700000000    4.29771400000000   -1.38162700000000
H          -4.85793500000000   -4.29783300000000   -1.38137100000000
H           5.20485000000000   -5.06264500000000    2.31054200000000
H          -5.20490400000000    5.06284400000000    2.30998300000000
H           3.43823900000000   -5.33967800000000    0.61063800000000
C           1.83171600000000   -3.50918100000000   -0.34089900000000
H          -3.43825400000000    5.33973100000000    0.61009700000000
C          -1.83170800000000    3.50915100000000   -0.34124500000000
H           4.75792200000000   -0.01121700000000    0.28370400000000
H          -4.75792800000000    0.01124200000000    0.28359100000000
H           1.79169200000000   -4.52298300000000   -0.72887500000000
H          -1.79167500000000    4.52292000000000   -0.72930600000000
