# Supplementary material for: Redox–protonation landscape of indene-annulated perylenes: chemodivergent switching of multistate NIR chromophores
Source: Chem Sci. 2026 Jun 2;17(28):13850–61. doi: 10.1039/d6sc01695b (PMC13248289; doi:10.1039/d6sc01695b)
Supplement: SC-017-D6SC01695B-s001 [file SC-017-D6SC01695B-s001.zip › PDI/mofsn_77_H0(-2,1).xyz]

60
 Written by MDA
C           0.49354900000000    3.60346700000000   -0.86184100000000
C          -0.55456500000000    2.84155800000000   -0.32029500000000
C          -0.30772300000000    1.40666600000000   -0.10663900000000
C           1.03701900000000    0.92578000000000   -0.20246800000000
C           2.10063000000000    1.81291800000000   -0.59673900000000
C           1.78334700000000    3.13161100000000   -1.00529700000000
C           3.42927300000000    1.35890100000000   -0.61794300000000
C           3.72225300000000    0.09325000000000   -0.08477300000000
C           2.74640200000000   -0.78603600000000    0.29869300000000
C           1.35213300000000   -0.45467100000000    0.03699200000000
C           0.30772500000000   -1.40667500000000   -0.10651000000000
C          -1.03701400000000   -0.92579700000000   -0.20241000000000
C          -1.35213400000000    0.45467400000000    0.03692300000000
C          -2.74640900000000    0.78606200000000    0.29856500000000
C          -3.72225100000000   -0.09325700000000   -0.08484600000000
C          -3.42925900000000   -1.35895400000000   -0.61789900000000
C          -2.10061700000000   -1.81297000000000   -0.59662800000000
C          -1.78332500000000   -3.13169800000000   -1.00506400000000
C          -0.49353000000000   -3.60354200000000   -0.86153900000000
C           0.55457200000000   -2.84158500000000   -0.32003700000000
C           3.21126800000000   -1.94540200000000    1.10130000000000
C           4.19444600000000   -1.72621600000000    2.06775200000000
C           4.83582000000000   -2.77101000000000    2.72873800000000
C           4.48858500000000   -4.08247100000000    2.41646200000000
C           3.48296200000000   -4.32208200000000    1.49733500000000
C           2.79306200000000   -3.27235100000000    0.85269100000000
C          -3.21129200000000    1.94549700000000    1.10106100000000
C          -4.19449100000000    1.72639600000000    2.06751000000000
C          -4.83588000000000    2.77124600000000    2.72839200000000
C          -4.48863700000000    4.08268100000000    2.41601000000000
C          -3.48299400000000    4.32221100000000    1.49688400000000
C          -2.79308100000000    3.27242400000000    0.85234700000000
H           0.31366800000000    4.64178400000000   -1.11925400000000
C           2.81977800000000    4.02119900000000   -1.49892000000000
C           4.50043100000000    2.21164400000000   -1.07290000000000
C          -4.50040800000000   -2.21173700000000   -1.07280700000000
C          -2.81974500000000   -4.02132900000000   -1.49863300000000
H          -0.31364400000000   -4.64188100000000   -1.11885800000000
H           4.47397500000000   -0.70137300000000    2.28805600000000
H           5.60375000000000   -2.55902200000000    3.46684600000000
H          -4.47402500000000    0.70157200000000    2.28789700000000
H          -5.60382500000000    2.55932200000000    3.46650200000000
N           4.09523600000000    3.47545500000000   -1.50186600000000
N          -4.09520300000000   -3.47558600000000   -1.50165400000000
O          -2.65383100000000   -5.17873600000000   -1.89238200000000
O          -5.70079700000000   -1.92427800000000   -1.11108700000000
O           5.70082200000000    1.92418200000000   -1.11113000000000
O           2.65387200000000    5.17857200000000   -1.89277400000000
H           4.83363700000000    4.08390700000000   -1.82636200000000
H          -4.83359700000000   -4.08406600000000   -1.82611400000000
H           4.98869100000000   -4.91632400000000    2.90312400000000
H          -4.98875400000000    4.91657600000000    2.90258900000000
H           3.18680900000000   -5.34293000000000    1.26939200000000
C           1.70126300000000   -3.58859000000000   -0.00217800000000
H          -3.18683700000000    5.34304000000000    1.26885900000000
C          -1.70126300000000    3.58858900000000   -0.00252600000000
H           4.76780200000000   -0.16444800000000    0.03894300000000
H          -4.76780300000000    0.16445200000000    0.03882500000000
H           1.62147600000000   -4.64364700000000   -0.25447400000000
H          -1.62147100000000    4.64362500000000   -0.25491200000000
