# Supplementary material for: Redox–protonation landscape of indene-annulated perylenes: chemodivergent switching of multistate NIR chromophores
Source: Chem Sci. 2026 Jun 2;17(28):13850–61. doi: 10.1039/d6sc01695b (PMC13248289; doi:10.1039/d6sc01695b)
Supplement: SC-017-D6SC01695B-s001 [file SC-017-D6SC01695B-s001.zip › PDI/mofsn_77_H0(-2,3).xyz]

60
 Written by MDA
C           0.48184200000000    3.60737700000000   -0.85537100000000
C          -0.55963200000000    2.84154700000000   -0.31546900000000
C          -0.31158200000000    1.40474900000000   -0.10512500000000
C           1.03346700000000    0.92818000000000   -0.20018700000000
C           2.09590400000000    1.82257300000000   -0.59595500000000
C           1.77579300000000    3.13896700000000   -1.00496100000000
C           3.42380000000000    1.37200300000000   -0.61685800000000
C           3.72216900000000    0.10756700000000   -0.08234600000000
C           2.75198600000000   -0.77682400000000    0.30076000000000
C           1.35413100000000   -0.45047700000000    0.03782100000000
C           0.31158500000000   -1.40475800000000   -0.10499600000000
C          -1.03346200000000   -0.92819700000000   -0.20013000000000
C          -1.35413200000000    0.45048000000000    0.03775200000000
C          -2.75199300000000    0.77685000000000    0.30063200000000
C          -3.72216700000000   -0.10757400000000   -0.08241900000000
C          -3.42378600000000   -1.37205700000000   -0.61681600000000
C          -2.09589100000000   -1.82262400000000   -0.59584400000000
C          -1.77577100000000   -3.13905400000000   -1.00472900000000
C          -0.48182300000000   -3.60745100000000   -0.85507000000000
C           0.55963900000000   -2.84157500000000   -0.31521100000000
C           3.22555400000000   -1.93520400000000    1.09593200000000
C           4.22297300000000   -1.71600600000000    2.04962200000000
C           4.86889800000000   -2.75856200000000    2.70702700000000
C           4.51427400000000   -4.07185800000000    2.40634100000000
C           3.49827900000000   -4.31228500000000    1.50095700000000
C           2.80263800000000   -3.26328800000000    0.85849800000000
C          -3.22557900000000    1.93529900000000    1.09569300000000
C          -4.22301900000000    1.71618400000000    2.04937900000000
C          -4.86895900000000    2.75879600000000    2.70667900000000
C          -4.51432700000000    4.07206700000000    2.40588800000000
C          -3.49831200000000    4.31241500000000    1.50050500000000
C          -2.80265800000000    3.26336300000000    0.85815300000000
H           0.29969100000000    4.64701600000000   -1.10553800000000
C           2.80697100000000    4.03084700000000   -1.49676500000000
C           4.49371000000000    2.22725100000000   -1.07331400000000
C          -4.49368600000000   -2.22734400000000   -1.07322200000000
C          -2.80693700000000   -4.03097600000000   -1.49647900000000
H          -0.29966600000000   -4.64711100000000   -1.10514300000000
H           4.50580300000000   -0.69127100000000    2.26544800000000
H           5.64469200000000   -2.54481100000000    3.43636100000000
H          -4.50585400000000    0.69146800000000    2.26528700000000
H          -5.64476900000000    2.54510900000000    3.43601500000000
N           4.08552000000000    3.48835300000000   -1.50120300000000
N          -4.08548600000000   -3.48848300000000   -1.50099200000000
O          -2.63946000000000   -5.18952200000000   -1.88885200000000
O          -5.69429000000000   -1.93988900000000   -1.11138600000000
O           5.69431500000000    1.93979300000000   -1.11142700000000
O           2.63950200000000    5.18935800000000   -1.88924200000000
H           4.82135600000000    4.09976500000000   -1.82592700000000
H          -4.82131600000000   -4.09992300000000   -1.82567900000000
H           5.01711800000000   -4.90439600000000    2.89227300000000
H          -5.01718300000000    4.90464600000000    2.89173600000000
H           3.19611300000000   -5.33316800000000    1.28131100000000
C           1.70621800000000   -3.58659000000000    0.01578700000000
H          -3.19614100000000    5.33327900000000    1.28077800000000
C          -1.70621800000000    3.58659200000000    0.01543800000000
H           4.76930900000000   -0.14400500000000    0.03945700000000
H          -4.76931000000000    0.14400800000000    0.03933800000000
H           1.62497100000000   -4.64390100000000   -0.22612400000000
H          -1.62496600000000    4.64388100000000   -0.22656200000000
