# Supplementary material for: Redox–protonation landscape of indene-annulated perylenes: chemodivergent switching of multistate NIR chromophores
Source: Chem Sci. 2026 Jun 2;17(28):13850–61. doi: 10.1039/d6sc01695b (PMC13248289; doi:10.1039/d6sc01695b)
Supplement: SC-017-D6SC01695B-s001 [file SC-017-D6SC01695B-s001.zip › PDI/mofsn_77_H0(-3,2).xyz]

60
 Written by MDA
C           0.42829900000000    3.60084100000000   -0.90442800000000
C          -0.60663800000000    2.83096100000000   -0.34617300000000
C          -0.34242600000000    1.39368300000000   -0.13723500000000
C           1.02296200000000    0.92873200000000   -0.22126500000000
C           2.07220300000000    1.83692800000000   -0.60234100000000
C           1.73341200000000    3.15092700000000   -1.03778000000000
C           3.40855800000000    1.41224300000000   -0.58137900000000
C           3.71213000000000    0.15281300000000   -0.03021200000000
C           2.74326900000000   -0.74171700000000    0.34302800000000
C           1.35518800000000   -0.43300800000000    0.04545200000000
C           0.31504300000000   -1.42347900000000   -0.09691500000000
C          -1.03656700000000   -0.95413100000000   -0.20142700000000
C          -1.36387900000000    0.43884000000000    0.01722000000000
C          -2.76725700000000    0.75655500000000    0.28927100000000
C          -3.73782200000000   -0.13061200000000   -0.09419700000000
C          -3.44821200000000   -1.39590300000000   -0.62504800000000
C          -2.09384900000000   -1.84638900000000   -0.58436800000000
C          -1.75817200000000   -3.15807200000000   -0.95567900000000
C          -0.44851900000000   -3.61295400000000   -0.81375800000000
C           0.60007500000000   -2.84170800000000   -0.31404500000000
C           3.22290200000000   -1.90744800000000    1.13728600000000
C           4.16185500000000   -1.68122200000000    2.13369000000000
C           4.88326800000000   -2.71075600000000    2.75316100000000
C           4.66165200000000   -4.01249400000000    2.29542100000000
C           3.70617000000000   -4.27484300000000    1.33549400000000
C           2.87686900000000   -3.24966300000000    0.77395000000000
C          -3.23476200000000    1.90484100000000    1.10481100000000
C          -4.20676600000000    1.67807300000000    2.07961100000000
C          -4.87039700000000    2.71547000000000    2.73934400000000
C          -4.54497700000000    4.02922200000000    2.41849500000000
C          -3.54186200000000    4.28057000000000    1.49581100000000
C          -2.83332400000000    3.24159100000000    0.85064900000000
H           0.23291000000000    4.63632200000000   -1.16394300000000
C           2.75237300000000    4.04706700000000   -1.52284400000000
C           4.46894300000000    2.28267400000000   -1.02974700000000
C          -4.49727300000000   -2.25275300000000   -1.06422000000000
C          -2.78800700000000   -4.06264900000000   -1.43663900000000
H          -0.26016200000000   -4.65171300000000   -1.06383300000000
H           4.36413500000000   -0.64853000000000    2.40936600000000
H           5.61768600000000   -2.49415400000000    3.52448700000000
H          -4.46760300000000    0.64818900000000    2.30177100000000
H          -5.63544000000000    2.49273100000000    3.47907000000000
N           4.04169000000000    3.52426000000000   -1.49270800000000
N          -4.06442100000000   -3.52602300000000   -1.46075100000000
O          -2.62265900000000   -5.23355000000000   -1.81198700000000
O          -5.71774500000000   -2.00516600000000   -1.12946600000000
O           5.68312200000000    2.03168200000000   -1.04214000000000
O           2.58914200000000    5.20487500000000   -1.94300200000000
H           4.77193400000000    4.14433100000000   -1.81178700000000
H          -4.79301000000000   -4.14921600000000   -1.77762100000000
H           5.23756400000000   -4.84164000000000    2.71101000000000
H          -5.05866100000000    4.85999900000000    2.90034700000000
H           3.52880100000000   -5.29985200000000    1.01277500000000
C           1.81935500000000   -3.56020000000000   -0.07435100000000
H          -3.26487000000000    5.30657000000000    1.26146500000000
C          -1.75588700000000    3.56587900000000   -0.01659700000000
H           4.75646000000000   -0.09305400000000    0.11947600000000
H          -4.78477900000000    0.12545500000000    0.03488400000000
H           1.73508300000000   -4.61820900000000   -0.32240900000000
H          -1.68342000000000    4.62493600000000   -0.26035700000000
