# Supplementary material for: Redox–protonation landscape of indene-annulated perylenes: chemodivergent switching of multistate NIR chromophores
Source: Chem Sci. 2026 Jun 2;17(28):13850–61. doi: 10.1039/d6sc01695b (PMC13248289; doi:10.1039/d6sc01695b)
Supplement: SC-017-D6SC01695B-s001 [file SC-017-D6SC01695B-s001.zip › PDI/mofsn_77_H0(-3,4).xyz]

60
 Written by MDA
C           0.55093100000000    3.64324800000000   -0.69714700000000
C          -0.48741900000000    2.87877300000000   -0.15137900000000
C          -0.30052600000000    1.40945700000000   -0.07551800000000
C           1.05852000000000    0.91876700000000   -0.22951700000000
C           2.09399900000000    1.77018200000000   -0.66445100000000
C           1.81317800000000    3.14348000000000   -0.99925700000000
C           3.42334400000000    1.29080500000000   -0.77568300000000
C           3.72161000000000    0.03243800000000   -0.22513900000000
C           2.75997000000000   -0.81943300000000    0.25765400000000
C           1.34540700000000   -0.49025500000000    0.01762500000000
C           0.30052800000000   -1.40946400000000   -0.07538900000000
C          -1.05851500000000   -0.91878700000000   -0.22945900000000
C          -1.34540800000000    0.49025600000000    0.01755400000000
C          -2.75997500000000    0.81945600000000    0.25752400000000
C          -3.72160500000000   -0.03245800000000   -0.22521500000000
C          -3.42332700000000   -1.29087200000000   -0.77564400000000
C          -2.09398500000000   -1.77024000000000   -0.66434300000000
C          -1.81315700000000   -3.14356700000000   -0.99902300000000
C          -0.55091600000000   -3.64330800000000   -0.69684200000000
C           0.48742200000000   -2.87878600000000   -0.15111900000000
C           3.24766200000000   -1.92804900000000    1.10712900000000
C           4.33293300000000   -1.68197100000000    1.95534800000000
C           4.98493000000000   -2.68418500000000    2.67165100000000
C           4.53450700000000   -3.99885200000000    2.54862700000000
C           3.43311900000000   -4.26691200000000    1.75914800000000
C           2.73197300000000   -3.25594800000000    1.05236100000000
C          -3.24768600000000    1.92814500000000    1.10689200000000
C          -4.33297500000000    1.68214000000000    1.95510900000000
C          -4.98498700000000    2.68441700000000    2.67131200000000
C          -4.53456100000000    3.99907300000000    2.54818300000000
C          -3.43315600000000    4.26706500000000    1.75870500000000
C          -2.73199500000000    3.25603900000000    1.05202000000000
H           0.39472800000000    4.70877400000000   -0.84019000000000
C           2.83006400000000    4.00336500000000   -1.51590200000000
C           4.47955700000000    2.12121900000000   -1.28991100000000
C          -4.47952900000000   -2.12133100000000   -1.28982300000000
C          -2.83003100000000   -4.00349700000000   -1.51561500000000
H          -0.39471000000000   -4.70884700000000   -0.83979000000000
H           4.67839300000000   -0.65728500000000    2.04371900000000
H           5.82747600000000   -2.43820300000000    3.31356500000000
H          -4.67843700000000    0.65746200000000    2.04356100000000
H          -5.82754800000000    2.43849100000000    3.31322800000000
N           4.08756200000000    3.40052300000000   -1.67306800000000
N          -4.08752600000000   -3.40066800000000   -1.67286000000000
O          -2.71705500000000   -5.20404400000000   -1.83408700000000
O          -5.67571000000000   -1.80627400000000   -1.41571300000000
O           5.67574000000000    1.80615100000000   -1.41574800000000
O           2.71709400000000    5.20388500000000   -1.83448000000000
H           4.82253800000000    4.00492800000000   -2.00753400000000
H          -4.82249500000000   -4.00510200000000   -2.00728900000000
H           5.03028000000000   -4.80786100000000    3.08352400000000
H          -5.03034600000000    4.80812900000000    3.08299900000000
H           3.06242500000000   -5.28690000000000    1.67648200000000
C           1.58120800000000   -3.62665200000000    0.31743900000000
H          -3.06246100000000    5.28704600000000    1.67595800000000
C          -1.58121400000000    3.62668000000000    0.31709000000000
H           4.77003500000000   -0.23797700000000   -0.15448800000000
H          -4.77003200000000    0.23796400000000   -0.15461100000000
H           1.44674600000000   -4.70367000000000    0.22152000000000
H          -1.44675100000000    4.70369000000000    0.22108100000000
