# Supplementary material for: Redox–protonation landscape of indene-annulated perylenes: chemodivergent switching of multistate NIR chromophores
Source: Chem Sci. 2026 Jun 2;17(28):13850–61. doi: 10.1039/d6sc01695b (PMC13248289; doi:10.1039/d6sc01695b)
Supplement: SC-017-D6SC01695B-s001 [file SC-017-D6SC01695B-s001.zip › PDI/mofsn_77_H0(-4,1).xyz]

60
 Written by MDA
C           0.30114100000000    3.62383600000000   -0.81805200000000
C          -0.69681100000000    2.82697800000000   -0.29663700000000
C          -0.37817400000000    1.39818900000000   -0.09972700000000
C           0.99683700000000    0.97444100000000   -0.19693900000000
C           2.02273800000000    1.91807800000000   -0.59246700000000
C           1.63924900000000    3.21251000000000   -0.98816600000000
C           3.38579500000000    1.51540400000000   -0.61968200000000
C           3.72190000000000    0.26136300000000   -0.06102400000000
C           2.79309900000000   -0.65612800000000    0.33920700000000
C           1.37503900000000   -0.39079800000000    0.04830400000000
C           0.37817700000000   -1.39819700000000   -0.09959800000000
C          -0.99683100000000   -0.97445800000000   -0.19688300000000
C          -1.37504000000000    0.39080200000000    0.04823400000000
C          -2.79310900000000    0.65615700000000    0.33907600000000
C          -3.72189900000000   -0.26136800000000   -0.06110300000000
C          -3.38577800000000   -1.51545700000000   -0.61964500000000
C          -2.02272200000000   -1.91812900000000   -0.59235900000000
C          -1.63922200000000   -3.21259400000000   -0.98793700000000
C          -0.30111900000000   -3.62390500000000   -0.81775200000000
C           0.69681900000000   -2.82700300000000   -0.29637700000000
C           3.32309600000000   -1.79224600000000    1.14192200000000
C           4.28806900000000   -1.53194100000000    2.10281400000000
C           5.05335000000000   -2.53110800000000    2.73301200000000
C           4.84261700000000   -3.84961900000000    2.31540600000000
C           3.86590800000000   -4.15510100000000    1.39093000000000
C           2.98843600000000   -3.16046600000000    0.82590600000000
C          -3.32312700000000    1.79234300000000    1.14168000000000
C          -4.28812600000000    1.53212000000000    2.10256800000000
C          -5.05342400000000    2.53134100000000    2.73266000000000
C          -4.84268000000000    3.84981600000000    2.31494800000000
C          -3.86594500000000    4.15522000000000    1.39047200000000
C          -2.98845900000000    3.16053600000000    0.82555700000000
H           0.08051900000000    4.66232600000000   -1.04563400000000
C           2.62125100000000    4.13755000000000   -1.48192700000000
C           4.40159300000000    2.39990100000000   -1.08081300000000
C          -4.40156400000000   -2.39999300000000   -1.08072800000000
C          -2.62121100000000   -4.13767600000000   -1.48164500000000
H          -0.08049100000000   -4.66241500000000   -1.04523900000000
H           4.47738300000000   -0.48839700000000    2.34642000000000
H           5.80676200000000   -2.27752900000000    3.47629400000000
H          -4.47744600000000    0.48859700000000    2.34625800000000
H          -5.80685600000000    2.27782500000000    3.47594300000000
N           3.91916500000000    3.64140900000000   -1.50379100000000
N          -3.91912400000000   -3.64153700000000   -1.50358700000000
O          -2.43207800000000   -5.30977000000000   -1.87929800000000
O          -5.63840800000000   -2.20195400000000   -1.14782600000000
O           5.63843900000000    2.20185700000000   -1.14786100000000
O           2.43212900000000    5.30961100000000   -1.87968400000000
H           4.62263500000000    4.28673600000000   -1.83203700000000
H          -4.62258600000000   -4.28689200000000   -1.83179700000000
H           5.44806300000000   -4.65930200000000    2.73426400000000
H          -5.44813700000000    4.65953400000000    2.73372000000000
H           3.70316500000000   -5.19279400000000    1.09715800000000
C           1.92791900000000   -3.51930500000000    0.01817300000000
H          -3.70319500000000    5.19288700000000    1.09661600000000
C          -1.92792000000000    3.51930700000000    0.01782100000000
H           4.77640700000000    0.04912800000000    0.07783800000000
H          -4.77640900000000   -0.04912100000000    0.07771300000000
H           1.85833200000000   -4.58929300000000   -0.18673000000000
H          -1.85832700000000    4.58927700000000   -0.18717100000000
