# Supplementary material for: Redox–protonation landscape of indene-annulated perylenes: chemodivergent switching of multistate NIR chromophores
Source: Chem Sci. 2026 Jun 2;17(28):13850–61. doi: 10.1039/d6sc01695b (PMC13248289; doi:10.1039/d6sc01695b)
Supplement: SC-017-D6SC01695B-s001 [file SC-017-D6SC01695B-s001.zip › PDI/mofsn_77_H0(-4,3).xyz]

60
 Written by MDA
C           0.37654300000000    3.58810900000000   -1.01083200000000
C          -0.67454800000000    2.76222500000000   -0.55673200000000
C          -0.34499100000000    1.41546400000000   -0.18217200000000
C           1.01835100000000    0.98924600000000   -0.19951900000000
C           2.06646900000000    1.92416800000000   -0.49178500000000
C           1.71187300000000    3.21622900000000   -0.96225300000000
C           3.43086100000000    1.55587300000000   -0.31846800000000
C           3.71655300000000    0.28372200000000    0.22070200000000
C           2.72871100000000   -0.67169200000000    0.42554300000000
C           1.37809300000000   -0.39035000000000    0.07650900000000
C           0.34499500000000   -1.41548000000000   -0.18204200000000
C          -1.01834600000000   -0.98926400000000   -0.19945900000000
C          -1.37809500000000    0.39035600000000    0.07644100000000
C          -2.72872100000000    0.67172900000000    0.42541800000000
C          -3.71655800000000   -0.28370300000000    0.22063500000000
C          -3.43085300000000   -1.55590100000000   -0.31841800000000
C          -2.06645700000000   -1.92421100000000   -0.49166900000000
C          -1.71184900000000   -3.21631200000000   -0.96201700000000
C          -0.37651900000000   -3.58819700000000   -1.01053200000000
C           0.67456200000000   -2.76227300000000   -0.55647700000000
C           3.22141300000000   -1.93833600000000    1.05713700000000
C           4.09017500000000   -1.85536500000000    2.13078200000000
C           4.85271300000000   -2.94551900000000    2.59652200000000
C           4.75174800000000   -4.14192900000000    1.88758100000000
C           3.86003000000000   -4.27307000000000    0.83777300000000
C           2.97668900000000   -3.21512500000000    0.44020400000000
C          -3.22143900000000    1.93842700000000    1.05689100000000
C          -4.09022700000000    1.85554900000000    2.13052200000000
C          -4.85277700000000    2.94574200000000    2.59614900000000
C          -4.75179400000000    4.14209100000000    1.88710800000000
C          -3.86005000000000    4.27314200000000    0.83731000000000
C          -2.97670000000000    3.21516200000000    0.43985400000000
H           0.15180200000000    4.59983500000000   -1.33316900000000
C           2.74557700000000    4.16494100000000   -1.33388200000000
C           4.47633500000000    2.47318100000000   -0.63385300000000
C          -4.47632000000000   -2.47323500000000   -0.63375000000000
C          -2.74554400000000   -4.16505700000000   -1.33359000000000
H          -0.15176900000000   -4.59995100000000   -1.33277600000000
H           4.22408000000000   -0.87727100000000    2.58807600000000
H           5.54226500000000   -2.83123400000000    3.43094100000000
H          -4.22414400000000    0.87749400000000    2.58789700000000
H          -5.54235000000000    2.83152900000000    3.43056100000000
N           4.03106600000000    3.70589200000000   -1.14256200000000
N          -4.03103800000000   -3.70599000000000   -1.14234400000000
O          -2.57377300000000   -5.31999000000000   -1.78492800000000
O          -5.71936300000000   -2.31553000000000   -0.51777900000000
O           5.71937600000000    2.31548800000000   -0.51783100000000
O           2.57381700000000    5.31983900000000   -1.78531600000000
H           4.76680000000000    4.35736800000000   -1.37381300000000
H          -4.76676600000000   -4.35748400000000   -1.37356000000000
H           5.36962500000000   -4.99935900000000    2.16981400000000
H          -5.36967800000000    4.99954600000000    2.16925200000000
H           3.76876100000000   -5.22874800000000    0.32074400000000
C           1.94840800000000   -3.43262800000000   -0.47428500000000
H          -3.76876800000000    5.22877500000000    0.32020100000000
C          -1.94839600000000    3.43258700000000   -0.47462900000000
H           4.75036000000000    0.04667400000000    0.43981200000000
H          -4.75037100000000   -0.04663600000000    0.43969900000000
H           1.91517500000000   -4.44929200000000   -0.87118500000000
H          -1.91515400000000    4.44921700000000   -0.87161500000000
