# Supplementary material for: Redox–protonation landscape of indene-annulated perylenes: chemodivergent switching of multistate NIR chromophores
Source: Chem Sci. 2026 Jun 2;17(28):13850–61. doi: 10.1039/d6sc01695b (PMC13248289; doi:10.1039/d6sc01695b)
Supplement: SC-017-D6SC01695B-s001 [file SC-017-D6SC01695B-s001.zip › PDI/mofsn_77_H0(0,1).xyz]

60
 Written by MDA
C           0.66571400000000    3.58309400000000   -0.91726900000000
C          -0.42738800000000    2.85663900000000   -0.31868000000000
C          -0.24688300000000    1.41286600000000   -0.09624400000000
C           1.06653100000000    0.88062600000000   -0.19411100000000
C           2.16023300000000    1.71928600000000   -0.59015000000000
C           1.90006800000000    3.06363300000000   -1.03088600000000
C           3.44791400000000    1.22888300000000   -0.60526300000000
C           3.71443300000000   -0.04817500000000   -0.09213300000000
C           2.70534800000000   -0.89484700000000    0.29001600000000
C           1.33238900000000   -0.50993200000000    0.04546600000000
C           0.24688400000000   -1.41287500000000   -0.09611600000000
C          -1.06652700000000   -0.88064300000000   -0.19405300000000
C          -1.33239000000000    0.50993500000000    0.04539800000000
C          -2.70535300000000    0.89487300000000    0.28988900000000
C          -3.71443200000000    0.04816700000000   -0.09220300000000
C          -3.44790300000000   -1.22893600000000   -0.60521700000000
C          -2.16022200000000   -1.71933800000000   -0.59003800000000
C          -1.90004900000000   -3.06372300000000   -1.03065200000000
C          -0.66569700000000   -3.58317400000000   -0.91696700000000
C           0.42739400000000   -2.85666700000000   -0.31842200000000
C           3.11431800000000   -2.07585500000000    1.08826300000000
C           4.12944500000000   -1.89870000000000    2.03395900000000
C           4.66349200000000   -2.96758600000000    2.73806700000000
C           4.19471600000000   -4.25579000000000    2.50328700000000
C           3.17297200000000   -4.44623600000000    1.59209800000000
C           2.59974300000000   -3.36729900000000    0.90138000000000
C          -3.11433800000000    2.07595000000000    1.08802500000000
C          -4.12948100000000    1.89887800000000    2.03371900000000
C          -4.66354100000000    2.96782600000000    2.73772300000000
C          -4.19476100000000    4.25601000000000    2.50284000000000
C          -3.17300000000000    4.44637600000000    1.59165200000000
C          -2.59975900000000    3.36737900000000    0.90103900000000
H           0.51024100000000    4.61248400000000   -1.22145500000000
C           2.99247900000000    3.90761500000000   -1.56320100000000
C           4.57688400000000    2.05236800000000   -1.08078300000000
C          -4.57686500000000   -2.05246300000000   -1.08068500000000
C          -2.99245100000000   -3.90775200000000   -1.56291300000000
H          -0.51021900000000   -4.61259000000000   -1.22106100000000
H           4.50288500000000   -0.89831900000000    2.21855400000000
H           5.45004700000000   -2.79357500000000    3.46420900000000
H          -4.50292500000000    0.89851400000000    2.21839500000000
H          -5.45011000000000    2.79387900000000    3.46386600000000
N           4.24513800000000    3.31949900000000   -1.54224300000000
N          -4.24511100000000   -3.31963500000000   -1.54202800000000
O          -2.83463000000000   -5.03765900000000   -1.98277700000000
O          -5.73220100000000   -1.67404900000000   -1.08651500000000
O           5.73222000000000    1.67395300000000   -1.08656000000000
O           2.83466600000000    5.03748600000000   -1.98316700000000
H           5.01319300000000    3.88444300000000   -1.88339700000000
H          -5.01315900000000   -3.88460800000000   -1.88314600000000
H           4.61586900000000   -5.10147300000000    3.03559900000000
H          -4.61592400000000    5.10173900000000    3.03507000000000
H           2.78400200000000   -5.44352000000000    1.41232900000000
C           1.47369200000000   -3.65101600000000    0.05168100000000
H          -2.78402700000000    5.44364300000000    1.41180200000000
C          -1.47369300000000    3.65102000000000    0.05133500000000
H           4.75126900000000   -0.34357500000000    0.00692600000000
H          -4.75126900000000    0.34357500000000    0.00681100000000
H           1.36850900000000   -4.70003500000000   -0.21056100000000
H          -1.36850500000000    4.70001700000000   -0.21099600000000
