# Supplementary material for: Redox–protonation landscape of indene-annulated perylenes: chemodivergent switching of multistate NIR chromophores
Source: Chem Sci. 2026 Jun 2;17(28):13850–61. doi: 10.1039/d6sc01695b (PMC13248289; doi:10.1039/d6sc01695b)
Supplement: SC-017-D6SC01695B-s001 [file SC-017-D6SC01695B-s001.zip › PDI/mofsn_77_H0(0,3).xyz]

60
 Written by MDA
C           0.57243800000000    3.57403000000000   -0.99553500000000
C          -0.52439500000000    2.77861900000000   -0.55288000000000
C          -0.28766600000000    1.41857300000000   -0.21082100000000
C           1.05996500000000    0.92554600000000   -0.23018900000000
C           2.12709900000000    1.82323300000000   -0.47584300000000
C           1.85477600000000    3.13998000000000   -0.92143400000000
C           3.45929600000000    1.40795800000000   -0.30578200000000
C           3.71467400000000    0.15328400000000    0.17241400000000
C           2.68777700000000   -0.79146200000000    0.36833800000000
C           1.36767800000000   -0.45645800000000    0.02095900000000
C           0.28767000000000   -1.41859100000000   -0.21069200000000
C          -1.05996000000000   -0.92556600000000   -0.23013100000000
C          -1.36767800000000    0.45646000000000    0.02089100000000
C          -2.68778500000000    0.79149400000000    0.36821400000000
C          -3.71467800000000   -0.15326900000000    0.17235100000000
C          -3.45928900000000   -1.40798400000000   -0.30573200000000
C          -2.12708900000000   -1.82327400000000   -0.47572900000000
C          -1.85475600000000   -3.14006000000000   -0.92120100000000
C          -0.57241700000000   -3.57411600000000   -0.99523800000000
C           0.52440700000000   -2.77866700000000   -0.55262800000000
C           3.15504900000000   -2.06153700000000    0.97306400000000
C           4.09924000000000   -1.99034700000000    1.99909700000000
C           4.74204700000000   -3.12411000000000    2.47648100000000
C           4.47004800000000   -4.36494700000000    1.90204100000000
C           3.51901600000000   -4.46055600000000    0.90715100000000
C           2.80905100000000   -3.32628700000000    0.45777400000000
C          -3.15507000000000    2.06162200000000    0.97282000000000
C          -4.09928100000000    1.99052000000000    1.99883900000000
C          -4.74209900000000    3.12432500000000    2.47611200000000
C          -4.47008800000000    4.36511200000000    1.90156900000000
C          -3.51903600000000    4.46063400000000    0.90669000000000
C          -2.80906000000000    3.32632700000000    0.45742700000000
H           0.39507900000000    4.58892700000000   -1.33239600000000
C           2.95462300000000    4.06545600000000   -1.28134700000000
C           4.58824800000000    2.31655200000000   -0.59980600000000
C          -4.58823500000000   -2.31660400000000   -0.59970100000000
C          -2.95459600000000   -4.06556700000000   -1.28105600000000
H          -0.39505100000000   -4.58904300000000   -1.33200700000000
H           4.34096700000000   -1.02264800000000    2.42464000000000
H           5.46686900000000   -3.03645700000000    3.27811000000000
H          -4.34101800000000    1.02285900000000    2.42446100000000
H          -5.46693800000000    3.03674200000000    3.27773300000000
N           4.23225600000000    3.56707700000000   -1.08549000000000
N          -4.23223300000000   -3.56717100000000   -1.08526800000000
O          -2.77916300000000   -5.18811000000000   -1.71066700000000
O          -5.75574100000000   -2.01896600000000   -0.44481000000000
O           5.75575100000000    2.01892700000000   -0.44486800000000
O           2.77919900000000    5.18796100000000   -1.71106200000000
H           4.99623900000000    4.19365300000000   -1.30775300000000
H          -4.99621100000000   -4.19376700000000   -1.30749100000000
H           4.98989400000000   -5.25325700000000    2.24407200000000
H          -4.98994200000000    5.25345100000000    2.24351200000000
H           3.27556300000000   -5.42638100000000    0.47619000000000
C           1.72540200000000   -3.52857300000000   -0.43856600000000
H          -3.27557400000000    5.42642200000000    0.47565000000000
C          -1.72539300000000    3.52853500000000   -0.43890800000000
H           4.74572600000000   -0.12639500000000    0.34696300000000
H          -4.74573400000000    0.12642500000000    0.34685400000000
H           1.67379800000000   -4.52195300000000   -0.87281500000000
H          -1.67378100000000    4.52187600000000   -0.87324300000000
