# Supplementary material for: Redox–protonation landscape of indene-annulated perylenes: chemodivergent switching of multistate NIR chromophores
Source: Chem Sci. 2026 Jun 2;17(28):13850–61. doi: 10.1039/d6sc01695b (PMC13248289; doi:10.1039/d6sc01695b)
Supplement: SC-017-D6SC01695B-s001 [file SC-017-D6SC01695B-s001.zip › PDI/mofsn_77_H1(-1,1).xyz]

61
 Written by MDA
C           1.20128200000000    3.47210600000000   -1.03015100000000
C          -0.03209800000000    2.89748300000000   -0.55878900000000
C          -0.03389500000000    1.46615100000000   -0.26244600000000
C           1.21707000000000    0.77568600000000   -0.25753200000000
C           2.44155300000000    1.48432600000000   -0.44472900000000
C           2.38927800000000    2.83828800000000   -0.92360600000000
C           3.66299100000000    0.86768600000000   -0.20583600000000
C           3.70237200000000   -0.44094000000000    0.27315100000000
C           2.54924600000000   -1.20132400000000    0.33661900000000
C           1.29953200000000   -0.63685200000000   -0.07625000000000
C           0.09855500000000   -1.39997800000000   -0.34105800000000
C          -1.15515400000000   -0.72037400000000   -0.30784000000000
C          -1.23017000000000    0.70682000000000   -0.09748600000000
C          -2.52242400000000    1.26571900000000    0.17507000000000
C          -3.65367000000000    0.51076600000000   -0.06877100000000
C          -3.60598900000000   -0.82107900000000   -0.46123700000000
C          -2.35486000000000   -1.46744300000000   -0.52767500000000
C          -2.27541600000000   -2.84147400000000   -0.83857800000000
C          -1.03865600000000   -3.45207800000000   -0.95701800000000
C           0.13763600000000   -2.76388800000000   -0.73385500000000
C           2.67803000000000   -2.54878500000000    0.94791600000000
C           3.35040500000000   -2.69184300000000    2.16366100000000
C           3.51120200000000   -3.94226200000000    2.74580500000000
C           2.99918400000000   -5.07002700000000    2.11546000000000
C           2.33034100000000   -4.93656000000000    0.90516400000000
C           2.17189500000000   -3.68689500000000    0.31683300000000
C          -2.76423400000000    2.55710100000000    0.88080000000000
C          -3.71315000000000    2.57763800000000    1.90251500000000
C          -4.14528800000000    3.76721300000000    2.48380800000000
C          -3.61702700000000    4.97236100000000    2.04517200000000
C          -2.62910800000000    4.96568300000000    1.07115100000000
C          -2.16602800000000    3.77074700000000    0.50452200000000
H           1.20088500000000    4.49836700000000   -1.38153000000000
C           3.62838400000000    3.56223900000000   -1.24956600000000
C           4.92408200000000    1.59010500000000   -0.43209700000000
C          -4.83707600000000   -1.54791600000000   -0.70727600000000
C          -3.48646300000000   -3.61816700000000   -1.09698100000000
H          -1.01853100000000   -4.49501400000000   -1.25614300000000
H           3.73463100000000   -1.80622700000000    2.65882300000000
H           4.03015900000000   -4.03340100000000    3.69474700000000
H          -4.14028000000000    1.63630900000000    2.23043300000000
H          -4.90032300000000    3.74467900000000    3.26304800000000
N           4.79521500000000    2.87001700000000   -0.96158700000000
N          -4.66735300000000   -2.89963900000000   -1.00951600000000
O          -3.50858800000000   -4.81146700000000   -1.38011500000000
O          -5.96991200000000   -1.07879100000000   -0.66122600000000
O           6.03388800000000    1.13838200000000   -0.20322100000000
O           3.68018000000000    4.68813000000000   -1.71749600000000
H           5.66081800000000    3.36003300000000   -1.14549900000000
H          -5.51678500000000   -3.41980200000000   -1.18353100000000
H           3.11819400000000   -6.05076500000000    2.56543200000000
H          -3.95626400000000    5.91229300000000    2.46957600000000
H           1.92692600000000   -5.81168300000000    0.40388900000000
C           1.44070300000000   -3.47969400000000   -0.97438600000000
H          -2.18137400000000    5.90045200000000    0.74571700000000
C          -1.02161800000000    3.83401000000000   -0.37325600000000
H           4.65968300000000   -0.86479100000000    0.54948500000000
H          -4.63483100000000    0.95136700000000    0.06787600000000
H           1.24107500000000   -4.43726100000000   -1.46099500000000
H          -0.78210100000000    4.83518900000000   -0.72167100000000
H           2.07001500000000   -2.88970500000000   -1.65284700000000
