# Supplementary material for: Redox–protonation landscape of indene-annulated perylenes: chemodivergent switching of multistate NIR chromophores
Source: Chem Sci. 2026 Jun 2;17(28):13850–61. doi: 10.1039/d6sc01695b (PMC13248289; doi:10.1039/d6sc01695b)
Supplement: SC-017-D6SC01695B-s001 [file SC-017-D6SC01695B-s001.zip › PDI/mofsn_77_H1(-1,3).xyz]

61
 Written by MDA
C           0.88033600000000    3.60687800000000   -0.88706400000000
C          -0.27380400000000    2.87167100000000   -0.60400200000000
C          -0.15493200000000    1.47049900000000   -0.29273200000000
C           1.16454300000000    0.90093700000000   -0.26186500000000
C           2.31508600000000    1.74480400000000   -0.36934100000000
C           2.15359100000000    3.09238500000000   -0.73641400000000
C           3.60403400000000    1.21906100000000   -0.12423400000000
C           3.73830500000000   -0.10090800000000    0.27326200000000
C           2.66474400000000   -0.97717000000000    0.28141900000000
C           1.37245700000000   -0.50700200000000   -0.12270000000000
C           0.25157700000000   -1.36149400000000   -0.40983000000000
C          -1.06543800000000   -0.81438300000000   -0.31073700000000
C          -1.28725000000000    0.58932700000000   -0.09234900000000
C          -2.61147300000000    1.00569100000000    0.26470200000000
C          -3.65940000000000    0.09195300000000    0.16190400000000
C          -3.48057000000000   -1.21949200000000   -0.22298800000000
C          -2.17480600000000   -1.70552100000000   -0.44064300000000
C          -1.97249500000000   -3.05266700000000   -0.79898200000000
C          -0.68625700000000   -3.51686200000000   -1.03562000000000
C           0.41223500000000   -2.70471100000000   -0.85208500000000
C           2.92730100000000   -2.33559900000000    0.81453300000000
C           3.62563300000000   -2.48780200000000    2.01572600000000
C           3.91755200000000   -3.74904500000000    2.51739200000000
C           3.51157900000000   -4.88293700000000    1.82351400000000
C           2.81817300000000   -4.74277500000000    0.62792800000000
C           2.53296900000000   -3.48111300000000    0.11889100000000
C          -3.03147400000000    2.32558900000000    0.78286500000000
C          -4.02027200000000    2.36551000000000    1.77381400000000
C          -4.65032300000000    3.54354200000000    2.14338400000000
C          -4.31486000000000    4.73502400000000    1.49444300000000
C          -3.31297400000000    4.73277500000000    0.55117100000000
C          -2.60459800000000    3.55045600000000    0.21576600000000
H           0.79523500000000    4.65126300000000   -1.16477200000000
C           3.31165600000000    3.96204200000000   -0.91906300000000
C           4.78737000000000    2.06056000000000   -0.24169100000000
C          -4.64498800000000   -2.09318500000000   -0.36236700000000
C          -3.10448500000000   -3.96084800000000   -0.96838500000000
H          -0.56778700000000   -4.54084400000000   -1.37259900000000
H           3.92611000000000   -1.60136000000000    2.56450000000000
H           4.45520600000000   -3.84509300000000    3.45547800000000
H          -4.30458500000000    1.43902400000000    2.25985100000000
H          -5.40873700000000    3.53186900000000    2.91907900000000
N           4.53662900000000    3.36570100000000   -0.64960600000000
N          -4.35245800000000   -3.39917900000000   -0.72949500000000
O          -3.01664400000000   -5.13765500000000   -1.29609500000000
O          -5.80627700000000   -1.75200800000000   -0.17804500000000
O           5.93822400000000    1.69966700000000   -0.01877200000000
O           3.26447800000000    5.13507800000000   -1.27179900000000
H           5.34871100000000    3.95964600000000   -0.75147000000000
H          -5.14464000000000   -4.01856500000000   -0.83683800000000
H           3.73245900000000   -5.87225800000000    2.21188500000000
H          -4.82118800000000    5.66100500000000    1.74894800000000
H           2.49764500000000   -5.62138900000000    0.07526900000000
C           1.77384500000000   -3.27044000000000   -1.15607000000000
H          -3.01128100000000    5.65989800000000    0.07298600000000
C          -1.46884300000000    3.66968000000000   -0.61085600000000
H           4.72825100000000   -0.44954100000000    0.54515300000000
H          -4.67479300000000    0.41267100000000    0.35479400000000
H           1.66098800000000   -4.21155700000000   -1.69920300000000
H          -1.33294900000000    4.65082900000000   -1.05734300000000
H           2.33144500000000   -2.57849100000000   -1.79850500000000
