# Supplementary material for: Redox–protonation landscape of indene-annulated perylenes: chemodivergent switching of multistate NIR chromophores
Source: Chem Sci. 2026 Jun 2;17(28):13850–61. doi: 10.1039/d6sc01695b (PMC13248289; doi:10.1039/d6sc01695b)
Supplement: SC-017-D6SC01695B-s001 [file SC-017-D6SC01695B-s001.zip › PDI/mofsn_77_H1(-2,2).xyz]

61
 Written by MDA
C           0.89754900000000    3.58381800000000   -0.93705800000000
C          -0.25894500000000    2.90823600000000   -0.52491200000000
C          -0.15048800000000    1.46522600000000   -0.24929300000000
C           1.15764200000000    0.87888300000000   -0.24588500000000
C           2.33069900000000    1.69573200000000   -0.44177800000000
C           2.16920200000000    3.03331300000000   -0.87231600000000
C           3.61359100000000    1.15577800000000   -0.23844500000000
C           3.74181000000000   -0.16078100000000    0.23318500000000
C           2.66602300000000   -1.00228800000000    0.31631900000000
C           1.34661900000000   -0.52784100000000   -0.08394100000000
C           0.22698000000000   -1.37193700000000   -0.33893800000000
C          -1.08391100000000   -0.80125200000000   -0.30703100000000
C          -1.27837900000000    0.61012000000000   -0.09333200000000
C          -2.63281600000000    1.05744100000000    0.20153400000000
C          -3.68204400000000    0.20517700000000   -0.03162500000000
C          -3.52259300000000   -1.12400400000000   -0.44160400000000
C          -2.22125100000000   -1.66208400000000   -0.51995700000000
C          -2.02864900000000   -3.02449500000000   -0.82874800000000
C          -0.72589300000000   -3.53013300000000   -0.94817000000000
C           0.37338100000000   -2.75632400000000   -0.72362600000000
C           2.90697100000000   -2.32620800000000    0.93854600000000
C           3.61154200000000   -2.42018100000000    2.14198600000000
C           3.89702000000000   -3.65432400000000    2.71437100000000
C           3.47273300000000   -4.82167500000000    2.09172900000000
C           2.77009100000000   -4.73975800000000    0.89411300000000
C           2.49244800000000   -3.50759500000000    0.31455000000000
C          -3.00743500000000    2.32798800000000    0.87316900000000
C          -3.99194300000000    2.28855100000000    1.86354500000000
C          -4.57477000000000    3.44023700000000    2.38646300000000
C          -4.16557200000000    4.68211700000000    1.90893800000000
C          -3.14945500000000    4.74900600000000    0.97282800000000
C          -2.51479500000000    3.59151800000000    0.47137900000000
H           0.82653800000000    4.62768000000000   -1.22288900000000
C           3.32334400000000    3.85802900000000   -1.16155900000000
C           4.79655200000000    1.95366600000000   -0.46075300000000
C          -4.68190500000000   -1.94501100000000   -0.67850500000000
C          -3.15390500000000   -3.89204800000000   -1.08341400000000
H          -0.62047300000000   -4.56531000000000   -1.25806700000000
H           3.92519200000000   -1.50425900000000    2.63194000000000
H           4.44207600000000   -3.70100400000000    3.65318900000000
H          -4.32315000000000    1.31753200000000    2.21575500000000
H          -5.34655600000000    3.36238600000000    3.14673300000000
N           4.54755400000000    3.24008000000000   -0.92909500000000
N          -4.39403100000000   -3.27343400000000   -0.98706600000000
O          -3.09808700000000   -5.09328900000000   -1.37486000000000
O          -5.86417100000000   -1.58615100000000   -0.62468100000000
O           5.96542600000000    1.59281400000000   -0.28241300000000
O           3.30496100000000    5.02329800000000   -1.57032800000000
H           5.36455300000000    3.80842800000000   -1.10296500000000
H          -5.19459800000000   -3.86538500000000   -1.15812900000000
H           3.68347800000000   -5.79069000000000    2.53589400000000
H          -4.62059300000000    5.59594000000000    2.28341000000000
H           2.43350200000000   -5.64459300000000    0.39446600000000
C           1.73224100000000   -3.36073300000000   -0.96736900000000
H          -2.79544800000000    5.71578200000000    0.62352900000000
C          -1.37847200000000    3.74787300000000   -0.36946900000000
H           4.73294100000000   -0.50304100000000    0.50998000000000
H          -4.69908400000000    0.54642000000000    0.12349400000000
H           1.60765600000000   -4.33339900000000   -1.45149600000000
H          -1.20529500000000    4.77125200000000   -0.69526300000000
H           2.31028500000000   -2.72187600000000   -1.64775200000000
