# Supplementary material for: Redox–protonation landscape of indene-annulated perylenes: chemodivergent switching of multistate NIR chromophores
Source: Chem Sci. 2026 Jun 2;17(28):13850–61. doi: 10.1039/d6sc01695b (PMC13248289; doi:10.1039/d6sc01695b)
Supplement: SC-017-D6SC01695B-s001 [file SC-017-D6SC01695B-s001.zip › PDI/mofsn_77_H1(-2,4).xyz]

61
 Written by MDA
C           1.10681700000000    3.53807800000000   -0.98604500000000
C          -0.08733300000000    2.86589100000000   -0.66908800000000
C          -0.04552000000000    1.48261400000000   -0.29673400000000
C           1.23106300000000    0.84196200000000   -0.25155500000000
C           2.43671600000000    1.61567000000000   -0.35506900000000
C           2.35764200000000    2.96008500000000   -0.78141500000000
C           3.68306700000000    1.01786400000000   -0.04875800000000
C           3.72049400000000   -0.31444000000000    0.38582600000000
C           2.58493400000000   -1.11382500000000    0.34922500000000
C           1.34646200000000   -0.57296100000000   -0.09199000000000
C           0.15416200000000   -1.37356600000000   -0.42346000000000
C          -1.12404700000000   -0.75804000000000   -0.30231500000000
C          -1.25624400000000    0.65087800000000   -0.06070000000000
C          -2.53688100000000    1.13907700000000    0.32371900000000
C          -3.64658300000000    0.29280500000000    0.26956100000000
C          -3.55918800000000   -1.03205700000000   -0.15456300000000
C          -2.28659400000000   -1.58461700000000   -0.43740900000000
C          -2.15816300000000   -2.92816500000000   -0.85782500000000
C          -0.89136700000000   -3.45138300000000   -1.13729100000000
C           0.24369400000000   -2.68910900000000   -0.92066700000000
C           2.74408500000000   -2.50557600000000    0.83725800000000
C           3.39544900000000   -2.74822900000000    2.05021100000000
C           3.59163900000000   -4.04187300000000    2.51674400000000
C           3.13196600000000   -5.12313400000000    1.77414300000000
C           2.48384900000000   -4.89463000000000    0.56613700000000
C           2.29510200000000   -3.60134600000000    0.08999500000000
C          -2.86297800000000    2.50354400000000    0.79413900000000
C          -3.82869600000000    2.64713900000000    1.80017200000000
C          -4.38098500000000    3.87328500000000    2.13832000000000
C          -3.98300700000000    5.01778400000000    1.44206900000000
C          -2.99750200000000    4.91603500000000    0.48607400000000
C          -2.36551300000000    3.68203400000000    0.17914400000000
H           1.07757500000000    4.57858400000000   -1.28753200000000
C           3.56077900000000    3.74518000000000   -0.95296900000000
C           4.90414500000000    1.77714800000000   -0.16154100000000
C          -4.75578900000000   -1.83075500000000   -0.28418400000000
C          -3.33431200000000   -3.75935700000000   -1.02205900000000
H          -0.82346600000000   -4.46865100000000   -1.50565400000000
H           3.73722100000000   -1.89915000000000    2.63270400000000
H           4.09500300000000   -4.20333600000000    3.46602900000000
H          -4.15979700000000    1.75458200000000    2.31842200000000
H          -5.12614900000000    3.93473300000000    2.92586700000000
N           4.73399500000000    3.07936900000000   -0.62334200000000
N          -4.53467200000000   -3.13585600000000   -0.71442600000000
O          -3.33760900000000   -4.93946300000000   -1.39856600000000
O          -5.91454100000000   -1.45597900000000   -0.05307200000000
O           6.04670000000000    1.37058300000000    0.10156500000000
O           3.61328700000000    4.92103000000000   -1.34204900000000
H           5.58234700000000    3.61990800000000   -0.71815700000000
H          -5.36211500000000   -3.70646600000000   -0.81710000000000
H           3.27336200000000   -6.13856900000000    2.13403500000000
H          -4.42461700000000    5.98451900000000    1.66954300000000
H           2.11749100000000   -5.73036300000000   -0.02431300000000
C           1.58766600000000   -3.31286100000000   -1.20050900000000
H          -2.64441900000000    5.80601700000000   -0.02794800000000
C          -1.23264000000000    3.72165200000000   -0.66461400000000
H           4.67692400000000   -0.72455800000000    0.68728000000000
H          -4.63463200000000    0.67104900000000    0.49341000000000
H           1.44944300000000   -4.23233700000000   -1.77611000000000
H          -1.05249300000000    4.69112500000000   -1.12382000000000
H           2.20202400000000   -2.62786500000000   -1.79716300000000
