# Supplementary material for: Redox–protonation landscape of indene-annulated perylenes: chemodivergent switching of multistate NIR chromophores
Source: Chem Sci. 2026 Jun 2;17(28):13850–61. doi: 10.1039/d6sc01695b (PMC13248289; doi:10.1039/d6sc01695b)
Supplement: SC-017-D6SC01695B-s001 [file SC-017-D6SC01695B-s001.zip › PDI/mofsn_77_H1(-3,1).xyz]

61
 Written by MDA
C           0.65926300000000    3.64517400000000   -0.87995500000000
C          -0.45929900000000    2.89459900000000   -0.54532400000000
C          -0.24069200000000    1.47361900000000   -0.25128600000000
C           1.10149200000000    0.96789000000000   -0.22747900000000
C           2.22451400000000    1.85564500000000   -0.39715800000000
C           1.97640400000000    3.17652900000000   -0.78675000000000
C           3.56152900000000    1.38597500000000   -0.19439100000000
C           3.75327100000000    0.07183800000000    0.24510100000000
C           2.73176800000000   -0.84150100000000    0.30297200000000
C           1.37344500000000   -0.44214200000000   -0.09800700000000
C           0.31916400000000   -1.33796600000000   -0.36675300000000
C          -1.03868200000000   -0.85369900000000   -0.31888400000000
C          -1.32274900000000    0.52908800000000   -0.09117700000000
C          -2.69176500000000    0.89241200000000    0.25206800000000
C          -3.68257100000000   -0.03712100000000    0.06671700000000
C          -3.44428900000000   -1.36202300000000   -0.34291100000000
C          -2.11626800000000   -1.80423600000000   -0.48773300000000
C          -1.83909500000000   -3.15641100000000   -0.81346500000000
C          -0.49631400000000   -3.56468300000000   -0.97312200000000
C           0.54377200000000   -2.72027000000000   -0.76082500000000
C           3.07367000000000   -2.15583800000000    0.88198100000000
C           3.83001300000000   -2.24322800000000    2.05852300000000
C           4.22518100000000   -3.46972500000000    2.58067300000000
C           3.86029000000000   -4.64837400000000    1.94088700000000
C           3.10933300000000   -4.57726800000000    0.77001600000000
C           2.72540700000000   -3.35302100000000    0.23771700000000
C          -3.14607700000000    2.16645400000000    0.87481700000000
C          -4.09046800000000    2.10654500000000    1.89200500000000
C          -4.81321900000000    3.22039900000000    2.33825500000000
C          -4.59309100000000    4.43272800000000    1.67664900000000
C          -3.63049400000000    4.53880700000000    0.69524300000000
C          -2.78816100000000    3.44057800000000    0.31715100000000
H           0.52877400000000    4.68704800000000   -1.15178300000000
C           3.08357300000000    4.07841800000000   -1.03459800000000
C           4.68189200000000    2.24895300000000   -0.37804000000000
C          -4.54803100000000   -2.26647000000000   -0.53609400000000
C          -2.89544800000000   -4.09390600000000   -1.02966400000000
H          -0.32361400000000   -4.58646500000000   -1.29958700000000
H           4.09460800000000   -1.32215700000000    2.56758900000000
H           4.80675100000000   -3.50234600000000    3.49952600000000
H          -4.29586800000000    1.13245300000000    2.33060400000000
H          -5.54830900000000    3.12893400000000    3.13388200000000
N           4.34082100000000    3.53494400000000   -0.80450600000000
N          -4.17499500000000   -3.56385600000000   -0.87236700000000
O          -2.78585900000000   -5.29758800000000   -1.33908800000000
O          -5.75832900000000   -2.00635400000000   -0.43000200000000
O           5.88997800000000    1.98296400000000   -0.20940400000000
O           3.00881700000000    5.25719800000000   -1.41592300000000
H           5.11741900000000    4.16246800000000   -0.95526800000000
H          -4.93595800000000   -4.21188100000000   -1.01534900000000
H           4.15232900000000   -5.61362900000000    2.34831000000000
H          -5.17281100000000    5.31690500000000    1.94998300000000
H           2.82066500000000   -5.48812500000000    0.24974100000000
C           1.93707400000000   -3.22792600000000   -1.02912300000000
H          -3.44690800000000    5.50062600000000    0.21770800000000
C          -1.70160500000000    3.62549300000000   -0.52879600000000
H           4.76325000000000   -0.21990400000000    0.51749600000000
H          -4.71250100000000    0.23803300000000    0.25829200000000
H           1.87300100000000   -4.19731100000000   -1.53403600000000
H          -1.58119300000000    4.65006800000000   -0.88288900000000
H           2.46630900000000   -2.53410300000000   -1.69621000000000
