# Supplementary material for: Redox–protonation landscape of indene-annulated perylenes: chemodivergent switching of multistate NIR chromophores
Source: Chem Sci. 2026 Jun 2;17(28):13850–61. doi: 10.1039/d6sc01695b (PMC13248289; doi:10.1039/d6sc01695b)
Supplement: SC-017-D6SC01695B-s001 [file SC-017-D6SC01695B-s001.zip › PDI/mofsn_77_H1(-3,3).xyz]

61
 Written by MDA
C           1.08835100000000    3.51458800000000   -1.01181000000000
C          -0.11136300000000    2.88748400000000   -0.59009000000000
C          -0.05658900000000    1.47076900000000   -0.25621100000000
C           1.21633700000000    0.83051300000000   -0.24077600000000
C           2.43132500000000    1.58302300000000   -0.41882100000000
C           2.33317000000000    2.92443400000000   -0.88981700000000
C           3.68751500000000    0.99983400000000   -0.14071800000000
C           3.74010000000000   -0.32180100000000    0.36443400000000
C           2.59666700000000   -1.11168300000000    0.37685900000000
C           1.33883500000000   -0.59397700000000   -0.05308400000000
C           0.15162500000000   -1.39178000000000   -0.35663200000000
C          -1.12639000000000   -0.76172500000000   -0.29333100000000
C          -1.24577600000000    0.65412700000000   -0.06195900000000
C          -2.56184100000000    1.16503800000000    0.25841900000000
C          -3.66650600000000    0.36752500000000    0.07877600000000
C          -3.58589200000000   -0.97648800000000   -0.35106000000000
C          -2.30720600000000   -1.56891200000000   -0.50043800000000
C          -2.17804500000000   -2.93069800000000   -0.86959800000000
C          -0.89492800000000   -3.48639100000000   -1.04928600000000
C           0.23383200000000   -2.74128700000000   -0.81045200000000
C           2.75592300000000   -2.47483100000000    0.93268800000000
C           3.42665900000000   -2.66525100000000    2.14612100000000
C           3.62264000000000   -3.93461500000000    2.67715700000000
C           3.14307200000000   -5.05136100000000    1.99953600000000
C           2.47770500000000   -4.87693500000000    0.79092400000000
C           2.29056200000000   -3.60859900000000    0.24921500000000
C          -2.85066100000000    2.48658100000000    0.88452900000000
C          -3.79266400000000    2.54384200000000    1.91054100000000
C          -4.33138000000000    3.74424200000000    2.38205000000000
C          -3.91222200000000    4.93455500000000    1.79486000000000
C          -2.92858900000000    4.91096100000000    0.82082400000000
C          -2.32171400000000    3.70763400000000    0.38142500000000
H           1.05854100000000    4.55229800000000   -1.32683400000000
C           3.53087800000000    3.69433400000000   -1.16275400000000
C           4.89403800000000    1.74588100000000   -0.34801800000000
C          -4.77631100000000   -1.73828700000000   -0.56365500000000
C          -3.34611400000000   -3.73528000000000   -1.10589600000000
H          -0.82855900000000   -4.51315700000000   -1.39471600000000
H           3.78501800000000   -1.78635700000000    2.67192000000000
H           4.14022600000000   -4.04985100000000    3.62714100000000
H          -4.14123700000000    1.60327700000000    2.32536700000000
H          -5.07795500000000    3.73882200000000    3.17260300000000
N           4.70657700000000    3.03219800000000   -0.86897800000000
N          -4.54819700000000   -3.06671000000000   -0.93005100000000
O          -3.36705200000000   -4.93800300000000   -1.44516600000000
O          -5.96013700000000   -1.35104400000000   -0.45499200000000
O           6.06584800000000    1.36479800000000   -0.12302400000000
O           3.57721700000000    4.85964200000000   -1.60459100000000
H           5.55497800000000    3.55718300000000   -1.02474800000000
H          -5.37977300000000   -3.61758200000000   -1.08717000000000
H           3.28262700000000   -6.04944900000000    2.40941000000000
H          -4.33355800000000    5.88748000000000    2.11450700000000
H           2.09642700000000   -5.73877800000000    0.24748400000000
C           1.57949500000000   -3.37824300000000   -1.04893700000000
H          -2.56755200000000    5.84462100000000    0.39337800000000
C          -1.20006700000000    3.77560900000000   -0.48289300000000
H           4.70311900000000   -0.72739400000000    0.64901100000000
H          -4.65771900000000    0.75828500000000    0.27603100000000
H           1.44401900000000   -4.32371800000000   -1.58498400000000
H          -0.97947500000000    4.78233600000000   -0.83615600000000
H           2.19833900000000   -2.71653800000000   -1.66957900000000
