# Supplementary material for: Redox–protonation landscape of indene-annulated perylenes: chemodivergent switching of multistate NIR chromophores
Source: Chem Sci. 2026 Jun 2;17(28):13850–61. doi: 10.1039/d6sc01695b (PMC13248289; doi:10.1039/d6sc01695b)
Supplement: SC-017-D6SC01695B-s001 [file SC-017-D6SC01695B-s001.zip › PDI/mofsn_77_H1(0,2).xyz]

61
 Written by MDA
C           1.18286800000000    3.50376600000000   -0.98654400000000
C          -0.05129400000000    2.87723600000000   -0.60702500000000
C          -0.04007600000000    1.47613200000000   -0.28938700000000
C           1.22743600000000    0.80104900000000   -0.27258000000000
C           2.43201200000000    1.53960200000000   -0.39523100000000
C           2.37983600000000    2.89624200000000   -0.82513100000000
C           3.66406100000000    0.93425400000000   -0.12446300000000
C           3.70728900000000   -0.37329900000000    0.30920900000000
C           2.55642800000000   -1.16895600000000    0.32205600000000
C           1.32690100000000   -0.61203800000000   -0.10086300000000
C           0.12976500000000   -1.38943000000000   -0.39296100000000
C          -1.13658600000000   -0.73586000000000   -0.30815200000000
C          -1.24450100000000    0.68472000000000   -0.08544500000000
C          -2.52052600000000    1.20428100000000    0.23533000000000
C          -3.65544600000000    0.38871700000000    0.08064300000000
C          -3.57447000000000   -0.92402300000000   -0.29664500000000
C          -2.30833900000000   -1.51869800000000   -0.46809200000000
C          -2.21318500000000   -2.88067900000000   -0.82200600000000
C          -0.98272600000000   -3.45093100000000   -1.02605700000000
C           0.19296300000000   -2.72217200000000   -0.82870500000000
C           2.70903800000000   -2.53989100000000    0.86687200000000
C           3.38117300000000   -2.72303200000000    2.07810000000000
C           3.55505500000000   -3.99475800000000    2.60465300000000
C           3.06328600000000   -5.10151800000000    1.92187700000000
C           2.39908900000000   -4.92838800000000    0.71502100000000
C           2.22574900000000   -3.65602000000000    0.18254500000000
C          -2.81970300000000    2.53935100000000    0.81004000000000
C          -3.79853700000000    2.61676900000000    1.80411200000000
C          -4.28199700000000    3.83465300000000    2.26122500000000
C          -3.80468700000000    5.01879100000000    1.70661600000000
C          -2.80774000000000    4.96525100000000    0.75286800000000
C          -2.26670000000000    3.73790400000000    0.32290900000000
H           1.17355300000000    4.53693400000000   -1.31474800000000
C           3.62523200000000    3.66052500000000   -1.06696400000000
C           4.92751600000000    1.69054800000000   -0.27315000000000
C          -4.81542300000000   -1.70357700000000   -0.47846400000000
C          -3.42940000000000   -3.69825600000000   -1.02148000000000
H          -0.94111600000000   -4.48634800000000   -1.34547700000000
H           3.75161600000000   -1.85763300000000    2.61752300000000
H           4.07104400000000   -4.12087700000000    3.55028500000000
H          -4.19443900000000    1.69950600000000    2.22457100000000
H          -5.04071800000000    3.85628100000000    3.03558600000000
N           4.79506300000000    2.98574900000000   -0.75691900000000
N          -4.63041100000000   -3.03268900000000   -0.82921800000000
O          -3.41035100000000   -4.87247700000000   -1.33531100000000
O          -5.93245800000000   -1.24602100000000   -0.33330700000000
O           6.02253500000000    1.23525500000000   -0.01174200000000
O           3.65045400000000    4.79900900000000   -1.48951100000000
H           5.65691800000000    3.50148900000000   -0.88720900000000
H          -5.47115800000000   -3.58186600000000   -0.95978400000000
H           3.19840900000000   -6.09821700000000    2.32815100000000
H          -4.19556100000000    5.97635600000000    2.03273100000000
H           2.01739500000000   -5.78821000000000    0.17306000000000
C           1.50397500000000   -3.40525400000000   -1.10823600000000
H          -2.39835100000000    5.88261200000000    0.34218300000000
C          -1.10541300000000    3.79185600000000   -0.50650000000000
H           4.66553000000000   -0.79639900000000    0.58528000000000
H          -4.64239100000000    0.80550100000000    0.23534700000000
H           1.32042000000000   -4.34148200000000   -1.63840000000000
H          -0.88360200000000    4.77930700000000   -0.89916200000000
H           2.12090600000000   -2.77369000000000   -1.75798200000000
