# Supplementary material for: Redox–protonation landscape of indene-annulated perylenes: chemodivergent switching of multistate NIR chromophores
Source: Chem Sci. 2026 Jun 2;17(28):13850–61. doi: 10.1039/d6sc01695b (PMC13248289; doi:10.1039/d6sc01695b)
Supplement: SC-017-D6SC01695B-s001 [file SC-017-D6SC01695B-s001.zip › PDI/mofsn_77_H2(-1,2).xyz]

62
 Written by MDA
C           2.01120300000000    3.05706300000000   -0.98615400000000
C           0.68251500000000    2.69808300000000   -0.88497300000000
C           0.32202300000000    1.38478900000000   -0.48031900000000
C           1.35163800000000    0.39947700000000   -0.36294200000000
C           2.71556400000000    0.81871000000000   -0.39134100000000
C           3.03149800000000    2.15752700000000   -0.70006300000000
C           3.73472400000000   -0.11983800000000   -0.11420500000000
C           3.39622000000000   -1.41990900000000    0.22201000000000
C           2.08612900000000   -1.88147100000000    0.18430900000000
C           1.04220800000000   -0.98988300000000   -0.22168700000000
C          -0.32203300000000   -1.38483100000000   -0.48019200000000
C          -1.35164500000000   -0.39950800000000   -0.36287900000000
C          -1.04221200000000    0.98986300000000   -0.22175200000000
C          -2.08612500000000    1.88148700000000    0.18418900000000
C          -3.39621500000000    1.41992800000000    0.22195700000000
C          -3.73472600000000    0.11982800000000   -0.11413800000000
C          -2.71557200000000   -0.81874400000000   -0.39121400000000
C          -3.03151300000000   -2.15758800000000   -0.69981300000000
C          -2.01122300000000   -3.05714800000000   -0.98584700000000
C          -0.68253400000000   -2.69816000000000   -0.88472500000000
C           1.86088000000000   -3.25598800000000    0.69604900000000
C           2.48973300000000   -3.66062000000000    1.87825400000000
C           2.32897500000000   -4.94721800000000    2.37312100000000
C           1.52826200000000   -5.85656200000000    1.69234000000000
C           0.89586300000000   -5.46552900000000    0.51952200000000
C           1.06128200000000   -4.17976200000000    0.01614400000000
C          -1.86086600000000    3.25604900000000    0.69580500000000
C          -2.48969400000000    3.66078300000000    1.87798700000000
C          -2.32892600000000    4.94742400000000    2.37273900000000
C          -1.52822700000000    5.85670900000000    1.69186300000000
C          -0.89585300000000    5.46557400000000    0.51906600000000
C          -1.06128200000000    4.17976400000000    0.01580300000000
H           2.28987200000000    4.06053600000000   -1.28991800000000
C           4.42208100000000    2.59534700000000   -0.76114800000000
C           5.13799300000000    0.28110100000000   -0.13352600000000
C          -5.13799600000000   -0.28111300000000   -0.13339500000000
C          -4.42209700000000   -2.59541300000000   -0.76083200000000
H          -2.28989900000000   -4.06064800000000   -1.28951800000000
H           3.09726000000000   -2.94434800000000    2.42104200000000
H           2.82225100000000   -5.23527700000000    3.29613900000000
H          -3.09720900000000    2.94455900000000    2.42085100000000
H          -2.82218300000000    5.23556300000000    3.29574200000000
N           5.35954200000000    1.61275100000000   -0.46401300000000
N          -5.35955200000000   -1.61279100000000   -0.46376200000000
O          -4.79347600000000   -3.72817600000000   -1.04545200000000
O          -6.08683000000000    0.45412700000000    0.11342700000000
O           6.08683200000000   -0.45411700000000    0.11334000000000
O           4.79345500000000    3.72808500000000   -1.04587500000000
H           6.32729600000000    1.90490100000000   -0.49127800000000
H          -6.32730600000000   -1.90494400000000   -0.49098100000000
H           1.39355400000000   -6.86375000000000    2.07420200000000
H          -1.39351100000000    6.86393000000000    2.07363500000000
H           0.26585000000000   -6.16618400000000   -0.02107100000000
C           0.37388400000000   -3.71279600000000   -1.23153500000000
H          -0.26585100000000    6.16618200000000   -0.02160100000000
C          -0.37391000000000    3.71268900000000   -1.23185000000000
H           4.20012800000000   -2.09233600000000    0.49858300000000
H          -4.20011800000000    2.09237900000000    0.49848800000000
H          -0.08723200000000   -4.55435900000000   -1.75397600000000
H           0.08719600000000    4.55420600000000   -1.75437300000000
H           1.11224600000000   -3.26447500000000   -1.90728400000000
H          -1.11228500000000    3.26430900000000   -1.90754400000000
