# Supplementary material for: Redox–protonation landscape of indene-annulated perylenes: chemodivergent switching of multistate NIR chromophores
Source: Chem Sci. 2026 Jun 2;17(28):13850–61. doi: 10.1039/d6sc01695b (PMC13248289; doi:10.1039/d6sc01695b)
Supplement: SC-017-D6SC01695B-s001 [file SC-017-D6SC01695B-s001.zip › PDI/mofsn_77_H2(-1,4).xyz]

62
 Written by MDA
C           1.38886800000000    3.42982500000000   -0.86269400000000
C           0.16547400000000    2.83278000000000   -0.78793000000000
C           0.03035600000000    1.42158600000000   -0.44066000000000
C           1.26016300000000    0.65401500000000   -0.35634700000000
C           2.49427100000000    1.30849400000000   -0.40006600000000
C           2.57753100000000    2.71341100000000   -0.63256800000000
C           3.70715800000000    0.58348800000000   -0.22363700000000
C           3.64275500000000   -0.77495200000000    0.08386300000000
C           2.45159700000000   -1.46533200000000    0.12490200000000
C           1.19881600000000   -0.78820400000000   -0.23750100000000
C          -0.03035700000000   -1.42162600000000   -0.44053300000000
C          -1.26016400000000   -0.65404700000000   -0.35628500000000
C          -1.19881600000000    0.78818200000000   -0.23756800000000
C          -2.45159600000000    1.46534300000000    0.12477900000000
C          -3.64275500000000    0.77496000000000    0.08380500000000
C          -3.70715900000000   -0.58350800000000   -0.22357400000000
C          -2.49427300000000   -1.30853000000000   -0.39994200000000
C          -2.57753300000000   -2.71346700000000   -0.63231800000000
C          -1.38887100000000   -3.42990200000000   -0.86238300000000
C          -0.16547700000000   -2.83285000000000   -0.78767600000000
C           2.51556700000000   -2.83588400000000    0.68792700000000
C           3.26643500000000   -3.07120900000000    1.84394900000000
C           3.38474300000000   -4.34859000000000    2.37547100000000
C           2.74845300000000   -5.41692100000000    1.75685200000000
C           1.99670800000000   -5.19378800000000    0.60938900000000
C           1.87849300000000   -3.91741300000000    0.07299000000000
C          -2.51556500000000    2.83594600000000    0.68768200000000
C          -3.26643000000000    3.07137400000000    1.84368500000000
C          -3.38473600000000    4.34880200000000    2.37509300000000
C          -2.74844800000000    5.41707700000000    1.75637700000000
C          -1.99670600000000    5.19384200000000    0.60893100000000
C          -1.87849300000000    3.91742000000000    0.07264600000000
H           1.47629200000000    4.47629600000000   -1.13431000000000
C           3.85142000000000    3.40007400000000   -0.71142900000000
C           5.01005600000000    1.24187500000000   -0.27054900000000
C          -5.01005700000000   -1.24189900000000   -0.27042300000000
C          -3.85142200000000   -3.40013700000000   -0.71111400000000
H          -1.47629500000000   -4.47639800000000   -1.13390600000000
H           3.74708900000000   -2.23283700000000    2.33636600000000
H           3.96765900000000   -4.50528600000000    3.27760000000000
H          -3.74708100000000    2.23304600000000    2.33617800000000
H          -3.96764900000000    4.50557900000000    3.27721000000000
N           4.98142100000000    2.60497400000000   -0.51841200000000
N          -4.98142300000000   -2.60502100000000   -0.51816400000000
O          -3.98894500000000   -4.60101400000000   -0.93088900000000
O          -6.08160800000000   -0.66847700000000   -0.10684000000000
O           6.08160800000000    0.66846700000000   -0.10691800000000
O           3.98894200000000    4.60093100000000   -0.93131100000000
H           5.87385700000000    3.07617300000000   -0.56083200000000
H          -5.87385900000000   -3.07622200000000   -0.56054000000000
H           2.83082900000000   -6.41846200000000    2.16735100000000
H          -2.83082300000000    6.41865500000000    2.16678700000000
H           1.49284400000000   -6.02112500000000    0.11779900000000
C           1.05058000000000   -3.64237200000000   -1.14702400000000
H          -1.49284400000000    6.02113500000000    0.11726600000000
C          -1.05058400000000    3.64226900000000   -1.14734600000000
H           4.57257000000000   -1.28154000000000    0.31553000000000
H          -4.57256900000000    1.28156800000000    0.31543000000000
H           0.73712600000000   -4.58010700000000   -1.61140100000000
H          -0.73713000000000    4.57996300000000   -1.61180700000000
H           1.65193100000000   -3.09395800000000   -1.88168900000000
H          -1.65193700000000    3.09379000000000   -1.88196000000000
