# Supplementary material for: Redox–protonation landscape of indene-annulated perylenes: chemodivergent switching of multistate NIR chromophores
Source: Chem Sci. 2026 Jun 2;17(28):13850–61. doi: 10.1039/d6sc01695b (PMC13248289; doi:10.1039/d6sc01695b)
Supplement: SC-017-D6SC01695B-s001 [file SC-017-D6SC01695B-s001.zip › PDI/mofsn_77_H2(-2,1).xyz]

62
 Written by MDA
C           1.38199400000000    3.39771500000000   -0.94288200000000
C           0.16162800000000    2.80642800000000   -0.83568600000000
C           0.04816600000000    1.41778400000000   -0.44783800000000
C           1.24876900000000    0.64450400000000   -0.34690500000000
C           2.52218400000000    1.31910200000000   -0.38986500000000
C           2.57639400000000    2.69636300000000   -0.67853900000000
C           3.70519000000000    0.58058900000000   -0.14911800000000
C           3.61296900000000   -0.77610200000000    0.19049900000000
C           2.42967100000000   -1.46913300000000    0.17767200000000
C           1.20345300000000   -0.77959000000000   -0.21350700000000
C          -0.04816700000000   -1.41782400000000   -0.44771100000000
C          -1.24877000000000   -0.64453500000000   -0.34684300000000
C          -1.20345300000000    0.77957100000000   -0.21357300000000
C          -2.42967000000000    1.46914900000000    0.17755000000000
C          -3.61296900000000    0.77611900000000    0.19044300000000
C          -3.70519000000000   -0.58060200000000   -0.14905300000000
C          -2.52218500000000   -1.31913700000000   -0.38973900000000
C          -2.57639700000000   -2.69642400000000   -0.67828900000000
C          -1.38199700000000   -3.39779900000000   -0.94257400000000
C          -0.16163100000000   -2.80650200000000   -0.83543500000000
C           2.47685700000000   -2.85340100000000    0.70578800000000
C           3.19791000000000   -3.13254100000000    1.87262300000000
C           3.31536900000000   -4.42816400000000    2.36067600000000
C           2.69870000000000   -5.47900500000000    1.69334000000000
C           1.97199200000000   -5.21512200000000    0.53740400000000
C           1.86232900000000   -3.92187900000000    0.04007400000000
C          -2.47685400000000    2.85346400000000    0.70554200000000
C          -3.19790300000000    3.13270800000000    1.87235500000000
C          -3.31536100000000    4.42837500000000    2.36029300000000
C          -2.69869500000000    5.47915600000000    1.69286000000000
C          -1.97199000000000    5.21517000000000    0.53694600000000
C          -1.86232900000000    3.92188300000000    0.03973000000000
H           1.47102000000000    4.43451100000000   -1.25258300000000
C           3.84161900000000    3.38067000000000   -0.75646700000000
C           4.99380100000000    1.22281400000000   -0.18724400000000
C          -4.99380100000000   -1.22283100000000   -0.18711700000000
C          -3.84162100000000   -3.38073700000000   -0.75615200000000
H          -1.47102500000000   -4.43462200000000   -1.25218200000000
H           3.65970300000000   -2.30782500000000    2.40501500000000
H           3.87895900000000   -4.61212000000000    3.27142900000000
H          -3.65969400000000    2.30804000000000    2.40482200000000
H          -3.87894800000000    4.61241200000000    3.27103100000000
N           4.95022500000000    2.57941400000000   -0.49622300000000
N          -4.95022600000000   -2.57945800000000   -0.49597600000000
O          -4.01482600000000   -4.57640800000000   -1.02663800000000
O          -6.09041300000000   -0.68861600000000    0.02493200000000
O           6.09041400000000    0.68861800000000    0.02484800000000
O           4.01482300000000    4.57631600000000   -1.02706000000000
H           5.84489300000000    3.04687100000000   -0.53673900000000
H          -5.84489400000000   -3.04691900000000   -0.53644600000000
H           2.77539200000000   -6.49478600000000    2.07160100000000
H          -2.77538500000000    6.49497100000000    2.07103100000000
H           1.48041100000000   -6.02528600000000    0.00457000000000
C           1.06902800000000   -3.60024200000000   -1.18951900000000
H          -1.48041100000000    6.02528600000000    0.00403800000000
C          -1.06903200000000    3.60013600000000   -1.18983600000000
H           4.53507300000000   -1.27700100000000    0.46583900000000
H          -4.53507100000000    1.27704300000000    0.46574100000000
H           0.76948000000000   -4.51994900000000   -1.70034400000000
H          -0.76948600000000    4.51979700000000   -1.70074500000000
H           1.69938100000000   -3.02433100000000   -1.87926000000000
H          -1.69938800000000    3.02416300000000   -1.87952300000000
