# Supplementary material for: Redox–protonation landscape of indene-annulated perylenes: chemodivergent switching of multistate NIR chromophores
Source: Chem Sci. 2026 Jun 2;17(28):13850–61. doi: 10.1039/d6sc01695b (PMC13248289; doi:10.1039/d6sc01695b)
Supplement: SC-017-D6SC01695B-s001 [file SC-017-D6SC01695B-s001.zip › PDI/mofsn_77_H2(-2,3).xyz]

62
 Written by MDA
C           2.42689200000000    2.72849000000000   -1.07327000000000
C           1.06045400000000    2.54545900000000   -0.93681600000000
C           0.53284200000000    1.31813200000000   -0.48986400000000
C           1.41268600000000    0.20537700000000   -0.35678600000000
C           2.82604500000000    0.42473200000000   -0.39275000000000
C           3.32381200000000    1.69842500000000   -0.75669900000000
C           3.69843700000000   -0.64487600000000   -0.06544900000000
C           3.16174200000000   -1.88116700000000    0.31282300000000
C           1.79304500000000   -2.13439200000000    0.24603900000000
C           0.90321200000000   -1.11921300000000   -0.19534300000000
C          -0.53285800000000   -1.31817200000000   -0.48973700000000
C          -1.41269800000000   -0.20540600000000   -0.35672300000000
C          -0.90321800000000    1.11919700000000   -0.19540600000000
C          -1.79303600000000    2.13441200000000    0.24592100000000
C          -3.16173100000000    1.88119300000000    0.31277100000000
C          -3.69843900000000    0.64487000000000   -0.06538000000000
C          -2.82605800000000   -0.42476500000000   -0.39262100000000
C          -3.32383700000000   -1.69848700000000   -0.75644900000000
C          -2.42692800000000   -2.72857900000000   -1.07296400000000
C          -1.06048500000000   -2.54553700000000   -0.93657000000000
C           1.34841600000000   -3.46567600000000    0.72935200000000
C           1.87020800000000   -3.97427200000000    1.92389900000000
C           1.50384400000000   -5.22628400000000    2.39958300000000
C           0.59498900000000   -5.99895100000000    1.68632700000000
C           0.06637500000000   -5.50490800000000    0.50041200000000
C           0.43816100000000   -4.25520300000000    0.01385000000000
C          -1.34839200000000    3.46573700000000    0.72911000000000
C          -1.87014500000000    3.97443100000000    1.92363100000000
C          -1.50376500000000    5.22648300000000    2.39920000000000
C          -0.59493400000000    5.99909100000000    1.68584900000000
C          -0.06635900000000    5.50495000000000    0.49995800000000
C          -0.43816100000000    4.25520400000000    0.01351200000000
H           2.83317900000000    3.67739500000000   -1.40571100000000
C           4.75082400000000    1.92646900000000   -0.82350800000000
C           5.12839400000000   -0.44870100000000   -0.09341500000000
C          -5.12839800000000    0.44869400000000   -0.09328300000000
C          -4.75085100000000   -1.92653700000000   -0.82319200000000
H          -2.83322500000000   -3.67751100000000   -1.40531300000000
H           2.56391100000000   -3.35928600000000    2.48700300000000
H           1.92084600000000   -5.59214600000000    3.33386900000000
H          -2.56382900000000    3.35949200000000    2.48680900000000
H          -1.92073600000000    5.59242200000000    3.33346900000000
N           5.52886100000000    0.82783400000000   -0.47950800000000
N          -5.52887700000000   -0.82787400000000   -0.47925500000000
O          -5.30407600000000   -2.98758900000000   -1.14739500000000
O          -5.99038800000000    1.29637100000000    0.18434400000000
O           5.99039400000000   -1.29635700000000    0.18425000000000
O           5.30403800000000    2.98749300000000   -1.14782100000000
H           6.52769400000000    0.97668900000000   -0.51117000000000
H          -6.52771100000000   -0.97673200000000   -0.51087000000000
H           0.29496200000000   -6.97696300000000    2.05261700000000
H          -0.29489400000000    6.97713300000000    2.05204900000000
H          -0.64919000000000   -6.09518300000000   -0.06605400000000
C          -0.13558900000000   -3.69320500000000   -1.25298300000000
H           0.64918700000000    6.09517800000000   -0.06658000000000
C           0.13554700000000    3.69310100000000   -1.25329300000000
H           3.85163900000000   -2.66016900000000    0.61408100000000
H          -3.85161900000000    2.66022000000000    0.61398800000000
H          -0.68404100000000   -4.46613200000000   -1.79898400000000
H           0.68398200000000    4.46598300000000   -1.79937600000000
H           0.68475200000000   -3.34381000000000   -1.89182200000000
H          -0.68481500000000    3.34365300000000   -1.89207600000000
