# Supplementary material for: Redox–protonation landscape of indene-annulated perylenes: chemodivergent switching of multistate NIR chromophores
Source: Chem Sci. 2026 Jun 2;17(28):13850–61. doi: 10.1039/d6sc01695b (PMC13248289; doi:10.1039/d6sc01695b)
Supplement: SC-017-D6SC01695B-s001 [file SC-017-D6SC01695B-s001.zip › PDI/mofsn_77_H2(0,1).xyz]

62
 Written by MDA
C           2.43162000000000    2.72963500000000   -1.02042400000000
C           1.04151900000000    2.55166300000000   -0.93211800000000
C           0.52034700000000    1.32632400000000   -0.51505000000000
C           1.40202700000000    0.21011700000000   -0.37643800000000
C           2.79628100000000    0.43652200000000   -0.38428900000000
C           3.29843800000000    1.71524000000000   -0.70847300000000
C           3.67267200000000   -0.62514200000000   -0.06833600000000
C           3.16585800000000   -1.85010500000000    0.26564800000000
C           1.78278500000000   -2.13258500000000    0.19459600000000
C           0.90396300000000   -1.12304100000000   -0.23040500000000
C          -0.52036400000000   -1.32636700000000   -0.51492300000000
C          -1.40204000000000   -0.21014800000000   -0.37637400000000
C          -0.90397100000000    1.12302200000000   -0.23046900000000
C          -1.78277900000000    2.13260100000000    0.19447800000000
C          -3.16584900000000    1.85012700000000    0.26559800000000
C          -3.67267400000000    0.62513600000000   -0.06826900000000
C          -2.79629400000000   -0.43655400000000   -0.38416200000000
C          -3.29846100000000   -1.71529900000000   -0.70822300000000
C          -2.43165300000000   -2.72971900000000   -1.02011800000000
C          -1.04155000000000   -2.55174100000000   -0.93187200000000
C           1.36702800000000   -3.47217200000000    0.67564100000000
C           1.92183900000000   -3.96512300000000    1.86182300000000
C           1.56582400000000   -5.21320600000000    2.34899400000000
C           0.65030600000000   -5.99414200000000    1.65233500000000
C           0.09561400000000   -5.51614500000000    0.47385100000000
C           0.45162900000000   -4.26576600000000   -0.02074900000000
C          -1.36700600000000    3.47222800000000    0.67539800000000
C          -1.92177800000000    3.96527800000000    1.86155700000000
C          -1.56574800000000    5.21340200000000    2.34861200000000
C          -0.65025200000000    5.99427900000000    1.65185800000000
C          -0.09559800000000    5.51618500000000    0.47339600000000
C          -0.45163000000000    4.26576400000000   -0.02108800000000
H           2.84302500000000    3.68838800000000   -1.31671400000000
C           4.75750600000000    1.95879400000000   -0.74567700000000
C           5.13726300000000   -0.41137000000000   -0.06333600000000
C          -5.13726500000000    0.41136400000000   -0.06320200000000
C          -4.75753000000000   -1.95885600000000   -0.74535900000000
H          -2.84306800000000   -3.68849700000000   -1.31631500000000
H           2.62114900000000   -3.35037400000000    2.41834700000000
H           1.99943300000000   -5.57376700000000    3.27540600000000
H          -2.62106900000000    3.35057500000000    2.41815500000000
H          -1.99932600000000    5.57403900000000    3.27500900000000
N           5.54825500000000    0.86819100000000   -0.41088600000000
N          -5.54826800000000   -0.86822500000000   -0.41063500000000
O          -5.25933000000000   -3.02482200000000   -1.04129600000000
O          -5.94773200000000    1.27077700000000    0.21928600000000
O           5.94774000000000   -1.27075900000000    0.21919500000000
O           5.25929600000000    3.02473500000000   -1.04172100000000
H           6.54870200000000    1.02545700000000   -0.42152300000000
H          -6.54871500000000   -1.02549200000000   -0.42122400000000
H           0.36996100000000   -6.97303100000000    2.02625800000000
H          -0.36989500000000    6.97319900000000    2.02569100000000
H          -0.61734700000000   -6.12069500000000   -0.07826800000000
C          -0.14107300000000   -3.70477800000000   -1.27985300000000
H           0.61734500000000    6.12068900000000   -0.07879600000000
C           0.14103100000000    3.70467100000000   -1.28016500000000
H           3.86069600000000   -2.63265400000000    0.54627200000000
H          -3.86067800000000    2.63270000000000    0.54618000000000
H          -0.71055200000000   -4.46849500000000   -1.81275400000000
H           0.71049300000000    4.46834500000000   -1.81314900000000
H           0.65883000000000   -3.36217400000000   -1.94592800000000
H          -0.65889400000000    3.36201200000000   -1.94618500000000
