# Supplementary material for: Redox–protonation landscape of indene-annulated perylenes: chemodivergent switching of multistate NIR chromophores
Source: Chem Sci. 2026 Jun 2;17(28):13850–61. doi: 10.1039/d6sc01695b (PMC13248289; doi:10.1039/d6sc01695b)
Supplement: SC-017-D6SC01695B-s001 [file SC-017-D6SC01695B-s001.zip › PDI/mofsn_77_H2(0,3).xyz]

62
 Written by MDA
C           1.68029900000000    3.26823300000000   -0.94034400000000
C           0.40370900000000    2.78500400000000   -0.84803200000000
C           0.16878800000000    1.40868500000000   -0.46321900000000
C           1.28813400000000    0.53158000000000   -0.36204200000000
C           2.60526200000000    1.08760700000000   -0.39990000000000
C           2.78631000000000    2.45181500000000   -0.67881500000000
C           3.71863800000000    0.26045500000000   -0.16488700000000
C           3.53551300000000   -1.08377700000000    0.15903100000000
C           2.29041400000000   -1.67129600000000    0.15881800000000
C           1.12874500000000   -0.87928500000000   -0.23185700000000
C          -0.16879400000000   -1.40872600000000   -0.46309200000000
C          -1.28813900000000   -0.53161200000000   -0.36198000000000
C          -1.12874800000000    0.87926500000000   -0.23192200000000
C          -2.29041200000000    1.67131000000000    0.15869600000000
C          -3.53551200000000    1.08379100000000    0.15897500000000
C          -3.71864000000000   -0.26046900000000   -0.16482100000000
C          -2.60526600000000   -1.08764200000000   -0.39977400000000
C          -2.78631800000000   -2.45187500000000   -0.67856600000000
C          -1.68030900000000   -3.26831600000000   -0.94003500000000
C          -0.40371900000000   -2.78507900000000   -0.84778100000000
C           2.20897700000000   -3.04876700000000    0.70126600000000
C           2.89416300000000   -3.35881800000000    1.87948000000000
C           2.87491600000000   -4.64748500000000    2.39450900000000
C           2.17134100000000   -5.64622100000000    1.73365600000000
C           1.48607800000000   -5.34646000000000    0.56262800000000
C           1.50181100000000   -4.05783800000000    0.04432400000000
C          -2.20896900000000    3.04883000000000    0.70102100000000
C          -2.89414200000000    3.35898400000000    1.87921500000000
C          -2.87488900000000    4.64769700000000    2.39413100000000
C          -2.17132200000000    5.64637500000000    1.73318000000000
C          -1.48607200000000    5.34651000000000    0.56217100000000
C          -1.50181100000000    4.05784200000000    0.04398100000000
H           1.86745300000000    4.29548400000000   -1.23112800000000
C           4.13543500000000    3.03508000000000   -0.75007400000000
C           5.08513200000000    0.80639000000000   -0.19441300000000
C          -5.08513500000000   -0.80640700000000   -0.19428400000000
C          -4.13544300000000   -3.03514700000000   -0.74975800000000
H          -1.86746700000000   -4.29559400000000   -1.23072600000000
H           3.43054000000000   -2.57517500000000    2.40340400000000
H           3.40603200000000   -4.86833200000000    3.31395800000000
H          -3.43051200000000    2.57538700000000    2.40321500000000
H          -3.40599400000000    4.86862600000000    3.31356600000000
N           5.17633000000000    2.15638600000000   -0.49422700000000
N          -5.17633500000000   -2.15643000000000   -0.49397800000000
O          -4.35187800000000   -4.20556800000000   -1.00986500000000
O          -6.08331100000000   -0.14267800000000    0.02297500000000
O           6.08331200000000    0.14268000000000    0.02289400000000
O           4.35186600000000    4.20547800000000   -1.01028700000000
H           6.11034800000000    2.54600700000000   -0.52820400000000
H          -6.11035400000000   -2.54605300000000   -0.52790900000000
H           2.15157100000000   -6.65578800000000    2.12994600000000
H          -2.15154600000000    6.65597700000000    2.12938100000000
H           0.93422700000000   -6.12194700000000    0.04037600000000
C           0.74395500000000   -3.69044000000000   -1.19818700000000
H          -0.93422700000000    6.12195000000000    0.03984400000000
C          -0.74396800000000    3.69033400000000   -1.19850500000000
H           4.41357400000000   -1.66246300000000    0.41843100000000
H          -4.41356900000000    1.66250000000000    0.41833400000000
H           0.35871700000000   -4.58548000000000   -1.68953300000000
H          -0.35873700000000    4.58533100000000   -1.68993500000000
H           1.41004900000000   -3.18853500000000   -1.90891400000000
H          -1.41007100000000    3.18836600000000   -1.90918000000000
