# Supplementary material for: Redox–protonation landscape of indene-annulated perylenes: chemodivergent switching of multistate NIR chromophores
Source: Chem Sci. 2026 Jun 2;17(28):13850–61. doi: 10.1039/d6sc01695b (PMC13248289; doi:10.1039/d6sc01695b)
Supplement: SC-017-D6SC01695B-s003 [file SC-017-D6SC01695B-s003.cif]

# Supplementary Information (SI) for Chemical Science.
# This journal is © The Royal Society of Chemistry 2026

####################################################################### 
# 
# This file contains crystal structure data downloaded from the 
# Cambridge Structural Database (CSD) hosted by the Cambridge 
# Crystallographic Data Centre (CCDC).
# 
# Full information about CCDC data access policies and citation 
# guidelines are available at http://www.ccdc.cam.ac.uk/access/V1 
# 
# Audit and citation data items may have been added by the CCDC. 
# Please retain this information to preserve the provenance of 
# this file and to allow appropriate attribution of the data. 
# 
#######################################################################

data_aw785t
_database_code_depnum_ccdc_archive 'CCDC 2497536'
loop_
_audit_author_name
_audit_author_address
'Tadeusz Lis'
;University of Wroclaw
Poland
;
_audit_update_record             
;
2026-02-17 deposited with the CCDC.	2026-06-01 downloaded from the CCDC.
;
_audit_creation_date             2025-10-28
_audit_creation_method           
;
Olex2 1.5-beta
(compiled 2023.08.24 svn.re1ec1418 for OlexSys, GUI svn.r6817)
;
_shelxl_version_number           2013-2
_chemical_name_common            ?
_chemical_name_systematic        
;
 ?
;
_chemical_formula_moiety         '[K(18c6)]3[PDI57-H].1.5(18c6).0.9THF'
_chemical_formula_sum            'C119.60 H164.20 K3 N2 O31.90'
_chemical_formula_weight         2257.62
_chemical_melting_point          ?
loop_
_atom_type_symbol
_atom_type_description
_atom_type_scat_dispersion_real
_atom_type_scat_dispersion_imag
_atom_type_scat_source
C C 0.0181 0.0091 'International Tables Vol C Tables 4.2.6.8 and 6.1.1.4'
H H 0.0000 0.0000 'International Tables Vol C Tables 4.2.6.8 and 6.1.1.4'
N N 0.0311 0.0180 'International Tables Vol C Tables 4.2.6.8 and 6.1.1.4'
O O 0.0492 0.0322 'International Tables Vol C Tables 4.2.6.8 and 6.1.1.4'
K K 0.3868 1.0657 'International Tables Vol C Tables 4.2.6.8 and 6.1.1.4'

_shelx_space_group_comment       
;
The symmetry employed for this shelxl refinement is uniquely defined
by the following loop, which should always be used as a source of
symmetry information in preference to the above space-group names.
They are only intended as comments.
;
_space_group_crystal_system      monoclinic
_space_group_IT_number           15
_space_group_name_H-M_alt        'I 1 2/a 1'
_space_group_name_Hall           '-I 2ya'
loop_
_space_group_symop_operation_xyz
'x, y, z'
'-x+1/2, y, -z'
'x+1/2, y+1/2, z+1/2'
'-x+1, y+1/2, -z+1/2'
'-x, -y, -z'
'x-1/2, -y, z'
'-x+1/2, -y+1/2, -z+1/2'
'x, -y+1/2, z+1/2'

_cell_length_a                   22.908(9)
_cell_length_b                   37.122(14)
_cell_length_c                   30.280(10)
_cell_angle_alpha                90
_cell_angle_beta                 98.54(4)
_cell_angle_gamma                90
_cell_volume                     25464(16)
_cell_formula_units_Z            8
_cell_measurement_reflns_used    13566
_cell_measurement_temperature    100(2)
_cell_measurement_theta_max      20
_cell_measurement_theta_min      2.2
_shelx_estimated_absorpt_T_max   0.927
_shelx_estimated_absorpt_T_min   0.646
_exptl_absorpt_coefficient_mu    1.543
_exptl_absorpt_correction_T_max  1.00000
_exptl_absorpt_correction_T_min  0.87598
_exptl_absorpt_correction_type   multi-scan
_exptl_absorpt_process_details   
;
CrysAlisPro 1.171.43.105a (Rigaku Oxford Diffraction, 2024)
Empirical absorption correction using spherical harmonics,
implemented in SCALE3 ABSPACK scaling algorithm.
;
_exptl_crystal_colour            black
_exptl_crystal_colour_primary    black
_exptl_crystal_density_diffrn    1.178
_exptl_crystal_density_meas      ?
_exptl_crystal_density_method    ?
_exptl_crystal_description       needle
_exptl_crystal_F_000             9664
_exptl_crystal_size_max          0.31
_exptl_crystal_size_mid          0.07
_exptl_crystal_size_min          0.05
_exptl_special_details           
;
 ?
;
_exptl_transmission_factor_max   ?
_exptl_transmission_factor_min   ?
_diffrn_reflns_av_R_equivalents  ?
_diffrn_reflns_av_unetI/netI     0.0636
_diffrn_reflns_Laue_measured_fraction_full 0.999
_diffrn_reflns_Laue_measured_fraction_max 0.963
_diffrn_reflns_limit_h_max       28
_diffrn_reflns_limit_h_min       -28
_diffrn_reflns_limit_k_max       43
_diffrn_reflns_limit_k_min       -45
_diffrn_reflns_limit_l_max       37
_diffrn_reflns_limit_l_min       -37
_diffrn_reflns_number            58969
_diffrn_reflns_point_group_measured_fraction_full 0.999
_diffrn_reflns_point_group_measured_fraction_max 0.963
_diffrn_reflns_theta_full        67.000
_diffrn_reflns_theta_max         74.465
_diffrn_reflns_theta_min         2.285
_diffrn_ambient_temperature      100(2)
_diffrn_detector                 'Hybrid Pixel Array Detector'
_diffrn_detector_area_resol_mean 10.0000
_diffrn_detector_type            'HyPix-Arc 150'
_diffrn_measured_fraction_theta_full 0.999
_diffrn_measured_fraction_theta_max 0.963
_diffrn_measurement_device       'four-circle diffractometer'
_diffrn_measurement_device_type  'XtaLAB Synergy R, DW system, HyPix-Arc 150'
_diffrn_measurement_method       'omga scan'
_diffrn_radiation_monochromator  mirror
_diffrn_radiation_probe          x-ray
_diffrn_radiation_type           'Cu K\a'
_diffrn_radiation_wavelength     1.54184
_diffrn_source                   'Rotating-anode X-ray tube'
_diffrn_source_type              'Rigaku (Cu) X-ray Source'
_reflns_Friedel_coverage         0.000
_reflns_Friedel_fraction_full    .
_reflns_Friedel_fraction_max     .
_reflns_number_gt                14769
_reflns_number_total             58969
_reflns_special_details          
;
 _reflns_Friedel_fraction is defined as the number of unique
 Friedel pairs measured divided by the number that would be
 possible theoretically, ignoring centric projections and
 systematic absences.
;
_reflns_threshold_expression     'I > 2\s(I)'
_computing_cell_refinement       'CrysAlisPro 1.171.43.105a (Rigaku OD, 2024)'
_computing_data_collection       
'CrysAlisPro system (CCD 44.116a 64-bit (release 30-06-2025))'
_computing_data_reduction        'CrysAlisPro 1.171.43.105a (Rigaku OD, 2024)'
_computing_molecular_graphics    'Olex2 1.5-beta (Dolomanov et al., 2009)'
_computing_publication_material  'Olex2 1.5-beta (Dolomanov et al., 2009)'
_computing_structure_refinement  'SHELXL-2013 (Sheldrick, 2013)'
_computing_structure_solution    ?
_refine_diff_density_max         0.612
_refine_diff_density_min         -0.465
_refine_diff_density_rms         0.098
_refine_ls_extinction_coef       .
_refine_ls_extinction_method     none
_refine_ls_goodness_of_fit_ref   1.783
_refine_ls_hydrogen_treatment    constr
_refine_ls_matrix_type           full
_refine_ls_number_parameters     1318
_refine_ls_number_reflns         58969
_refine_ls_number_restraints     518
_refine_ls_R_factor_all          0.3549
_refine_ls_R_factor_gt           0.1914
_refine_ls_restrained_S_all      1.867
_refine_ls_shift/su_max          0.050
_refine_ls_shift/su_mean         0.003
_refine_ls_structure_factor_coef Fsqd
_refine_ls_weighting_details     
;
 w=1/[\s^2^(Fo^2^)+(0.1000P)^2^]
 where P=(Fo^2^+2Fc^2^)/3
;
_refine_ls_weighting_scheme      calc
_refine_ls_wR_factor_gt          0.4127
_refine_ls_wR_factor_ref         0.4550
_refine_special_details          
;
 Refined as a 2-component twin.
;
_olex2_refinement_description    
;
1. Twinned data refinement
 Scales: 0.59334
 0.40666
2. Restrained distances
 C31A-C35A = C51A-C54A
 1.5 with sigma of 0.01
 C14B-C16B = C13B-C15B = C13B-C15C = C14C-C16C
 2.5 with sigma of 0.02
 C14B-C15B = C15B-C16B = C13B-C14B = C13B-C14C = C14C-C15C = C15C-C16C
 1.5 with sigma of 0.01
 O11-C11X = O21-C21X
 1.42 with sigma of 0.005
 C11X-C21X
 1.5 with sigma of 0.005
 O11-C11 = C21-O21 = O21-C31 = O31-C51
 1.42 with sigma of 0.01
 C11-C21 = C31-C41 = C51-C61
 1.5 with sigma of 0.01
 O11-C21 = C11-O21
 2.5 with sigma of 0.02
 K1-C51 = K1-C21X = K2-C22
 3.65 with sigma of 0.02
 O12-C12 = C22-O22 = O22-C32 = C42-O32 = O32-C52 = C62-O42 = O42-C72
 1.42 with sigma of 0.008
 C82-O52 = O52-C92 = C102-O62 = O62-C112 = C122-O12
 1.42 with sigma of 0.008
 C12-C22 = C32-C42 = C52-C62 = C72-C82 = C92-C102 = C112-C122
 1.5 with sigma of 0.01
 C92-O62 = C112-O12 = C62-C72 = O42-C82 = C72-O52 = C12-C122
 2.45 with sigma of 0.02
 O13-C13 = C23-O23 = O23-C33 = C43-O33 = O33-C53 = C63-O43 = O43-C73 = C83-O53
 1.42 with sigma of 0.01
 O53-C93 = C103-O63 = O63-C113 = C123-O13
 1.42 with sigma of 0.01
 C13-C23 = C33-C43 = C53-C63 = C73-C83 = C93-C103 = C113-C123
 1.5 with sigma of 0.01
 C63-C73
 2.45 with sigma of 0.02
 O14-C14 = C24-O24 = O24-C34 = C44-O34 = O34-C54 = C64-O44 = O44-C74
 1.42 with sigma of 0.005
 O14-C124 = C114-O64 = O64-C104 = C84-O54 = O54-C94
 1.42 with sigma of 0.005
 C74-C84 = C14-C24 = C34-C44 = C54-C64 = C74-C84 = C94-C104 = C114-C124
 1.5 with sigma of 0.005
 O14-C24 = C14-O24 = C24-C34 = O24-C44 = C34-O34 = C44-C54 = O34-C64 = C54-O44
 2.5 with sigma of 0.02
 C64-C74 = C104-C114 = O64-C124 = C114-O14 = C124-C14 = O44-C84 = C84-C94
 2.5 with sigma of 0.02
 O15-C15 = C25-O25 = O25-C35 = C45-O35 = O35-C55 = C65-O45 = O45-C75
 1.42 with sigma of 0.01
 C85-O55 = O55-C95 = C105-O65 = O65-C115 = C125-O15
 1.42 with sigma of 0.01
 C15-C25 = C35-C45 = C55-C65 = C75-C85 = C95-C105 = C115-C125
 1.5 with sigma of 0.01
 O15-C25 = C15-O25 = C25-C35 = O25-C45 = C35-O35 = C45-C55 = O35-C65 = C55-O45
 2.5 with sigma of 0.02
 C65-C75 = O45-C85 = C75-O55 = C85-C95 = O55-C105 = C95-O65 = C105-C115 = O65-
 C125
 2.5 with sigma of 0.02
 O16-C16 = C26-O26 = O26-C36 = C46-O36 = O36-C56 = C66-O46 = O46-C76
 1.42 with sigma of 0.005
 C86-O56 = O56-C96 = C106-O66 = O66-C116 = C126-O16
 1.42 with sigma of 0.005
 C16-C26 = C36-C46 = C56-C66 = C76-C86 = C96-C106 = C116-C126
 1.5 with sigma of 0.005
 O17-C17 = C27-O27 = O27-C37 = C47-O37 = O37-C57 = C67-O47 = O47-C77
 1.42 with sigma of 0.01
 C87-O57 = O57-C97 = C107-O67 = O67-C117 = C127-O17
 1.42 with sigma of 0.01
 C17-C27 = C37-C47 = C57-C67 = C77-C87 = C97-C107 = C117-C127
 1.5 with sigma of 0.01
 C67-C77 = O57-C107
 2.5 with sigma of 0.02
 C67-C117
 5 with sigma of 0.02
 H4B-H72A
 2.1 with sigma of 0.02
 O1-C1 = O1-C4 = O2-C5 = O2-C8
 1.42 with sigma of 0.003
 C1-C2 = C2-C3 = C3-C4 = C5-C6 = C6-C7 = C7-C8
 1.5 with sigma of 0.003
 O1-C2 = C1-C3 = C2-C4 = C3-O1 = O2-C6 = C5-C7 = C6-C8 = C7-O2
 2.5 with sigma of 0.02
3. Uiso/Uaniso restraints and constraints
Uanis(K1) = Uanis(O11)
Uiso(C11X) = Uiso(C21X)
Uanis(C72) = Uanis(C82)
Uanis(C53) = Uanis(C63)
Uiso(C34) = Uiso(C44)
Uiso(O1) = Uiso(C1) = Uiso(C2) = Uiso(C3) = Uiso(C4)
Uiso(O2) = Uiso(C5) = Uiso(C6) = Uiso(C7) = Uiso(C8)
4. Same fragment restrains
{O15, C15, C25, O25, C35, C45, O35, C55, C65, O45, C75, C85, O55, C95, C105,
O65, C115, C125} sigma for 1-2: 0.001, 1-3: 0.04
{O16, C16, C26, O26, C36, C46, O36, C56, C66, O46, C76, C86, O56, C96, C106,
O66, C116, C126} sigma for 1-2: 0.001, 1-3: 0.04
{O17, C17, C27, O27, C37, C47, O37, C57, C67, O47, C77, C87, O57, C97, C107,
O67, C117, C127} sigma for 1-2: 0.001, 1-3: 0.04
as in
{O16, C16, C26, O26, C36, C46, O36, C56, C66, O46, C76, C86, O56, C96, C106,
O66, C116, C126}
{K2, O12, C12, C22, O22, C32, C42, O32, C52, C62, O42, C72, C82, O52, C92,
C102, O62, C112, C122} sigma for 1-2: 0.01, 1-3: 0.04
{K3, O13, C13, C23, O23, C33, C43, O33, C53, C63, O43, C73, C83, O53, C93,
C103, O63, C113, C123} sigma for 1-2: 0.01, 1-3: 0.04
{K4, O14, C14, C24, O24, C34, C44, O34, C54, C64, O44, C74, C84, O54, C94,
C104, O64, C114, C124} sigma for 1-2: 0.01, 1-3: 0.04
as in
{K3, O13, C13, C23, O23, C33, C43, O33, C53, C63, O43, C73, C83, O53, C93,
C103, O63, C113, C123}
5. Others
 Sof(C14C)=Sof(H14S)=Sof(H14T)=Sof(C15C)=Sof(H15E)=Sof(H15F)=Sof(C16C)=
 Sof(H16G)=Sof(H16H)=Sof(H16I)=Sof(C11X)=Sof(H11S)=Sof(H11T)=Sof(C21X)=
 Sof(H21C)=Sof(H21D)=1-FVAR(1)
 Sof(C14B)=Sof(H14C)=Sof(H14D)=Sof(C15B)=Sof(H15C)=Sof(H15D)=Sof(C16B)=
 Sof(H16D)=Sof(H16E)=Sof(H16F)=Sof(C11)=Sof(H11A)=Sof(H11B)=Sof(C21)=Sof(H21A)=
 Sof(H21B)=FVAR(1)
 Fixed Sof: K4(0.5) O14(0.5) C14(0.5) H14E(0.5) H14F(0.5) C24(0.5) H24B(0.5)
 H24C(0.5) O24(0.5) C34(0.5) H34D(0.5) H34E(0.5) C44(0.5) H44B(0.5) H44C(0.5)
 O34(0.5) C54(0.5) H54D(0.5) H54E(0.5) C64(0.5) H64A(0.5) H64B(0.5) O44(0.5)
 C74(0.5) H74A(0.5) H74B(0.5) C84(0.5) H84A(0.5) H84B(0.5) O54(0.5) C94(0.5)
 H94A(0.5) H94B(0.5) C104(0.5) H10E(0.5) H10F(0.5) O64(0.5) C114(0.5) H11G(0.5)
 H11H(0.5) C124(0.5) H12G(0.5) H12H(0.5) O15(0.5) C15(0.5) H15G(0.5) H15H(0.5)
 C25(0.5) H25B(0.5) H25C(0.5) O25(0.5) C35(0.5) H35D(0.5) H35E(0.5) C45(0.5)
 H45B(0.5) H45C(0.5) O35(0.5) C55(0.5) H55A(0.5) H55B(0.5) C65(0.5) H65A(0.5)
 H65B(0.5) O45(0.5) C75(0.5) H75A(0.5) H75B(0.5) C85(0.5) H85A(0.5) H85B(0.5)
 O55(0.5) C95(0.5) H95A(0.5) H95B(0.5) C105(0.5) H10G(0.5) H10H(0.5) O65(0.5)
 C115(0.5) H11I(0.5) H11J(0.5) C125(0.5) H12I(0.5) H12J(0.5) O16(0.5) C16(0.5)
 H16J(0.5) H16K(0.5) C26(0.5) H26A(0.5) H26B(0.5) O26(0.5) C36(0.5) H36D(0.5)
 H36E(0.5) C46(0.5) H46B(0.5) H46C(0.5) O36(0.5) C56(0.5) H56A(0.5) H56B(0.5)
 C66(0.5) H66A(0.5) H66B(0.5) O46(0.5) C76(0.5) H76A(0.5) H76B(0.5) C86(0.5)
 H86A(0.5) H86B(0.5) O56(0.5) C96(0.5) H96A(0.5) H96B(0.5) C106(0.5) H10I(0.5)
 H10J(0.5) O66(0.5) C116(0.5) H11K(0.5) H11L(0.5) C126(0.5) H12K(0.5) H12L(0.5)
 O17(0.5) C17(0.5) H17A(0.5) H17B(0.5) C27(0.5) H27A(0.5) H27B(0.5) O27(0.5)
 C37(0.5) H37A(0.5) H37B(0.5) C47(0.5) H47A(0.5) H47B(0.5) O37(0.5) C57(0.5)
 H57A(0.5) H57B(0.5) C67(0.5) H67A(0.5) H67B(0.5) O47(0.5) C77(0.5) H77A(0.5)
 H77B(0.5) C87(0.5) H87A(0.5) H87B(0.5) O57(0.5) C97(0.5) H97A(0.5) H97B(0.5)
 C107(0.5) H10K(0.5) H10L(0.5) O67(0.5) C117(0.5) H11M(0.5) H11N(0.5) C127(0.5)
 H12M(0.5) H12N(0.5) O1(0.5) C1(0.5) H1A(0.5) H1B(0.5) C2(0.5) H2A(0.5)
 H2B(0.5) C3(0.5) H3A(0.5) H3C(0.5) C4(0.5) H4A(0.5) H4B(0.5) O2(0.4) C5(0.4)
 H5A(0.4) H5B(0.4) C6(0.4) H6C(0.4) H6D(0.4) C7(0.4) H7A(0.4) H7C(0.4) C8(0.4)
 H8A(0.4) H8B(0.4)
 Fixed Uiso: C14C(0.5) C16C(0.474) C74(0.44) C84(0.4) C124(0.489) O55(0.5)
 C95(0.5) O16(0.708) C16(0.836) O26(0.9) C56(0.9) C66(0.9) O46(0.9) C76(0.9)
 C86(0.9) O56(0.9) C96(0.93) C106(0.91) O66(0.966) C116(0.9) O17(0.83) C17(0.9)
 O27(0.7) C57(0.993) C87(0.9) O57(0.885) C97(0.916) C107(0.808) O67(0.982)
 C117(0.979) C127(0.975)
6.a Riding coordinates:
 C34A(H34A,H34B,H34C), C35A(H35A,H35B,H35C), C36A(H36A,H36B,H36C), C54A(H54A,
 H54B,H54C), C13B(H13C,H13D), C16C(H16G,H16H,H16I)
6.b Ternary CH refined with riding coordinates:
 C41A(H41A)
6.c Secondary CH2 refined with riding coordinates:
 C13A(H13A,H13B), C14A(H14A,H14B), C15A(H15A,H15B), C14B(H14C,H14D), C15B(H15C,
 H15D), C14C(H14S,H14T), C15C(H15E,H15F), C11(H11A,H11B), C21(H21A,H21B),
 C11X(H11S,H11T), C21X(H21C,H21D), C31(H31A,H31B), C41(H41S,H41T), C51(H51A,
 H51B), C61(H61A,H61B), C12(H12A,H12B), C22(H22S,H22T), C32(H32S,H32T),
 C42(H42A,H42B), C52(H52S,H52T), C62(H62A,H62B), C72(H72A,H72B), C82(H82A,H82B),
  C92(H92A,H92B), C102(H10A,H10B), C112(H11C,H11D), C122(H12C,H12D), C13(H13E,
 H13F), C23(H23S,H23T), C33(H33A,H33B), C43(H43S,H43T), C53(H53S,H53T),
 C63(H63A,H63B), C73(H73A,H73B), C83(H83A,H83B), C93(H93A,H93B), C103(H10C,
 H10D), C113(H11E,H11F), C123(H12E,H12F), C14(H14E,H14F), C24(H24B,H24C),
 C34(H34D,H34E), C44(H44B,H44C), C54(H54D,H54E), C64(H64A,H64B), C74(H74A,H74B),
  C84(H84A,H84B), C94(H94A,H94B), C104(H10E,H10F), C114(H11G,H11H), C124(H12G,
 H12H), C15(H15G,H15H), C25(H25B,H25C), C35(H35D,H35E), C45(H45B,H45C),
 C55(H55A,H55B), C65(H65A,H65B), C75(H75A,H75B), C85(H85A,H85B), C95(H95A,H95B),
  C105(H10G,H10H), C115(H11I,H11J), C125(H12I,H12J), C16(H16J,H16K), C26(H26A,
 H26B), C36(H36D,H36E), C46(H46B,H46C), C56(H56A,H56B), C66(H66A,H66B),
 C76(H76A,H76B), C86(H86A,H86B), C96(H96A,H96B), C106(H10I,H10J), C116(H11K,
 H11L), C126(H12K,H12L), C17(H17A,H17B), C27(H27A,H27B), C37(H37A,H37B),
 C47(H47A,H47B), C57(H57A,H57B), C67(H67A,H67B), C77(H77A,H77B), C87(H87A,H87B),
  C97(H97A,H97B), C107(H10K,H10L), C117(H11M,H11N), C127(H12M,H12N), C1(H1A,
 H1B), C2(H2A,H2B), C3(H3A,H3C), C4(H4A,H4B), C5(H5A,H5B), C6(H6C,H6D), C7(H7A,
 H7C), C8(H8A,H8B)
6.d Me refined with riding coordinates:
 C16A(H16A,H16B,H16C), C16B(H16D,H16E,H16F)
6.e Aromatic/amide H refined with riding coordinates:
 C6A(H6A), C22A(H22A), C23A(H23A), C24A(H24A), C25A(H25A), C30A(H30A),
 C32A(H32A), C43A(H43A), C44A(H44A), C45A(H45A), C46A(H46A), C49A(H49A),
 C50A(H50A), C52A(H52A), C53A(H53A), C3B(H3B), C6B(H6B), C7B(H7B)
6.f Fitted hexagon refined as free rotating group:
 C28A(C29A,C30A,C31A,C32A,C33A), C48A(C49A,C50A,C51A,C52A,C53A)
;
_atom_sites_solution_hydrogens   mixed
_atom_sites_solution_primary     'direct methods'
_atom_sites_solution_secondary   ?
loop_
_atom_site_label
_atom_site_type_symbol
_atom_site_fract_x
_atom_site_fract_y
_atom_site_fract_z
_atom_site_U_iso_or_equiv
_atom_site_adp_type
_atom_site_occupancy
_atom_site_site_symmetry_order
_atom_site_calc_flag
_atom_site_refinement_flags_posn
_atom_site_refinement_flags_adp
_atom_site_refinement_flags_occupancy
_atom_site_disorder_assembly
_atom_site_disorder_group
C1A C 0.6106(4) 0.4974(4) 0.7602(4) 0.136(3) Uani 1 1 d . . . . .
C2A C 0.6161(6) 0.5361(5) 0.7552(3) 0.132(3) Uani 1 1 d . . . . .
C3A C 0.5834(6) 0.5614(4) 0.7780(4) 0.131(3) Uani 1 1 d . . . . .
C4A C 0.5391(5) 0.5482(4) 0.8028(3) 0.129(3) Uani 1 1 d . . . . .
C5A C 0.5104(5) 0.4975(4) 0.8476(3) 0.124(3) Uani 1 1 d . . . . .
C6A C 0.5161(5) 0.4614(4) 0.8610(3) 0.132(3) Uani 1 1 d . . . . .
H6A H 0.4944 0.4534 0.8835 0.158 Uiso 1 1 calc R U . . .
C7A C 0.5510(5) 0.4368(4) 0.8435(3) 0.133(3) Uani 1 1 d . . . . .
C8A C 0.5875(5) 0.4493(4) 0.8120(3) 0.129(3) Uani 1 1 d . . . . .
C9A C 0.5834(4) 0.4851(4) 0.7966(3) 0.118(3) Uani 1 1 d . . . . .
C10A C 0.5438(5) 0.5115(4) 0.8160(3) 0.125(3) Uani 1 1 d . . . . .
C11A C 0.4923(6) 0.5702(4) 0.8160(4) 0.133(3) Uani 1 1 d . . . . .
C12A C 0.4691(5) 0.5217(4) 0.8661(3) 0.133(3) Uani 1 1 d . . . . .
N1A N 0.4610(4) 0.5552(3) 0.8479(3) 0.141(2) Uani 1 1 d . . . . .
O1A O 0.4769(3) 0.5998(2) 0.7983(2) 0.159(2) Uani 1 1 d . . . . .
O2A O 0.4390(3) 0.51170(16) 0.8955(2) 0.151(2) Uani 1 1 d . . . . .
C13A C 0.4137(5) 0.5788(3) 0.8635(4) 0.169(4) Uani 1 1 d . . . . .
H13A H 0.3912 0.5912 0.8374 0.203 Uiso 1 1 calc R U . . .
H13B H 0.3858 0.5635 0.8771 0.203 Uiso 1 1 calc R U . . .
C14A C 0.4406(6) 0.6066(3) 0.8973(4) 0.189(4) Uani 1 1 d . . . . .
H14A H 0.4626 0.5941 0.9235 0.227 Uiso 1 1 calc R U . . .
H14B H 0.4691 0.6215 0.8838 0.227 Uiso 1 1 calc R U . . .
C15A C 0.3947(6) 0.6305(4) 0.9124(5) 0.220(5) Uani 1 1 d . . . . .
H15A H 0.3685 0.6156 0.9283 0.265 Uiso 1 1 calc R U . . .
H15B H 0.3702 0.6409 0.8857 0.265 Uiso 1 1 calc R U . . .
C16A C 0.4190(9) 0.6608(4) 0.9426(5) 0.321(11) Uani 1 1 d . . . . .
H16A H 0.3863 0.6750 0.9512 0.481 Uiso 1 1 calc R U . . .
H16B H 0.4437 0.6764 0.9269 0.481 Uiso 1 1 calc R U . . .
H16C H 0.4427 0.6509 0.9695 0.481 Uiso 1 1 calc R U . . .
C21A C 0.6600(7) 0.5574(6) 0.7365(4) 0.154(4) Uani 1 1 d . . . . .
C22A C 0.7078(8) 0.5493(4) 0.7162(4) 0.165(4) Uani 1 1 d . . . . .
H22A H 0.7152 0.5251 0.7086 0.198 Uiso 1 1 calc R U . . .
C23A C 0.7464(7) 0.5772(7) 0.7067(4) 0.197(5) Uani 1 1 d . . . . .
H23A H 0.7798 0.5718 0.6928 0.237 Uiso 1 1 calc R U . . .
C24A C 0.7348(9) 0.6128(6) 0.7180(6) 0.201(6) Uani 1 1 d . . . . .
H24A H 0.7608 0.6315 0.7118 0.241 Uiso 1 1 calc R U . . .
C25A C 0.6867(9) 0.6211(5) 0.7379(4) 0.190(5) Uani 1 1 d . . . . .
H25A H 0.6783 0.6454 0.7444 0.228 Uiso 1 1 calc R U . . .
C26A C 0.6509(7) 0.5940(6) 0.7481(4) 0.144(4) Uani 1 1 d . . . . .
C27A C 0.6025(8) 0.5974(5) 0.7732(4) 0.158(4) Uani 1 1 d . . . . .
C28A C 0.5899(5) 0.6293(3) 0.7945(5) 0.170(4) Uani 1 1 d G . . . .
C29A C 0.6019(4) 0.6302(3) 0.8409(5) 0.207(6) Uani 1 1 d G . . . .
C30A C 0.5921(5) 0.6616(4) 0.8637(4) 0.268(8) Uani 1 1 d G . . . .
H30A H 0.6004 0.6622 0.8954 0.322 Uiso 1 1 calc R U . . .
C31A C 0.5703(5) 0.6920(3) 0.8402(6) 0.279(11) Uani 1 1 d DG . . . .
C32A C 0.5582(4) 0.6911(4) 0.7939(5) 0.247(8) Uani 1 1 d G . . . .
H32A H 0.5433 0.7120 0.7778 0.297 Uiso 1 1 calc R U . . .
C33A C 0.5680(5) 0.6598(5) 0.7710(4) 0.215(6) Uani 1 1 d G . . . .
C34A C 0.6247(6) 0.6001(3) 0.8726(3) 0.219(6) Uani 1 1 d . . . . .
H34A H 0.6007 0.5787 0.8637 0.329 Uiso 1 1 d R U . . .
H34B H 0.6228 0.6057 0.9040 0.329 Uiso 1 1 d R U . . .
H34C H 0.6658 0.5954 0.8688 0.329 Uiso 1 1 d R U . . .
C35A C 0.5645(8) 0.7287(4) 0.8639(6) 0.350(10) Uani 1 1 d D . . . .
H35A H 0.5502 0.7231 0.8920 0.525 Uiso 1 1 d R U . . .
H35B H 0.5350 0.7432 0.8450 0.525 Uiso 1 1 d R U . . .
H35C H 0.6016 0.7421 0.8701 0.525 Uiso 1 1 d R U . . .
C36A C 0.5504(6) 0.6612(4) 0.7231(5) 0.290(9) Uani 1 1 d . . . . .
H36A H 0.5505 0.6359 0.7138 0.434 Uiso 1 1 d R U . . .
H36B H 0.5796 0.6747 0.7091 0.434 Uiso 1 1 d R U . . .
H36C H 0.5111 0.6716 0.7138 0.434 Uiso 1 1 d R U . . .
C41A C 0.5500(6) 0.3988(4) 0.8589(4) 0.147(3) Uani 1 1 d . . . . .
H41A H 0.5254 0.3990 0.8836 0.176 Uiso 1 1 calc R U . . .
C42A C 0.6097(8) 0.3855(3) 0.8799(4) 0.150(4) Uani 1 1 d . . . . .
C43A C 0.6184(7) 0.3752(3) 0.9240(5) 0.163(4) Uani 1 1 d . . . . .
H43A H 0.5871 0.3776 0.9411 0.196 Uiso 1 1 calc R U . . .
C44A C 0.6728(9) 0.3612(3) 0.9439(4) 0.179(4) Uani 1 1 d . . . . .
H44A H 0.6791 0.3538 0.9742 0.215 Uiso 1 1 calc R U . . .
C45A C 0.7174(6) 0.3585(3) 0.9171(6) 0.184(5) Uani 1 1 d . . . . .
H45A H 0.7550 0.3494 0.9296 0.220 Uiso 1 1 calc R U . . .
C46A C 0.7080(6) 0.3686(3) 0.8748(5) 0.154(4) Uani 1 1 d . . . . .
H46A H 0.7393 0.3660 0.8577 0.185 Uiso 1 1 calc R U . . .
C47A C 0.6549(8) 0.3826(3) 0.8540(4) 0.147(4) Uani 1 1 d . . . . .
C48A C 0.5184(4) 0.3746(4) 0.8243(4) 0.164(4) Uani 1 1 d G . . . .
C49A C 0.4835(6) 0.3906(2) 0.7881(5) 0.204(6) Uani 1 1 d G . . . .
H49A H 0.4837 0.4161 0.7846 0.244 Uiso 1 1 calc R U . . .
C50A C 0.4483(5) 0.3694(4) 0.7569(3) 0.296(10) Uani 1 1 d G . . . .
H50A H 0.4245 0.3804 0.7322 0.355 Uiso 1 1 calc R U . . .
C51A C 0.4480(6) 0.3322(4) 0.7620(4) 0.249(7) Uani 1 1 d DG . . . .
C52A C 0.4829(7) 0.3162(2) 0.7982(6) 0.253(8) Uani 1 1 d G . . . .
H52A H 0.4827 0.2908 0.8017 0.304 Uiso 1 1 calc R U . . .
C53A C 0.5181(5) 0.3374(4) 0.8293(4) 0.233(6) Uani 1 1 d G . . . .
H53A H 0.5419 0.3265 0.8541 0.280 Uiso 1 1 calc R U . . .
C54A C 0.4081(8) 0.3070(4) 0.7286(6) 0.346(10) Uani 1 1 d D . . . .
H54A H 0.4233 0.2823 0.7305 0.519 Uiso 1 1 d R U . . .
H54B H 0.4068 0.3160 0.6980 0.519 Uiso 1 1 d R U . . .
H54C H 0.3682 0.3073 0.7366 0.519 Uiso 1 1 d R U . . .
C1B C 0.6223(4) 0.4249(4) 0.7886(4) 0.128(3) Uani 1 1 d . . . . .
C2B C 0.6465(5) 0.3914(4) 0.8092(4) 0.137(3) Uani 1 1 d . . . . .
C3B C 0.6695(4) 0.3672(3) 0.7798(4) 0.142(3) Uani 1 1 d . . . . .
H3B H 0.6865 0.3454 0.7920 0.170 Uiso 1 1 calc R U . . .
C4B C 0.6689(4) 0.3733(5) 0.7339(4) 0.153(4) Uani 1 1 d . . . . .
C5B C 0.6605(5) 0.4173(5) 0.6739(4) 0.165(4) Uani 1 1 d . . . . .
C6B C 0.6478(5) 0.4535(5) 0.6587(3) 0.167(4) Uani 1 1 d . . . . .
H6B H 0.6483 0.4588 0.6281 0.201 Uiso 1 1 calc R U . . .
C7B C 0.6344(4) 0.4816(3) 0.6874(4) 0.155(3) Uani 1 1 d . . . . .
H7B H 0.6298 0.5059 0.6776 0.186 Uiso 1 1 calc R U . . .
C8B C 0.6284(4) 0.4714(4) 0.7308(3) 0.133(3) Uani 1 1 d . . . . .
C9B C 0.6351(4) 0.4359(4) 0.7480(4) 0.138(3) Uani 1 1 d . . . . .
C10B C 0.6556(4) 0.4085(5) 0.7173(4) 0.148(4) Uani 1 1 d . . . . .
C11B C 0.6900(6) 0.3460(5) 0.7039(5) 0.171(5) Uani 1 1 d . . . . .
C12B C 0.6764(6) 0.3895(5) 0.6436(5) 0.182(5) Uani 1 1 d . . . . .
N1B N 0.6901(4) 0.3555(4) 0.6632(4) 0.185(4) Uani 1 1 d . . . . .
O1B O 0.7036(4) 0.3150(3) 0.7197(3) 0.191(4) Uani 1 1 d . . . . .
O2B O 0.6814(4) 0.3967(3) 0.6043(3) 0.250(4) Uani 1 1 d . . . . .
C13B C 0.7041(7) 0.3273(4) 0.6295(4) 0.280(8) Uani 1 1 d D . . . .
H13C H 0.7261 0.3070 0.6452 0.336 Uiso 1 1 d R U . A .
H13D H 0.7301 0.3392 0.6106 0.336 Uiso 1 1 d R U . . .
C14B C 0.6510(8) 0.3139(5) 0.6011(5) 0.208(9) Uani 0.732(12) 1 d D . P A 1
H14C H 0.6347 0.3339 0.5813 0.250 Uiso 0.732(12) 1 calc R U P A 1
H14D H 0.6632 0.2947 0.5817 0.250 Uiso 0.732(12) 1 calc R U P A 1
C15B C 0.6038(9) 0.2998(5) 0.6229(5) 0.221(9) Uani 0.732(12) 1 d D . P A 1
H15C H 0.5862 0.3193 0.6390 0.265 Uiso 0.732(12) 1 calc R U P A 1
H15D H 0.6190 0.2809 0.6446 0.265 Uiso 0.732(12) 1 calc R U P A 1
C16B C 0.5568(10) 0.2838(5) 0.5856(6) 0.331(15) Uani 0.732(12) 1 d D . P A 1
H16D H 0.5715 0.2610 0.5750 0.496 Uiso 0.732(12) 1 calc R U P A 1
H16E H 0.5494 0.3008 0.5607 0.496 Uiso 0.732(12) 1 calc R U P A 1
H16F H 0.5201 0.2794 0.5976 0.496 Uiso 0.732(12) 1 calc R U P A 1
C14C C 0.669(5) 0.3226(15) 0.5839(19) 0.500 Uiso 0.268(12) 1 d D U P A 2
H14S H 0.6267 0.3280 0.5853 0.600 Uiso 0.268(12) 1 calc R U P A 2
H14T H 0.6829 0.3399 0.5629 0.600 Uiso 0.268(12) 1 calc R U P A 2
C15C C 0.674(3) 0.2850(17) 0.5670(16) 0.33(3) Uiso 0.268(12) 1 d D . P A 2
H15E H 0.7140 0.2817 0.5585 0.399 Uiso 0.268(12) 1 calc R U P A 2
H15F H 0.6448 0.2813 0.5399 0.399 Uiso 0.268(12) 1 calc R U P A 2
C16C C 0.665(5) 0.2572(19) 0.602(3) 0.474 Uiso 0.268(12) 1 d D U P A 2
H16G H 0.6298 0.2498 0.6145 0.711 Uiso 0.268(12) 1 d R U P A 2
H16H H 0.6977 0.2614 0.6256 0.711 Uiso 0.268(12) 1 d R U P A 2
H16I H 0.6753 0.2381 0.5819 0.711 Uiso 0.268(12) 1 d R U P A 2
K1 K 0.7500 0.2500 0.7500 0.1956(13) Uani 1 2 d DS . P A .
O11 O 0.8483(4) 0.2739(2) 0.8082(3) 0.1956(13) Uani 1 1 d D . . . .
C11 C 0.8403(10) 0.2977(5) 0.8420(6) 0.262(12) Uani 0.732(12) 1 d D . P A 3
H11A H 0.8296 0.3218 0.8293 0.314 Uiso 0.732(12) 1 calc R U P A 3
H11B H 0.8772 0.3000 0.8634 0.314 Uiso 0.732(12) 1 calc R U P A 3
C21 C 0.7901(8) 0.2829(7) 0.8660(5) 0.257(14) Uani 0.732(12) 1 d D . P A 3
H21A H 0.8006 0.2587 0.8785 0.308 Uiso 0.732(12) 1 calc R U P A 3
H21B H 0.7835 0.2991 0.8907 0.308 Uiso 0.732(12) 1 calc R U P A 3
C11X C 0.843(4) 0.267(4) 0.8537(14) 0.56(9) Uiso 0.268(12) 1 d D . P A 4
H11S H 0.8738 0.2813 0.8726 0.669 Uiso 0.268(12) 1 calc R U P A 4
H11T H 0.8522 0.2413 0.8599 0.669 Uiso 0.268(12) 1 calc R U P A 4
C21X C 0.785(4) 0.275(5) 0.8679(18) 0.56(9) Uiso 0.268(12) 1 d D . P A 4
H21C H 0.7742 0.2552 0.8867 0.669 Uiso 0.268(12) 1 calc R U P A 4
H21D H 0.7890 0.2972 0.8868 0.669 Uiso 0.268(12) 1 calc R U P A 4
O21 O 0.7369(7) 0.2808(2) 0.8329(3) 0.226(4) Uani 1 1 d D . . . .
C31 C 0.6876(9) 0.2676(4) 0.8509(6) 0.238(7) Uani 1 1 d D . . . .
H31A H 0.6829 0.2814 0.8781 0.286 Uiso 1 1 calc R U . . .
H31B H 0.6945 0.2420 0.8595 0.286 Uiso 1 1 calc R U . . .
C41 C 0.6326(8) 0.2705(4) 0.8179(6) 0.234(7) Uani 1 1 d D . . . .
H41S H 0.5976 0.2645 0.8321 0.281 Uiso 1 1 calc R U . . .
H41T H 0.6279 0.2952 0.8057 0.281 Uiso 1 1 calc R U . . .
O31 O 0.6393(5) 0.2448(3) 0.7828(4) 0.234(4) Uani 1 1 d D . . . .
C51 C 0.5949(7) 0.2482(4) 0.7457(6) 0.275(8) Uani 1 1 d D . . . .
H51A H 0.5969 0.2725 0.7325 0.329 Uiso 1 1 calc R U . A .
H51B H 0.5558 0.2455 0.7554 0.329 Uiso 1 1 calc R U . . .
C61 C 0.6020(7) 0.2209(5) 0.7123(5) 0.281(8) Uani 1 1 d D . . . .
H61A H 0.6045 0.1969 0.7267 0.338 Uiso 1 1 calc R U . . .
H61B H 0.5665 0.2210 0.6892 0.338 Uiso 1 1 calc R U . . .
K2 K 0.36329(8) 0.47066(5) 0.92504(6) 0.1403(8) Uani 1 1 d D . . . .
O12 O 0.3144(6) 0.4264(4) 0.8563(3) 0.342(9) Uani 1 1 d D . . . .
C12 C 0.2739(10) 0.4410(6) 0.8232(6) 0.44(2) Uani 1 1 d D . . . .
H12A H 0.2468 0.4218 0.8101 0.529 Uiso 1 1 calc R U . . .
H12B H 0.2949 0.4505 0.7993 0.529 Uiso 1 1 calc R U . . .
C22 C 0.2390(6) 0.4703(4) 0.8393(5) 0.253(8) Uani 1 1 d D . . . .
H22S H 0.2176 0.4828 0.8128 0.304 Uiso 1 1 calc R U . . .
H22T H 0.2089 0.4592 0.8553 0.304 Uiso 1 1 calc R U . . .
O22 O 0.2682(4) 0.4963(4) 0.8671(4) 0.291(6) Uani 1 1 d D . . . .
C32 C 0.2270(6) 0.5214(4) 0.8766(6) 0.265(9) Uani 1 1 d D . . . .
H32S H 0.1936 0.5094 0.8880 0.318 Uiso 1 1 calc R U . . .
H32T H 0.2116 0.5356 0.8498 0.318 Uiso 1 1 calc R U . . .
C42 C 0.2613(6) 0.5453(4) 0.9125(5) 0.255(8) Uani 1 1 d D . . . .
H42A H 0.2894 0.5597 0.8979 0.306 Uiso 1 1 calc R U . . .
H42B H 0.2327 0.5624 0.9224 0.306 Uiso 1 1 calc R U . . .
O32 O 0.2926(5) 0.5303(2) 0.9501(4) 0.287(6) Uani 1 1 d D . . . .
C52 C 0.3286(8) 0.5533(4) 0.9793(5) 0.338(14) Uani 1 1 d D . . . .
H52S H 0.3061 0.5749 0.9859 0.406 Uiso 1 1 calc R U . . .
H52T H 0.3631 0.5612 0.9656 0.406 Uiso 1 1 calc R U . . .
C62 C 0.3485(10) 0.5331(5) 1.0208(5) 0.363(13) Uani 1 1 d D . . . .
H62A H 0.3676 0.5495 1.0444 0.435 Uiso 1 1 calc R U . . .
H62B H 0.3145 0.5213 1.0316 0.435 Uiso 1 1 calc R U . . .
O42 O 0.3892(6) 0.5069(3) 1.0104(3) 0.291(5) Uani 1 1 d D . . . .
C72 C 0.4112(9) 0.4818(4) 1.0440(5) 0.437(12) Uani 1 1 d D . . . .
H72A H 0.3781 0.4673 1.0521 0.524 Uiso 1 1 calc DR U . . .
H72B H 0.4298 0.4949 1.0709 0.524 Uiso 1 1 calc R U . . .
C82 C 0.4559(8) 0.4573(5) 1.0276(6) 0.437(12) Uani 1 1 d D . . . .
H82A H 0.4841 0.4722 1.0137 0.524 Uiso 1 1 calc R U . . .
H82B H 0.4784 0.4448 1.0536 0.524 Uiso 1 1 calc R U . . .
O52 O 0.4316(6) 0.4315(4) 0.9968(3) 0.369(7) Uani 1 1 d D . . . .
C92 C 0.4762(7) 0.4103(5) 0.9809(6) 0.364(16) Uani 1 1 d D . . . .
H92A H 0.5025 0.3983 1.0055 0.437 Uiso 1 1 calc R U . . .
H92B H 0.5001 0.4246 0.9625 0.437 Uiso 1 1 calc R U . . .
C102 C 0.4357(7) 0.3835(4) 0.9529(6) 0.288(9) Uani 1 1 d D . . . .
H10A H 0.4584 0.3621 0.9459 0.346 Uiso 1 1 calc R U . . .
H10B H 0.4039 0.3755 0.9695 0.346 Uiso 1 1 calc R U . . .
O62 O 0.4113(5) 0.4011(3) 0.9133(5) 0.295(7) Uani 1 1 d D . . . .
C112 C 0.3815(9) 0.3791(4) 0.8785(7) 0.44(3) Uani 1 1 d D . . . .
H11C H 0.3498 0.3654 0.8898 0.526 Uiso 1 1 calc R U . . .
H11D H 0.4096 0.3618 0.8686 0.526 Uiso 1 1 calc R U . . .
C122 C 0.3552(10) 0.4024(6) 0.8396(6) 0.54(3) Uani 1 1 d D . . . .
H12C H 0.3865 0.4162 0.8278 0.650 Uiso 1 1 calc R U . . .
H12D H 0.3344 0.3872 0.8152 0.650 Uiso 1 1 calc R U . . .
K3 K 0.45271(11) 0.57820(7) 0.71152(7) 0.2047(12) Uani 1 1 d D . . . .
O13 O 0.3515(4) 0.5604(3) 0.7497(3) 0.207(3) Uani 1 1 d D . . . .
C13 C 0.3060(6) 0.5852(4) 0.7476(5) 0.226(6) Uani 1 1 d D . . . .
H13E H 0.2824 0.5804 0.7719 0.272 Uiso 1 1 calc R U . . .
H13F H 0.2797 0.5829 0.7187 0.272 Uiso 1 1 calc R U . . .
C23 C 0.3308(6) 0.6220(4) 0.7523(4) 0.265(9) Uani 1 1 d D . . . .
H23S H 0.2979 0.6395 0.7517 0.318 Uiso 1 1 calc R U . . .
H23T H 0.3559 0.6242 0.7818 0.318 Uiso 1 1 calc R U . . .
O23 O 0.3647(4) 0.6313(3) 0.7185(4) 0.300(6) Uani 1 1 d D . . . .
C33 C 0.3381(7) 0.6552(6) 0.6883(6) 0.409(16) Uani 1 1 d D . . . .
H33A H 0.3253 0.6769 0.7032 0.491 Uiso 1 1 calc R U . . .
H33B H 0.3034 0.6443 0.6697 0.491 Uiso 1 1 calc R U . . .
C43 C 0.3851(7) 0.6643(4) 0.6607(6) 0.292(8) Uani 1 1 d D . . . .
H43S H 0.3663 0.6786 0.6348 0.350 Uiso 1 1 calc R U . . .
H43T H 0.4137 0.6804 0.6788 0.350 Uiso 1 1 calc R U . . .
O33 O 0.4167(6) 0.6370(3) 0.6443(4) 0.322(6) Uani 1 1 d D . . . .
C53 C 0.4607(9) 0.6480(5) 0.6199(6) 0.487(18) Uani 1 1 d D . . . .
H53S H 0.4949 0.6581 0.6399 0.584 Uiso 1 1 calc R U . . .
H53T H 0.4454 0.6665 0.5976 0.584 Uiso 1 1 calc R U . . .
C63 C 0.4779(11) 0.6146(6) 0.5975(5) 0.487(18) Uani 1 1 d D . . . .
H63A H 0.4425 0.6016 0.5828 0.584 Uiso 1 1 calc R U . . .
H63B H 0.5035 0.6204 0.5749 0.584 Uiso 1 1 calc R U . . .
O43 O 0.5083(6) 0.5940(4) 0.6319(4) 0.391(9) Uani 1 1 d D . . . .
C73 C 0.5455(8) 0.5643(5) 0.6258(6) 0.63(4) Uani 1 1 d D . . . .
H73A H 0.5768 0.5622 0.6520 0.751 Uiso 1 1 calc R U . . .
H73B H 0.5648 0.5684 0.5990 0.751 Uiso 1 1 calc R U . . .
C83 C 0.5104(9) 0.5301(5) 0.6202(6) 0.49(3) Uani 1 1 d D . . . .
H83A H 0.4754 0.5339 0.5973 0.593 Uiso 1 1 calc R U . . .
H83B H 0.5348 0.5110 0.6093 0.593 Uiso 1 1 calc R U . . .
O53 O 0.4917(5) 0.5185(4) 0.6598(3) 0.286(7) Uani 1 1 d D . . . .
C93 C 0.4651(11) 0.4843(5) 0.6553(7) 0.369(16) Uani 1 1 d D . . . .
H93A H 0.4924 0.4654 0.6478 0.443 Uiso 1 1 calc R U . . .
H93B H 0.4285 0.4841 0.6334 0.443 Uiso 1 1 calc R U . . .
C103 C 0.4531(6) 0.4818(3) 0.7027(5) 0.247(8) Uani 1 1 d D . . . .
H10C H 0.4443 0.4565 0.7097 0.297 Uiso 1 1 calc R U . . .
H10D H 0.4884 0.4896 0.7234 0.297 Uiso 1 1 calc R U . . .
O63 O 0.4031(5) 0.5047(2) 0.7081(3) 0.227(3) Uani 1 1 d D . . . .
C113 C 0.3749(7) 0.4975(4) 0.7463(5) 0.249(8) Uani 1 1 d D . . . .
H11E H 0.4042 0.4990 0.7738 0.298 Uiso 1 1 calc R U . . .
H11F H 0.3580 0.4729 0.7442 0.298 Uiso 1 1 calc R U . . .
C123 C 0.3268(7) 0.5247(4) 0.7480(5) 0.272(9) Uani 1 1 d D . . . .
H12E H 0.2965 0.5223 0.7213 0.326 Uiso 1 1 calc R U . . .
H12F H 0.3077 0.5205 0.7748 0.326 Uiso 1 1 calc R U . . .
K4 K 0.6998(3) 0.4542(2) 0.5312(2) 0.322(4) Uani 0.5 1 d D . P B -5
O14 O 0.6463(10) 0.5219(4) 0.5218(7) 0.64(3) Uiso 0.5 1 d D . P B -5
C14 C 0.6515(9) 0.5412(6) 0.5624(7) 0.310(15) Uiso 0.5 1 d D . P B -5
H14E H 0.6268 0.5295 0.5825 0.372 Uiso 0.5 1 calc R U P B -5
H14F H 0.6368 0.5660 0.5565 0.372 Uiso 0.5 1 calc R U P B -5
C24 C 0.7136(9) 0.5424(4) 0.5845(7) 0.232(10) Uiso 0.5 1 d D . P B -5
H24B H 0.7364 0.5572 0.5660 0.278 Uiso 0.5 1 calc R U P B -5
H24C H 0.7147 0.5548 0.6136 0.278 Uiso 0.5 1 calc R U P B -5
O24 O 0.7428(7) 0.5087(4) 0.5924(5) 0.319(10) Uiso 0.5 1 d D . P B -5
C34 C 0.8031(8) 0.5148(5) 0.6081(10) 0.338(14) Uiso 0.5 1 d D . P B -5
H34D H 0.8080 0.5286 0.6364 0.406 Uiso 0.5 1 calc R U P B -5
H34E H 0.8218 0.5285 0.5858 0.406 Uiso 0.5 1 calc R U P B -5
C44 C 0.8301(11) 0.4782(6) 0.6153(7) 0.338(14) Uiso 0.5 1 d D . P B -5
H44B H 0.8733 0.4815 0.6230 0.406 Uiso 0.5 1 calc R U P B -5
H44C H 0.8161 0.4677 0.6418 0.406 Uiso 0.5 1 calc R U P B -5
O34 O 0.8206(7) 0.4526(5) 0.5812(5) 0.284(9) Uiso 0.5 1 d D . P B -5
C54 C 0.8420(11) 0.4174(5) 0.5892(6) 0.298(15) Uiso 0.5 1 d D . P B -5
H54D H 0.8158 0.4037 0.6064 0.358 Uiso 0.5 1 calc R U P B -5
H54E H 0.8821 0.4179 0.6066 0.358 Uiso 0.5 1 calc R U P B -5
C64 C 0.8432(7) 0.4001(6) 0.5448(7) 0.230(10) Uiso 0.5 1 d D . P B -5
H64A H 0.8694 0.4141 0.5279 0.276 Uiso 0.5 1 calc R U P B -5
H64B H 0.8592 0.3754 0.5491 0.276 Uiso 0.5 1 calc R U P B -5
O44 O 0.7857(8) 0.3989(6) 0.5203(7) 0.48(2) Uiso 0.5 1 d D . P B -5
C74 C 0.7717(10) 0.3829(9) 0.4776(7) 0.440 Uiso 0.5 1 d D U P B -5
H74A H 0.7856 0.3576 0.4797 0.529 Uiso 0.5 1 calc R U P B -5
H74B H 0.7941 0.3956 0.4568 0.529 Uiso 0.5 1 calc R U P B -5
C84 C 0.7076(10) 0.3829(6) 0.4576(8) 0.400 Uiso 0.5 1 d D U P B -5
H84A H 0.7014 0.3671 0.4309 0.480 Uiso 0.5 1 calc R U P B -5
H84B H 0.6833 0.3736 0.4795 0.480 Uiso 0.5 1 calc R U P B -5
O54 O 0.6905(9) 0.4189(6) 0.4453(6) 0.365(13) Uiso 0.5 1 d D . P B -5
C94 C 0.7188(16) 0.4363(7) 0.4127(9) 0.38(2) Uiso 0.5 1 d D . P B -5
H94A H 0.7063 0.4256 0.3829 0.451 Uiso 0.5 1 calc R U P B -5
H94B H 0.7622 0.4342 0.4202 0.451 Uiso 0.5 1 calc R U P B -5
C104 C 0.7004(17) 0.4750(7) 0.4132(10) 0.43(3) Uiso 0.5 1 d D . P B -5
H10E H 0.7367 0.4895 0.4209 0.520 Uiso 0.5 1 calc R U P B -5
H10F H 0.6834 0.4815 0.3823 0.520 Uiso 0.5 1 calc R U P B -5
O64 O 0.6598(10) 0.4868(5) 0.4414(5) 0.472(19) Uiso 0.5 1 d D . P B -5
C114 C 0.6405(14) 0.5231(6) 0.4395(7) 0.364(19) Uiso 0.5 1 d D . P B -5
H11G H 0.5981 0.5236 0.4269 0.436 Uiso 0.5 1 calc R U P B -5
H11H H 0.6620 0.5362 0.4184 0.436 Uiso 0.5 1 calc R U P B -5
C124 C 0.648(2) 0.5432(5) 0.4827(8) 0.489 Uiso 0.5 1 d D U P B -5
H12G H 0.6870 0.5558 0.4861 0.587 Uiso 0.5 1 calc R U P B -5
H12H H 0.6173 0.5619 0.4812 0.587 Uiso 0.5 1 calc R U P B -5
O15 O 0.3920(9) 0.2397(8) 0.8458(8) 0.497(19) Uiso 0.5 1 d D . P C 6
C15 C 0.4314(8) 0.2432(17) 0.8865(9) 0.73(6) Uiso 0.5 1 d D . P C 6
H15G H 0.4237 0.2226 0.9055 0.876 Uiso 0.5 1 calc R U P C 6
H15H H 0.4194 0.2652 0.9014 0.876 Uiso 0.5 1 calc R U P C 6
C25 C 0.4969(8) 0.2454(10) 0.8883(7) 0.41(2) Uiso 0.5 1 d D . P C 6
H25B H 0.5075 0.2277 0.8663 0.495 Uiso 0.5 1 calc R U P C 6
H25C H 0.5055 0.2695 0.8770 0.495 Uiso 0.5 1 calc R U P C 6
O25 O 0.5370(10) 0.2399(7) 0.9282(8) 0.57(3) Uiso 0.5 1 d D . P C 6
C35 C 0.5552(8) 0.2702(9) 0.9552(10) 0.52(3) Uiso 0.5 1 d D . P C 6
H35D H 0.5701 0.2891 0.9368 0.621 Uiso 0.5 1 calc R U P C 6
H35E H 0.5879 0.2630 0.9788 0.621 Uiso 0.5 1 calc R U P C 6
C45 C 0.5053(8) 0.2849(9) 0.9764(11) 0.44(2) Uiso 0.5 1 d D . P C 6
H45B H 0.5151 0.2785 1.0084 0.524 Uiso 0.5 1 calc R U P C 6
H45C H 0.5098 0.3114 0.9750 0.524 Uiso 0.5 1 calc R U P C 6
O35 O 0.4443(7) 0.2788(10) 0.9660(8) 0.51(2) Uiso 0.5 1 d D . P C 6
C55 C 0.4008(7) 0.2848(8) 0.9938(7) 0.313(15) Uiso 0.5 1 d D . P C 6
H55A H 0.4179 0.3013 1.0180 0.375 Uiso 0.5 1 calc R U P C 6
H55B H 0.3932 0.2616 1.0078 0.375 Uiso 0.5 1 calc R U P C 6
C65 C 0.3430(8) 0.3000(6) 0.9734(7) 0.323(16) Uiso 0.5 1 d D . P C 6
H65A H 0.3237 0.3053 0.9999 0.388 Uiso 0.5 1 calc R U P C 6
H65B H 0.3541 0.3238 0.9626 0.388 Uiso 0.5 1 calc R U P C 6
O45 O 0.2948(10) 0.2899(6) 0.9410(8) 0.456(17) Uiso 0.5 1 d D . P C 6
C75 C 0.2628(12) 0.3181(6) 0.9154(7) 0.350(18) Uiso 0.5 1 d D . P C 6
H75A H 0.2909 0.3341 0.9031 0.420 Uiso 0.5 1 calc R U P C 6
H75B H 0.2411 0.3326 0.9350 0.420 Uiso 0.5 1 calc R U P C 6
C85 C 0.2203(11) 0.3025(8) 0.8782(6) 0.43(2) Uiso 0.5 1 d D . P C 6
H85A H 0.2206 0.2760 0.8819 0.512 Uiso 0.5 1 calc R U P C 6
H85B H 0.1803 0.3110 0.8818 0.512 Uiso 0.5 1 calc R U P C 6
O55 O 0.2290(11) 0.3100(7) 0.8337(6) 0.500 Uiso 0.5 1 d D U P C 6
C95 C 0.2832(12) 0.3017(6) 0.8183(11) 0.500 Uiso 0.5 1 d D U P C 6
H95A H 0.3157 0.3075 0.8427 0.600 Uiso 0.5 1 calc R U P C 6
H95B H 0.2872 0.3182 0.7932 0.600 Uiso 0.5 1 calc R U P C 6
C105 C 0.2930(11) 0.2641(5) 0.8029(8) 0.300(14) Uiso 0.5 1 d D . P C 6
H10G H 0.2909 0.2646 0.7700 0.361 Uiso 0.5 1 calc R U P C 6
H10H H 0.3337 0.2569 0.8156 0.361 Uiso 0.5 1 calc R U P C 6
O65 O 0.2538(9) 0.2370(6) 0.8139(12) 0.66(3) Uiso 0.5 1 d D . P C 6
C115 C 0.2813(9) 0.2107(8) 0.8444(12) 0.49(3) Uiso 0.5 1 d D . P C 6
H11I H 0.2669 0.1863 0.8351 0.587 Uiso 0.5 1 calc R U P C 6
H11J H 0.2721 0.2154 0.8748 0.587 Uiso 0.5 1 calc R U P C 6
C125 C 0.3468(8) 0.2133(6) 0.8440(10) 0.335(16) Uiso 0.5 1 d D . P C 6
H12I H 0.3627 0.1969 0.8686 0.402 Uiso 0.5 1 calc R U P C 6
H12J H 0.3515 0.2000 0.8164 0.402 Uiso 0.5 1 calc R U P C 6
O16 O 0.5676(10) 0.4369(8) 0.5428(12) 0.708 Uiso 0.5 1 d D U P D 7
C16 C 0.5732(10) 0.4063(9) 0.5713(11) 0.836 Uiso 0.5 1 d D U P D 7
H16J H 0.6015 0.4129 0.5980 1.003 Uiso 0.5 1 calc R U P D 7
H16K H 0.5924 0.3873 0.5556 1.003 Uiso 0.5 1 calc R U P D 7
C26 C 0.5217(10) 0.3890(7) 0.5880(6) 0.285(13) Uiso 0.5 1 d D . P D 7
H26A H 0.4858 0.4006 0.5717 0.342 Uiso 0.5 1 calc R U P D 7
H26B H 0.5209 0.3636 0.5781 0.342 Uiso 0.5 1 calc R U P D 7
O26 O 0.5149(13) 0.3886(10) 0.6338(7) 0.900 Uiso 0.5 1 d D U P D 7
C36 C 0.4779(9) 0.3621(8) 0.6487(7) 0.44(3) Uiso 0.5 1 d D . P D 7
H36D H 0.4767 0.3656 0.6810 0.526 Uiso 0.5 1 calc R U P D 7
H36E H 0.4943 0.3379 0.6445 0.526 Uiso 0.5 1 calc R U P D 7
C46 C 0.4166(8) 0.3644(8) 0.6237(7) 0.301(15) Uiso 0.5 1 d D . P D 7
H46B H 0.3913 0.3539 0.6442 0.362 Uiso 0.5 1 calc R U P D 7
H46C H 0.4074 0.3905 0.6224 0.362 Uiso 0.5 1 calc R U P D 7
O36 O 0.3933(12) 0.3511(14) 0.5813(9) 0.86(6) Uiso 0.5 1 d D . P D 7
C56 C 0.3355(12) 0.3562(8) 0.5583(10) 0.900 Uiso 0.5 1 d D U P D 7
H56A H 0.3112 0.3663 0.5797 1.080 Uiso 0.5 1 calc R U P D 7
H56B H 0.3192 0.3321 0.5493 1.080 Uiso 0.5 1 calc R U P D 7
C66 C 0.327(3) 0.3795(6) 0.5179(9) 0.900 Uiso 0.5 1 d D U P D 7
H66A H 0.3608 0.3722 0.5025 1.080 Uiso 0.5 1 calc R U P D 7
H66B H 0.2920 0.3690 0.4997 1.080 Uiso 0.5 1 calc R U P D 7
O46 O 0.322(3) 0.4166(6) 0.5077(9) 0.900 Uiso 0.5 1 d D U P D 7
C76 C 0.3337(19) 0.4417(6) 0.5439(11) 0.900 Uiso 0.5 1 d D U P D 7
H76A H 0.3745 0.4510 0.5454 1.080 Uiso 0.5 1 calc R U P D 7
H76B H 0.3305 0.4294 0.5724 1.080 Uiso 0.5 1 calc R U P D 7
C86 C 0.291(2) 0.4725(9) 0.5374(9) 0.900 Uiso 0.5 1 d D U P D 7
H86A H 0.2529 0.4639 0.5450 1.080 Uiso 0.5 1 calc R U P D 7
H86B H 0.3057 0.4914 0.5594 1.080 Uiso 0.5 1 calc R U P D 7
O56 O 0.2801(14) 0.4889(12) 0.4947(10) 0.900 Uiso 0.5 1 d D U P D 7
C96 C 0.3133(9) 0.4793(13) 0.4602(8) 0.930 Uiso 0.5 1 d D U P D 7
H96A H 0.2941 0.4908 0.4322 1.117 Uiso 0.5 1 calc R U P D 7
H96B H 0.3098 0.4529 0.4558 1.117 Uiso 0.5 1 calc R U P D 7
C106 C 0.3776(9) 0.4887(15) 0.4659(13) 0.910 Uiso 0.5 1 d D U P D 7
H10I H 0.3923 0.4831 0.4375 1.092 Uiso 0.5 1 calc R U P D 7
H10J H 0.3814 0.5150 0.4705 1.092 Uiso 0.5 1 calc R U P D 7
O66 O 0.4153(9) 0.4714(15) 0.5010(14) 0.966 Uiso 0.5 1 d D U P D 7
C116 C 0.4764(9) 0.4784(10) 0.501(2) 0.900 Uiso 0.5 1 d D U P D 7
H11K H 0.4885 0.5005 0.5183 1.080 Uiso 0.5 1 calc R U P D 7
H11L H 0.4844 0.4820 0.4700 1.080 Uiso 0.5 1 calc R U P D 7
C126 C 0.5101(10) 0.4463(7) 0.5217(15) 0.52(3) Uiso 0.5 1 d D . P D 7
H12K H 0.4853 0.4385 0.5441 0.628 Uiso 0.5 1 calc R U P D 7
H12L H 0.5027 0.4282 0.4976 0.628 Uiso 0.5 1 calc R U P D 7
O17 O 0.3389(10) 0.3741(7) 0.6123(15) 0.830 Uiso 0.5 1 d D U P E -8
C17 C 0.3875(9) 0.3961(9) 0.6054(12) 0.900 Uiso 0.5 1 d D U P E -8
H17A H 0.3736 0.4213 0.6054 1.080 Uiso 0.5 1 calc R U P E -8
H17B H 0.3955 0.3910 0.5748 1.080 Uiso 0.5 1 calc R U P E -8
C27 C 0.4457(8) 0.3949(8) 0.6352(6) 0.283(13) Uiso 0.5 1 d D . P E -8
H27A H 0.4464 0.4156 0.6558 0.340 Uiso 0.5 1 calc R U P E -8
H27B H 0.4455 0.3729 0.6537 0.340 Uiso 0.5 1 calc R U P E -8
O27 O 0.5004(9) 0.3952(9) 0.6186(9) 0.700 Uiso 0.5 1 d D U P E -8
C37 C 0.5092(12) 0.4211(6) 0.5859(7) 0.310(16) Uiso 0.5 1 d D . P E -8
H37A H 0.5311 0.4419 0.6006 0.372 Uiso 0.5 1 calc R U P E -8
H37B H 0.4704 0.4298 0.5709 0.372 Uiso 0.5 1 calc R U P E -8
C47 C 0.5430(9) 0.4055(7) 0.5518(6) 0.326(16) Uiso 0.5 1 d D . P E -8
H47A H 0.5643 0.4262 0.5412 0.392 Uiso 0.5 1 calc R U P E -8
H47B H 0.5736 0.3902 0.5692 0.392 Uiso 0.5 1 calc R U P E -8
O37 O 0.5232(11) 0.3854(6) 0.5131(6) 0.441(16) Uiso 0.5 1 d D . P E -8
C57 C 0.5031(12) 0.3494(6) 0.5107(13) 0.993 Uiso 0.5 1 d D U P E -8
H57A H 0.5065 0.3401 0.5416 1.191 Uiso 0.5 1 calc R U P E -8
H57B H 0.5306 0.3352 0.4953 1.191 Uiso 0.5 1 calc R U P E -8
C67 C 0.4421(9) 0.3420(8) 0.4882(7) 0.39(2) Uiso 0.5 1 d D . P E -8
H67A H 0.4283 0.3234 0.5077 0.467 Uiso 0.5 1 calc R U P E -8
H67B H 0.4207 0.3642 0.4942 0.467 Uiso 0.5 1 calc R U P E -8
O47 O 0.4138(11) 0.3318(6) 0.4453(8) 0.50(2) Uiso 0.5 1 d D . P E -8
C77 C 0.3874(10) 0.3597(9) 0.4162(10) 0.52(3) Uiso 0.5 1 d D . P E -8
H77A H 0.4014 0.3577 0.3869 0.620 Uiso 0.5 1 calc R U P E -8
H77B H 0.3995 0.3836 0.4290 0.620 Uiso 0.5 1 calc R U P E -8
C87 C 0.3217(10) 0.3567(10) 0.4099(17) 0.900 Uiso 0.5 1 d D U P E -8
H87A H 0.3060 0.3789 0.4220 1.080 Uiso 0.5 1 calc R U P E -8
H87B H 0.3074 0.3564 0.3774 1.080 Uiso 0.5 1 calc R U P E -8
O57 O 0.2964(13) 0.3268(10) 0.4292(8) 0.885 Uiso 0.5 1 d D U P E -8
C97 C 0.3227(13) 0.3122(13) 0.4709(9) 0.916 Uiso 0.5 1 d D U P E -8
H97A H 0.3564 0.3278 0.4829 1.099 Uiso 0.5 1 calc R U P E -8
H97B H 0.3392 0.2883 0.4650 1.099 Uiso 0.5 1 calc R U P E -8
C107 C 0.2852(14) 0.3075(16) 0.5071(7) 0.808 Uiso 0.5 1 d D U P E -8
H10K H 0.2713 0.3316 0.5149 0.969 Uiso 0.5 1 calc R U P E -8
H10L H 0.2498 0.2934 0.4946 0.969 Uiso 0.5 1 calc R U P E -8
O67 O 0.311(2) 0.2904(9) 0.5471(7) 0.982 Uiso 0.5 1 d D U P E -8
C117 C 0.2968(16) 0.3068(8) 0.5866(8) 0.979 Uiso 0.5 1 d D U P E -8
H11M H 0.3009 0.2891 0.6114 1.175 Uiso 0.5 1 calc R U P E -8
H11N H 0.2556 0.3156 0.5815 1.175 Uiso 0.5 1 calc R U P E -8
C127 C 0.3389(13) 0.3377(7) 0.598(2) 0.975 Uiso 0.5 1 d D U P E -8
H12M H 0.3694 0.3268 0.6206 1.170 Uiso 0.5 1 calc R U P E -8
H12N H 0.3578 0.3396 0.5707 1.170 Uiso 0.5 1 calc R U P E -8
O1 O 0.2912(12) 0.4382(8) 0.9856(11) 0.369(10) Uiso 0.5 1 d D . P F -9
C1 C 0.2454(16) 0.4154(11) 0.9648(10) 0.369(10) Uiso 0.5 1 d D . P F -9
H1A H 0.2626 0.3966 0.9474 0.442 Uiso 0.5 1 calc R U P F -9
H1B H 0.2175 0.4298 0.9438 0.442 Uiso 0.5 1 calc R U P F -9
C2 C 0.2123(15) 0.3976(8) 0.9983(14) 0.369(10) Uiso 0.5 1 d D . P F -9
H2A H 0.1697 0.3956 0.9867 0.442 Uiso 0.5 1 calc R U P F -9
H2B H 0.2282 0.3733 1.0063 0.442 Uiso 0.5 1 calc R U P F -9
C3 C 0.223(2) 0.4226(10) 1.0378(12) 0.369(10) Uiso 0.5 1 d D . P F -9
H3A H 0.1853 0.4337 1.0439 0.442 Uiso 0.5 1 calc R U P F -9
H3C H 0.2419 0.4101 1.0649 0.442 Uiso 0.5 1 calc R U P F -9
C4 C 0.2627(12) 0.4501(7) 1.0217(13) 0.369(10) Uiso 0.5 1 d D . P F -9
H4A H 0.2394 0.4720 1.0122 0.442 Uiso 0.5 1 calc R U P F -9
H4B H 0.2933 0.4569 1.0470 0.442 Uiso 0.5 1 calc DR U P F -9
O2 O 0.7150(16) 0.2283(8) 0.4929(12) 0.353(11) Uiso 0.4 1 d D . P G -10
C5 C 0.7530(13) 0.2585(11) 0.492(3) 0.353(11) Uiso 0.4 1 d D . P G -10
H5A H 0.7805 0.2541 0.4704 0.423 Uiso 0.4 1 calc R U P G -10
H5B H 0.7767 0.2617 0.5220 0.423 Uiso 0.4 1 calc R U P G -10
C6 C 0.7184(19) 0.2923(8) 0.4794(16) 0.353(11) Uiso 0.4 1 d D . P G -10
H6C H 0.7332 0.3046 0.4542 0.423 Uiso 0.4 1 calc R U P G -10
H6D H 0.7212 0.3091 0.5050 0.423 Uiso 0.4 1 calc R U P G -10
C7 C 0.6557(15) 0.2800(10) 0.4659(15) 0.353(11) Uiso 0.4 1 d D . P G -10
H7A H 0.6287 0.2928 0.4832 0.423 Uiso 0.4 1 calc R U P G -10
H7C H 0.6426 0.2842 0.4337 0.423 Uiso 0.4 1 calc R U P G -10
C8 C 0.6571(13) 0.2405(10) 0.4763(15) 0.353(11) Uiso 0.4 1 d D . P G -10
H8A H 0.6308 0.2355 0.4988 0.423 Uiso 0.4 1 calc R U P G -10
H8B H 0.6419 0.2268 0.4489 0.423 Uiso 0.4 1 calc R U P G -10

loop_
_atom_site_aniso_label
_atom_site_aniso_U_11
_atom_site_aniso_U_22
_atom_site_aniso_U_33
_atom_site_aniso_U_23
_atom_site_aniso_U_13
_atom_site_aniso_U_12
C1A 0.150(8) 0.146(12) 0.103(9) 0.022(9) -0.013(7) -0.036(8)
C2A 0.136(9) 0.183(15) 0.077(6) 0.017(8) 0.009(5) -0.004(11)
C3A 0.148(10) 0.124(11) 0.111(8) 0.028(8) -0.018(7) -0.011(10)
C4A 0.140(9) 0.146(12) 0.101(6) 0.018(7) 0.016(6) -0.021(10)
C5A 0.138(8) 0.130(11) 0.106(7) -0.009(8) 0.021(6) -0.025(8)
C6A 0.159(9) 0.127(9) 0.107(6) 0.011(7) 0.011(6) -0.036(7)
C7A 0.152(8) 0.140(11) 0.115(7) -0.018(8) 0.047(6) -0.009(8)
C8A 0.169(9) 0.125(10) 0.087(6) -0.013(7) 0.000(7) -0.035(8)
C9A 0.135(7) 0.128(10) 0.092(7) -0.012(8) 0.021(5) -0.012(7)
C10A 0.145(9) 0.133(11) 0.089(6) 0.007(8) -0.011(7) -0.046(9)
C11A 0.142(10) 0.129(10) 0.125(9) -0.010(9) 0.007(7) -0.002(9)
C12A 0.188(11) 0.116(10) 0.096(7) 0.013(7) 0.020(7) -0.023(9)
N1A 0.161(7) 0.136(9) 0.127(6) 0.013(6) 0.025(6) -0.010(7)
O1A 0.173(6) 0.146(6) 0.151(5) 0.016(5) -0.002(4) 0.007(5)
O2A 0.189(6) 0.147(5) 0.119(4) 0.001(4) 0.025(4) -0.002(4)
C13A 0.176(10) 0.165(10) 0.167(9) 0.011(8) 0.029(8) 0.033(9)
C14A 0.241(13) 0.180(11) 0.139(8) -0.013(8) 0.007(8) 0.087(10)
C15A 0.271(15) 0.189(13) 0.217(13) 0.041(10) 0.088(12) 0.025(12)
C16A 0.55(3) 0.195(14) 0.197(12) -0.022(11) -0.029(15) 0.114(16)
C21A 0.160(13) 0.195(18) 0.105(8) 0.013(9) 0.014(8) 0.005(13)
C22A 0.194(12) 0.179(12) 0.119(7) 0.047(7) 0.016(8) -0.021(12)
C23A 0.204(14) 0.218(15) 0.167(10) 0.069(12) 0.022(8) -0.012(15)
C24A 0.212(17) 0.198(17) 0.182(12) 0.110(12) -0.009(11) -0.056(14)
C25A 0.174(13) 0.237(19) 0.159(10) 0.062(10) 0.018(9) -0.018(14)
C26A 0.147(12) 0.167(16) 0.112(8) 0.051(10) -0.004(8) -0.017(12)
C27A 0.191(13) 0.152(15) 0.122(9) 0.020(9) -0.011(9) 0.002(12)
C28A 0.217(11) 0.133(12) 0.152(11) 0.007(10) 0.006(9) -0.005(9)
C29A 0.205(12) 0.146(13) 0.267(19) -0.081(14) 0.028(12) -0.034(10)
C30A 0.273(18) 0.203(18) 0.32(2) 0.024(19) 0.027(14) 0.009(16)
C31A 0.209(16) 0.20(2) 0.43(3) -0.18(2) 0.031(19) -0.020(14)
C32A 0.241(14) 0.154(16) 0.32(2) 0.004(14) -0.037(16) 0.018(13)
C33A 0.204(13) 0.158(13) 0.279(19) 0.039(16) 0.025(13) -0.018(11)
C34A 0.316(16) 0.170(11) 0.157(9) 0.035(8) -0.015(9) 0.034(10)
C35A 0.37(2) 0.197(15) 0.49(3) 0.050(18) 0.09(2) 0.044(15)
C36A 0.247(14) 0.333(19) 0.255(14) 0.180(15) -0.075(12) -0.057(12)
C41A 0.213(13) 0.120(10) 0.113(7) -0.011(7) 0.043(8) -0.041(9)
C42A 0.227(14) 0.126(8) 0.097(8) 0.016(6) 0.024(10) -0.006(8)
C43A 0.225(14) 0.106(8) 0.167(13) -0.003(7) 0.055(10) 0.000(8)
C44A 0.255(15) 0.141(10) 0.139(9) 0.013(7) 0.019(12) 0.025(10)
C45A 0.263(14) 0.137(9) 0.165(12) -0.017(8) 0.079(13) 0.006(8)
C46A 0.187(11) 0.163(10) 0.108(9) 0.003(7) 0.003(8) -0.014(8)
C47A 0.217(14) 0.125(8) 0.104(9) -0.006(7) 0.034(11) -0.021(8)
C48A 0.172(10) 0.148(13) 0.188(12) -0.031(11) 0.076(10) -0.028(10)
C49A 0.311(16) 0.145(11) 0.147(10) -0.050(9) 0.008(10) -0.086(10)
C50A 0.44(3) 0.173(14) 0.29(2) -0.035(15) 0.13(2) -0.023(18)
C51A 0.271(18) 0.23(2) 0.235(16) -0.072(14) -0.012(12) -0.032(16)
C52A 0.258(17) 0.141(11) 0.36(2) -0.092(15) 0.028(15) -0.042(13)
C53A 0.193(12) 0.132(12) 0.37(2) -0.047(14) 0.031(12) -0.018(10)
C54A 0.33(2) 0.282(18) 0.41(2) -0.150(17) -0.010(18) -0.086(16)
C1B 0.131(7) 0.149(11) 0.101(8) -0.036(9) 0.010(6) -0.033(7)
C2B 0.173(9) 0.115(9) 0.127(10) -0.033(9) 0.038(8) -0.018(7)
C3B 0.154(8) 0.132(8) 0.136(9) -0.026(7) 0.010(6) -0.024(6)
C4B 0.156(8) 0.214(14) 0.083(8) -0.006(10) 0.001(6) -0.029(8)
C5B 0.180(9) 0.206(14) 0.102(10) 0.002(11) -0.002(7) -0.028(9)
C6B 0.201(10) 0.212(13) 0.089(7) 0.000(9) 0.022(6) -0.035(9)
C7B 0.167(8) 0.200(11) 0.092(7) -0.014(8) 0.001(6) -0.022(7)
C8B 0.148(7) 0.184(12) 0.066(7) -0.017(8) 0.017(5) -0.013(7)
C9B 0.164(8) 0.172(12) 0.077(7) -0.008(9) 0.012(6) -0.016(8)
C10B 0.146(8) 0.197(13) 0.101(10) 0.010(10) 0.018(6) -0.022(8)
C11B 0.186(11) 0.247(17) 0.078(9) -0.056(11) 0.011(8) -0.006(11)
C12B 0.247(13) 0.199(14) 0.103(10) -0.057(11) 0.040(9) 0.011(10)
N1B 0.205(8) 0.230(12) 0.113(9) -0.055(10) 0.000(7) 0.023(8)
O1B 0.202(7) 0.215(9) 0.150(7) -0.040(6) 0.013(5) -0.008(7)
O2B 0.273(9) 0.352(12) 0.126(6) -0.068(7) 0.036(6) 0.022(8)
C13B 0.33(2) 0.36(2) 0.140(10) -0.075(12) 0.017(11) 0.157(16)
C14B 0.34(3) 0.171(16) 0.098(10) -0.038(10) -0.037(15) 0.008(16)
C15B 0.32(3) 0.151(15) 0.184(17) -0.010(12) 0.022(17) -0.043(15)
C16B 0.48(4) 0.24(2) 0.232(19) 0.005(16) -0.10(2) -0.09(2)
K1 0.230(3) 0.190(3) 0.166(2) -0.048(2) 0.027(2) -0.008(2)
O11 0.230(3) 0.190(3) 0.166(2) -0.048(2) 0.027(2) -0.008(2)
C11 0.43(3) 0.205(19) 0.158(14) -0.096(13) 0.060(17) -0.058(19)
C21 0.28(3) 0.23(2) 0.205(19) -0.021(15) -0.15(2) 0.057(18)
O21 0.322(13) 0.184(8) 0.184(8) -0.027(6) 0.072(9) 0.028(8)
C31 0.32(2) 0.157(12) 0.254(19) -0.031(12) 0.092(18) 0.026(14)
C41 0.30(2) 0.169(12) 0.262(17) -0.106(13) 0.120(15) -0.021(13)
O31 0.261(11) 0.223(10) 0.224(9) 0.000(8) 0.053(8) 0.011(8)
C51 0.33(2) 0.231(16) 0.254(19) -0.033(14) 0.028(17) 0.053(16)
C61 0.258(16) 0.35(2) 0.249(15) -0.061(15) 0.091(13) -0.003(15)
K2 0.1414(15) 0.1514(17) 0.1244(13) 0.0068(12) 0.0075(11) 0.0056(13)
O12 0.358(19) 0.42(2) 0.250(11) -0.109(13) 0.054(12) -0.170(17)
C12 0.39(3) 0.58(4) 0.31(2) -0.11(3) -0.10(2) 0.27(3)
C22 0.242(17) 0.28(2) 0.222(14) -0.067(12) -0.002(12) -0.086(15)
O22 0.188(10) 0.359(17) 0.308(14) 0.151(13) -0.026(9) -0.029(11)
C32 0.150(12) 0.28(2) 0.33(2) 0.056(15) -0.055(13) 0.039(12)
C42 0.189(13) 0.34(2) 0.235(15) 0.127(16) 0.021(11) 0.042(14)
O32 0.287(12) 0.227(10) 0.388(17) 0.122(12) 0.180(12) 0.068(10)
C52 0.45(3) 0.38(3) 0.170(12) 0.034(14) -0.005(14) -0.26(2)
C62 0.41(3) 0.38(3) 0.31(3) 0.05(2) 0.08(2) 0.11(2)
O42 0.354(15) 0.354(17) 0.160(7) 0.042(8) 0.015(8) -0.015(11)
C72 0.57(3) 0.31(2) 0.368(19) -0.158(15) -0.14(2) 0.157(16)
C82 0.57(3) 0.31(2) 0.368(19) -0.158(15) -0.14(2) 0.157(16)
O52 0.53(2) 0.355(17) 0.197(9) 0.030(9) -0.027(12) 0.071(17)
C92 0.34(3) 0.24(2) 0.56(4) -0.12(2) 0.24(3) 0.001(18)
C102 0.28(2) 0.189(17) 0.40(3) 0.080(19) 0.074(19) 0.071(15)
O62 0.311(14) 0.241(12) 0.377(16) 0.066(13) 0.197(13) 0.076(11)
C112 0.40(3) 0.31(3) 0.67(6) -0.31(4) 0.27(4) -0.19(3)
C122 0.52(5) 0.30(3) 0.76(7) -0.27(4) -0.05(5) -0.03(3)
K3 0.217(2) 0.261(3) 0.1362(17) 0.0297(17) 0.0241(16) 0.044(2)
O13 0.183(7) 0.235(10) 0.197(7) 0.022(7) 0.004(6) 0.036(7)
C13 0.248(17) 0.227(16) 0.197(12) 0.019(12) 0.008(11) -0.023(15)
C23 0.245(16) 0.40(3) 0.169(12) 0.079(15) 0.088(11) 0.099(16)
O23 0.283(11) 0.417(15) 0.205(9) 0.069(9) 0.050(9) 0.181(11)
C33 0.25(2) 0.73(5) 0.26(2) 0.13(3) 0.098(17) 0.06(2)
C43 0.32(2) 0.245(17) 0.31(2) -0.063(15) 0.071(17) 0.058(15)
O33 0.479(19) 0.243(11) 0.289(11) 0.043(8) 0.206(12) 0.019(11)
C53 0.50(3) 0.76(5) 0.224(18) 0.12(2) 0.151(17) 0.07(3)
C63 0.50(3) 0.76(5) 0.224(18) 0.12(2) 0.151(17) 0.07(3)
O43 0.329(16) 0.63(2) 0.244(11) 0.158(13) 0.136(11) 0.254(16)
C73 0.31(3) 1.35(12) 0.25(2) 0.34(5) 0.17(2) 0.34(5)
C83 0.33(3) 0.85(7) 0.34(3) -0.10(4) 0.14(2) 0.27(4)
O53 0.211(10) 0.48(2) 0.159(7) -0.013(9) 0.003(6) 0.124(12)
C93 0.36(3) 0.32(3) 0.45(4) -0.01(2) 0.18(3) 0.02(2)
C103 0.199(14) 0.212(14) 0.30(2) -0.049(13) -0.055(13) 0.068(11)
O63 0.209(8) 0.256(10) 0.191(8) -0.024(7) -0.052(6) 0.013(7)
C113 0.31(2) 0.258(18) 0.168(12) -0.007(12) 0.013(14) -0.049(16)
C123 0.28(2) 0.31(2) 0.239(15) -0.092(16) 0.090(14) -0.117(18)
K4 0.254(7) 0.501(13) 0.204(6) -0.077(7) 0.009(5) 0.026(8)

_geom_special_details            
;
 All esds (except the esd in the dihedral angle between two l.s. planes)
 are estimated using the full covariance matrix.  The cell esds are taken
 into account individually in the estimation of esds in distances, angles
 and torsion angles; correlations between esds in cell parameters are only
 used when they are defined by crystal symmetry.  An approximate (isotropic)
 treatment of cell esds is used for estimating esds involving l.s. planes.
;
loop_
_geom_bond_atom_site_label_1
_geom_bond_atom_site_label_2
_geom_bond_distance
_geom_bond_site_symmetry_2
_geom_bond_publ_flag
C1A C2A 1.451(13) . ?
C1A C9A 1.421(12) . ?
C1A C8B 1.412(12) . ?
C2A C3A 1.441(12) . ?
C2A C21A 1.459(17) . ?
C3A C4A 1.437(13) . ?
C3A C27A 1.421(14) . ?
C3A K3 3.408(9) . ?
C4A C10A 1.420(12) . ?
C4A C11A 1.447(12) . ?
C4A K3 3.342(11) . ?
C5A C6A 1.404(11) . ?
C5A C10A 1.408(11) . ?
C5A C12A 1.476(12) . ?
C6A H6A 0.9500 . ?
C6A C7A 1.369(11) . ?
C7A C8A 1.437(12) . ?
C7A C41A 1.488(12) . ?
C8A C9A 1.406(11) . ?
C8A C1B 1.458(12) . ?
C9A C10A 1.512(11) . ?
C11A N1A 1.403(12) . ?
C11A O1A 1.249(10) . ?
C11A K3 3.172(12) . ?
C12A N1A 1.359(10) . ?
C12A O2A 1.260(10) . ?
N1A C13A 1.523(11) . ?
O1A K3 2.725(7) . ?
O2A K2 2.568(8) . ?
C13A H13A 0.9900 . ?
C13A H13B 0.9900 . ?
C13A C14A 1.518(13) . ?
C14A H14A 0.9900 . ?
C14A H14B 0.9900 . ?
C14A C15A 1.500(14) . ?
C15A H15A 0.9900 . ?
C15A H15B 0.9900 . ?
C15A C16A 1.505(16) . ?
C16A H16A 0.9800 . ?
C16A H16B 0.9800 . ?
C16A H16C 0.9800 . ?
C21A C22A 1.365(14) . ?
C21A C26A 1.426(14) . ?
C22A H22A 0.9500 . ?
C22A C23A 1.419(16) . ?
C23A H23A 0.9500 . ?
C23A C24A 1.401(16) . ?
C24A H24A 0.9500 . ?
C24A C25A 1.366(18) . ?
C25A H25A 0.9500 . ?
C25A C26A 1.362(17) . ?
C26A C27A 1.440(15) . ?
C27A C28A 1.399(14) . ?
C28A C29A 1.3900 . ?
C28A C33A 1.3900 . ?
C29A C30A 1.3900 . ?
C29A C34A 1.514(12) . ?
C30A H30A 0.9500 . ?
C30A C31A 1.3900 . ?
C31A C32A 1.3900 . ?
C31A C35A 1.552(12) . ?
C32A H32A 0.9500 . ?
C32A C33A 1.3900 . ?
C33A C36A 1.449(14) . ?
C34A H34A 0.9801 . ?
C34A H34B 0.9802 . ?
C34A H34C 0.9799 . ?
C35A H35A 0.9800 . ?
C35A H35B 0.9800 . ?
C35A H35C 0.9800 . ?
C36A H36A 0.9800 . ?
C36A H36B 0.9800 . ?
C36A H36C 0.9801 . ?
C41A H41A 1.0000 . ?
C41A C42A 1.503(13) . ?
C41A C48A 1.483(11) . ?
C42A C43A 1.373(13) . ?
C42A C47A 1.394(14) . ?
C43A H43A 0.9500 . ?
C43A C44A 1.401(13) . ?
C44A H44A 0.9500 . ?
C44A C45A 1.398(13) . ?
C45A H45A 0.9500 . ?
C45A C46A 1.322(12) . ?
C46A H46A 0.9500 . ?
C46A C47A 1.384(13) . ?
C47A C2B 1.382(14) . ?
C48A C49A 1.3900 . ?
C48A C53A 1.3900 . ?
C49A H49A 0.9500 . ?
C49A C50A 1.3900 . ?
C50A H50A 0.9500 . ?
C50A C51A 1.3900 . ?
C51A C52A 1.3900 . ?
C51A C54A 1.569(11) . ?
C52A H52A 0.9500 . ?
C52A C53A 1.3900 . ?
C53A H53A 0.9500 . ?
C54A H54A 0.9800 . ?
C54A H54B 0.9798 . ?
C54A H54C 0.9800 . ?
C1B C2B 1.462(12) . ?
C1B C9B 1.369(12) . ?
C2B C3B 1.420(11) . ?
C3B H3B 0.9500 . ?
C3B C4B 1.404(12) . ?
C4B C10B 1.416(12) . ?
C4B C11B 1.489(15) . ?
C5B C6B 1.433(13) . ?
C5B C10B 1.375(13) . ?
C5B C12B 1.465(14) . ?
C6B H6B 0.9500 . ?
C6B C7B 1.421(12) . ?
C7B H7B 0.9500 . ?
C7B C8B 1.394(12) . ?
C8B C9B 1.415(12) . ?
C9B C10B 1.501(13) . ?
C11B N1B 1.280(14) . ?
C11B O1B 1.270(14) . ?
C12B N1B 1.411(13) . ?
C12B O2B 1.240(13) . ?
N1B C13B 1.527(14) . ?
O1B K1 2.738(11) . ?
O2B K4 3.148(14) . ?
C13B H13C 0.9900 . ?
C13B H13D 0.9901 . ?
C13B C14B 1.468(12) . ?
C13B C14C 1.503(16) . ?
C14B H14C 0.9900 . ?
C14B H14D 0.9900 . ?
C14B C15B 1.445(12) . ?
C15B H15C 0.9900 . ?
C15B H15D 0.9900 . ?
C15B C16B 1.558(12) . ?
C16B H16D 0.9800 . ?
C16B H16E 0.9800 . ?
C16B H16F 0.9800 . ?
C14C H14S 0.9900 . ?
C14C H14T 0.9900 . ?
C14C C15C 1.500(16) . ?
C15C H15E 0.9900 . ?
C15C H15F 0.9900 . ?
C15C C16C 1.510(16) . ?
C16C H16G 0.9800 . ?
C16C H16H 0.9800 . ?
C16C H16I 0.9800 . ?
K1 O1B 2.738(11) 7_656 ?
K1 O11 2.791(8) . ?
K1 O11 2.791(8) 7_656 ?
K1 O21 2.815(8) 7_656 ?
K1 O21 2.815(8) . ?
K1 O31 2.864(9) 7_656 ?
K1 O31 2.864(9) . ?
K1 C51 3.536(16) . ?
K1 C51 3.536(16) 7_656 ?
O11 C11 1.383(11) . ?
O11 C11X 1.423(8) . ?
O11 C61 1.388(13) 7_656 ?
C11 H11A 0.9900 . ?
C11 H11B 0.9900 . ?
C11 C21 1.550(13) . ?
C21 H21A 0.9900 . ?
C21 H21B 0.9900 . ?
C21 O21 1.460(11) . ?
C11X H11S 0.9900 . ?
C11X H11T 0.9900 . ?
C11X C21X 1.500(8) . ?
C21X H21C 0.9900 . ?
C21X H21D 0.9900 . ?
C21X O21 1.420(8) . ?
O21 C31 1.412(12) . ?
C31 H31A 0.9900 . ?
C31 H31B 0.9900 . ?
C31 C41 1.492(12) . ?
C41 H41S 0.9900 . ?
C41 H41T 0.9900 . ?
C41 O31 1.452(13) . ?
O31 C51 1.404(11) . ?
C51 H51A 0.9900 . ?
C51 H51B 0.9900 . ?
C51 C61 1.459(12) . ?
C61 O11 1.388(13) 7_656 ?
C61 H61A 0.9900 . ?
C61 H61B 0.9900 . ?
K2 O12 2.755(9) . ?
K2 O22 2.757(9) . ?
K2 O32 2.908(8) . ?
K2 O42 2.895(9) . ?
K2 C82 3.526(17) . ?
K2 O52 2.877(9) . ?
K2 O62 2.850(9) . ?
K2 O1 2.90(3) . ?
O12 C12 1.373(8) . ?
O12 C122 1.437(9) . ?
C12 H12A 0.9900 . ?
C12 H12B 0.9900 . ?
C12 C22 1.475(9) . ?
C22 H22S 0.9900 . ?
C22 H22T 0.9900 . ?
C22 O22 1.385(8) . ?
O22 C32 1.385(8) . ?
C32 H32S 0.9900 . ?
C32 H32T 0.9900 . ?
C32 C42 1.526(9) . ?
C42 H42A 0.9900 . ?
C42 H42B 0.9900 . ?
C42 O32 1.372(8) . ?
O32 C52 1.407(8) . ?
C52 H52S 0.9900 . ?
C52 H52T 0.9900 . ?
C52 C62 1.475(10) . ?
C62 H62A 0.9900 . ?
C62 H62B 0.9900 . ?
C62 O42 1.416(8) . ?
O42 C72 1.415(9) . ?
C72 H72A 0.9900 . ?
C72 H72B 0.9900 . ?
C72 C82 1.508(10) . ?
C82 H82A 0.9900 . ?
C82 H82B 0.9900 . ?
C82 O52 1.393(9) . ?
O52 C92 1.430(9) . ?
C92 H92A 0.9900 . ?
C92 H92B 0.9900 . ?
C92 C102 1.528(10) . ?
C102 H10A 0.9900 . ?
C102 H10B 0.9900 . ?
C102 O62 1.407(8) . ?
O62 C112 1.423(9) . ?
C112 H11C 0.9900 . ?
C112 H11D 0.9900 . ?
C112 C122 1.512(11) . ?
C122 H12C 0.9900 . ?
C122 H12D 0.9900 . ?
K3 O13 2.819(8) . ?
K3 O23 2.850(8) . ?
K3 O33 3.013(9) . ?
K3 O43 2.947(9) . ?
K3 O53 2.929(10) . ?
K3 O63 2.952(9) . ?
O13 C13 1.385(9) . ?
O13 C123 1.439(9) . ?
C13 H13E 0.9900 . ?
C13 H13F 0.9900 . ?
C13 C23 1.479(9) . ?
C23 H23S 0.9900 . ?
C23 H23T 0.9900 . ?
C23 O23 1.417(8) . ?
O23 C33 1.353(9) . ?
C33 H33A 0.9900 . ?
C33 H33B 0.9900 . ?
C33 C43 1.496(10) . ?
C43 H43S 0.9900 . ?
C43 H43T 0.9900 . ?
C43 O33 1.382(8) . ?
O33 C53 1.397(10) . ?
C53 H53S 0.9900 . ?
C53 H53T 0.9900 . ?
C53 C63 1.495(10) . ?
C63 H63A 0.9900 . ?
C63 H63B 0.9900 . ?
C63 O43 1.393(10) . ?
O43 C73 1.422(10) . ?
C73 H73A 0.9900 . ?
C73 H73B 0.9900 . ?
C73 C83 1.500(11) . ?
C83 H83A 0.9900 . ?
C83 H83B 0.9900 . ?
C83 O53 1.401(10) . ?
O53 C93 1.405(10) . ?
C93 H93A 0.9900 . ?
C93 H93B 0.9900 . ?
C93 C103 1.502(10) . ?
C103 H10C 0.9900 . ?
C103 H10D 0.9900 . ?
C103 O63 1.457(8) . ?
O63 C113 1.431(9) . ?
C113 H11E 0.9900 . ?
C113 H11F 0.9900 . ?
C113 C123 1.501(10) . ?
C123 H12E 0.9900 . ?
C123 H12F 0.9900 . ?
K4 O14 2.792(12) . ?
K4 O24 2.822(12) . ?
K4 O34 2.952(12) . ?
K4 O44 2.897(12) . ?
K4 C84 3.48(2) . ?
K4 O54 2.891(13) . ?
K4 O64 2.993(13) . ?
O14 C14 1.412(7) . ?
O14 C124 1.430(7) . ?
C14 H14E 0.9900 . ?
C14 H14F 0.9900 . ?
C14 C24 1.481(7) . ?
C24 H24B 0.9900 . ?
C24 H24C 0.9900 . ?
C24 O24 1.418(7) . ?
O24 C34 1.412(7) . ?
C34 H34D 0.9900 . ?
C34 H34E 0.9900 . ?
C34 C44 1.495(7) . ?
C44 H44B 0.9900 . ?
C44 H44C 0.9900 . ?
C44 O34 1.398(7) . ?
O34 C54 1.404(7) . ?
C54 H54D 0.9900 . ?
C54 H54E 0.9900 . ?
C54 C64 1.493(7) . ?
C64 H64A 0.9900 . ?
C64 H64B 0.9900 . ?
C64 O44 1.414(7) . ?
O44 C74 1.413(7) . ?
C74 H74A 0.9900 . ?
C74 H74B 0.9900 . ?
C74 C84 1.502(5) . ?
C84 H84A 0.9900 . ?
C84 H84B 0.9900 . ?
C84 O54 1.426(7) . ?
O54 C94 1.417(7) . ?
C94 H94A 0.9900 . ?
C94 H94B 0.9900 . ?
C94 C104 1.496(7) . ?
C104 H10E 0.9900 . ?
C104 H10F 0.9900 . ?
C104 O64 1.421(7) . ?
O64 C114 1.418(7) . ?
C114 H11G 0.9900 . ?
C114 H11H 0.9900 . ?
C114 C124 1.495(7) . ?
C124 H12G 0.9900 . ?
C124 H12H 0.9900 . ?
O15 C15 1.421(6) . ?
O15 C125 1.420(6) . ?
C15 H15G 0.9900 . ?
C15 H15H 0.9900 . ?
C15 C25 1.495(6) . ?
C25 H25B 0.9900 . ?
C25 H25C 0.9900 . ?
C25 O25 1.419(6) . ?
O25 C35 1.415(6) . ?
C35 H35D 0.9900 . ?
C35 H35E 0.9900 . ?
C35 C45 1.494(6) . ?
C45 H45B 0.9900 . ?
C45 H45C 0.9900 . ?
C45 O35 1.406(6) . ?
O35 C55 1.413(6) . ?
C55 H55A 0.9900 . ?
C55 H55B 0.9900 . ?
C55 C65 1.486(6) . ?
C65 H65A 0.9900 . ?
C65 H65B 0.9900 . ?
C65 O45 1.414(6) . ?
O45 C75 1.435(6) . ?
C75 H75A 0.9900 . ?
C75 H75B 0.9900 . ?
C75 C85 1.493(6) . ?
C85 H85A 0.9900 . ?
C85 H85B 0.9900 . ?
C85 O55 1.417(6) . ?
O55 C95 1.425(6) . ?
C95 H95A 0.9900 . ?
C95 H95B 0.9900 . ?
C95 C105 1.499(6) . ?
C105 H10G 0.9900 . ?
C105 H10H 0.9900 . ?
C105 O65 1.421(6) . ?
O65 C115 1.425(6) . ?
C115 H11I 0.9900 . ?
C115 H11J 0.9900 . ?
C115 C125 1.506(6) . ?
C125 H12I 0.9900 . ?
C125 H12J 0.9900 . ?
O16 C16 1.421(6) . ?
O16 C126 1.419(6) . ?
C16 H16J 0.9900 . ?
C16 H16K 0.9900 . ?
C16 C26 1.495(6) . ?
C26 H26A 0.9900 . ?
C26 H26B 0.9900 . ?
C26 O26 1.419(6) . ?
O26 C36 1.415(6) . ?
C36 H36D 0.9900 . ?
C36 H36E 0.9900 . ?
C36 C46 1.495(6) . ?
C46 H46B 0.9900 . ?
C46 H46C 0.9900 . ?
C46 O36 1.406(6) . ?
O36 C56 1.413(6) . ?
C56 H56A 0.9900 . ?
C56 H56B 0.9900 . ?
C56 C66 1.487(6) . ?
C66 H66A 0.9900 . ?
C66 H66B 0.9900 . ?
C66 O46 1.414(6) . ?
O46 C76 1.434(6) . ?
C76 H76A 0.9900 . ?
C76 H76B 0.9900 . ?
C76 C86 1.494(6) . ?
C86 H86A 0.9900 . ?
C86 H86B 0.9900 . ?
C86 O56 1.87(5) 2_556 ?
C86 O56 1.417(6) . ?
O56 C86 1.87(5) 2_556 ?
O56 O56 1.46(6) 2_556 ?
O56 C96 1.425(6) . ?
C96 H96A 0.9900 . ?
C96 H96B 0.9900 . ?
C96 C106 1.499(6) . ?
C106 H10I 0.9900 . ?
C106 H10J 0.9900 . ?
C106 O66 1.421(6) . ?
O66 C116 1.425(6) . ?
C116 C116 1.94(6) 5_666 ?
C116 H11K 0.9900 . ?
C116 H11L 0.9900 . ?
C116 C126 1.506(6) . ?
C126 H12K 0.9900 . ?
C126 H12L 0.9900 . ?
O17 C17 1.421(6) . ?
O17 C127 1.419(6) . ?
C17 H17A 0.9900 . ?
C17 H17B 0.9900 . ?
C17 C27 1.495(6) . ?
C27 H27A 0.9900 . ?
C27 H27B 0.9900 . ?
C27 O27 1.419(6) . ?
O27 C37 1.415(6) . ?
C37 H37A 0.9900 . ?
C37 H37B 0.9900 . ?
C37 C47 1.494(6) . ?
C47 H47A 0.9900 . ?
C47 H47B 0.9900 . ?
C47 O37 1.406(6) . ?
O37 C57 1.413(6) . ?
C57 H57A 0.9900 . ?
C57 H57B 0.9900 . ?
C57 C67 1.487(6) . ?
C67 H67A 0.9900 . ?
C67 H67B 0.9900 . ?
C67 O47 1.414(6) . ?
O47 C77 1.435(6) . ?
C77 H77A 0.9900 . ?
C77 H77B 0.9900 . ?
C77 C87 1.494(6) . ?
C87 H87A 0.9900 . ?
C87 H87B 0.9900 . ?
C87 O57 1.417(6) . ?
O57 C97 1.425(6) . ?
C97 H97A 0.9900 . ?
C97 H97B 0.9900 . ?
C97 C107 1.499(6) . ?
C107 H10K 0.9900 . ?
C107 H10L 0.9900 . ?
C107 O67 1.421(6) . ?
O67 C117 1.425(6) . ?
C117 H11M 0.9900 . ?
C117 H11N 0.9900 . ?
C117 C127 1.506(6) . ?
C127 H12M 0.9900 . ?
C127 H12N 0.9900 . ?
O1 C1 1.421(5) . ?
O1 C4 1.424(5) . ?
C1 H1A 0.9900 . ?
C1 H1B 0.9900 . ?
C1 C2 1.508(5) . ?
C2 H2A 0.9900 . ?
C2 H2B 0.9900 . ?
C2 C3 1.504(5) . ?
C3 K2 3.00(4) 2_557 ?
C3 H3A 0.9900 . ?
C3 H3C 0.9900 . ?
C3 C4 1.502(5) . ?
C4 H4A 0.9900 . ?
C4 H4B 0.9900 . ?
O2 C5 1.422(5) . ?
O2 C8 1.421(5) . ?
C5 H5A 0.9900 . ?
C5 H5B 0.9900 . ?
C5 C6 1.505(5) . ?
C6 H6C 0.9900 . ?
C6 H6D 0.9900 . ?
C6 C7 1.505(5) . ?
C7 H7A 0.9900 . ?
C7 H7C 0.9900 . ?
C7 C8 1.499(5) . ?
C8 H8A 0.9900 . ?
C8 H8B 0.9900 . ?

loop_
_geom_angle_atom_site_label_1
_geom_angle_atom_site_label_2
_geom_angle_atom_site_label_3
_geom_angle
_geom_angle_site_symmetry_1
_geom_angle_site_symmetry_3
_geom_angle_publ_flag
C9A C1A C2A 117.0(12) . . ?
C8B C1A C2A 124.9(12) . . ?
C8B C1A C9A 118.0(12) . . ?
C1A C2A C21A 130.8(16) . . ?
C3A C2A C1A 122.4(13) . . ?
C3A C2A C21A 105.6(14) . . ?
C2A C3A K3 108.1(6) . . ?
C4A C3A C2A 119.2(14) . . ?
C4A C3A K3 75.2(6) . . ?
C27A C3A C2A 112.0(13) . . ?
C27A C3A C4A 128.8(18) . . ?
C27A C3A K3 91.4(7) . . ?
C3A C4A C11A 124.2(15) . . ?
C3A C4A K3 80.3(5) . . ?
C10A C4A C3A 116.3(13) . . ?
C10A C4A C11A 119.5(12) . . ?
C10A C4A K3 124.3(6) . . ?
C11A C4A K3 70.7(7) . . ?
C6A C5A C10A 120.8(11) . . ?
C6A C5A C12A 120.6(12) . . ?
C10A C5A C12A 118.6(12) . . ?
C5A C6A H6A 118.0 . . ?
C7A C6A C5A 124.1(10) . . ?
C7A C6A H6A 118.0 . . ?
C6A C7A C8A 118.1(11) . . ?
C6A C7A C41A 118.3(10) . . ?
C8A C7A C41A 123.5(11) . . ?
C7A C8A C1B 122.4(12) . . ?
C9A C8A C7A 120.6(12) . . ?
C9A C8A C1B 116.1(11) . . ?
C1A C9A C10A 116.7(12) . . ?
C8A C9A C1A 123.1(12) . . ?
C8A C9A C10A 119.9(11) . . ?
C4A C10A C9A 122.6(12) . . ?
C5A C10A C4A 121.1(13) . . ?
C5A C10A C9A 116.2(12) . . ?
C4A C11A K3 83.8(7) . . ?
N1A C11A C4A 116.1(11) . . ?
N1A C11A K3 128.7(6) . . ?
O1A C11A C4A 123.5(13) . . ?
O1A C11A N1A 120.2(12) . . ?
O1A C11A K3 58.0(5) . . ?
N1A C12A C5A 117.3(11) . . ?
O2A C12A C5A 122.5(12) . . ?
O2A C12A N1A 120.0(13) . . ?
C11A N1A C13A 116.4(11) . . ?
C12A N1A C11A 126.1(11) . . ?
C12A N1A C13A 117.5(11) . . ?
C11A O1A K3 99.1(6) . . ?
C12A O2A K2 152.9(6) . . ?
N1A C13A H13A 109.4 . . ?
N1A C13A H13B 109.4 . . ?
H13A C13A H13B 108.0 . . ?
C14A C13A N1A 111.3(9) . . ?
C14A C13A H13A 109.4 . . ?
C14A C13A H13B 109.4 . . ?
C13A C14A H14A 109.2 . . ?
C13A C14A H14B 109.2 . . ?
H14A C14A H14B 107.9 . . ?
C15A C14A C13A 112.0(12) . . ?
C15A C14A H14A 109.2 . . ?
C15A C14A H14B 109.2 . . ?
C14A C15A H15A 108.6 . . ?
C14A C15A H15B 108.6 . . ?
C14A C15A C16A 114.6(14) . . ?
H15A C15A H15B 107.6 . . ?
C16A C15A H15A 108.6 . . ?
C16A C15A H15B 108.6 . . ?
C15A C16A H16A 109.5 . . ?
C15A C16A H16B 109.5 . . ?
C15A C16A H16C 109.5 . . ?
H16A C16A H16B 109.5 . . ?
H16A C16A H16C 109.5 . . ?
H16B C16A H16C 109.5 . . ?
C22A C21A C2A 134(2) . . ?
C22A C21A C26A 118.4(18) . . ?
C26A C21A C2A 106.8(16) . . ?
C21A C22A H22A 120.1 . . ?
C21A C22A C23A 119.8(14) . . ?
C23A C22A H22A 120.1 . . ?
C22A C23A H23A 120.3 . . ?
C24A C23A C22A 119.5(15) . . ?
C24A C23A H23A 120.3 . . ?
C23A C24A H24A 119.5 . . ?
C25A C24A C23A 121.0(16) . . ?
C25A C24A H24A 119.5 . . ?
C24A C25A H25A 120.5 . . ?
C26A C25A C24A 119.0(17) . . ?
C26A C25A H25A 120.5 . . ?
C21A C26A C27A 111.4(16) . . ?
C25A C26A C21A 122.2(19) . . ?
C25A C26A C27A 126(2) . . ?
C3A C27A C26A 104.2(13) . . ?
C28A C27A C3A 131.4(18) . . ?
C28A C27A C26A 123.1(19) . . ?
C29A C28A C27A 117.5(13) . . ?
C29A C28A C33A 120.0 . . ?
C33A C28A C27A 122.4(13) . . ?
C28A C29A C34A 128.4(12) . . ?
C30A C29A C28A 120.0 . . ?
C30A C29A C34A 111.6(12) . . ?
C29A C30A H30A 120.0 . . ?
C29A C30A C31A 120.0 . . ?
C31A C30A H30A 120.0 . . ?
C30A C31A C32A 120.0 . . ?
C30A C31A C35A 121.7(13) . . ?
C32A C31A C35A 118.0(13) . . ?
C31A C32A H32A 120.0 . . ?
C33A C32A C31A 120.0 . . ?
C33A C32A H32A 120.0 . . ?
C28A C33A C36A 124.7(13) . . ?
C32A C33A C28A 120.0 . . ?
C32A C33A C36A 115.2(13) . . ?
C29A C34A H34A 107.3 . . ?
C29A C34A H34B 113.4 . . ?
C29A C34A H34C 107.6 . . ?
H34A C34A H34B 109.5 . . ?
H34A C34A H34C 109.5 . . ?
H34B C34A H34C 109.5 . . ?
C31A C35A H35A 106.2 . . ?
C31A C35A H35B 108.3 . . ?
C31A C35A H35C 113.9 . . ?
H35A C35A H35B 109.5 . . ?
H35A C35A H35C 109.5 . . ?
H35B C35A H35C 109.5 . . ?
C33A C36A H36A 103.8 . . ?
C33A C36A H36B 110.2 . . ?
C33A C36A H36C 114.2 . . ?
H36A C36A H36B 109.5 . . ?
H36A C36A H36C 109.5 . . ?
H36B C36A H36C 109.5 . . ?
C7A C41A H41A 105.3 . . ?
C7A C41A C42A 112.7(9) . . ?
C42A C41A H41A 105.3 . . ?
C48A C41A C7A 112.3(11) . . ?
C48A C41A H41A 105.3 . . ?
C48A C41A C42A 114.9(11) . . ?
C43A C42A C41A 119.6(15) . . ?
C43A C42A C47A 120.8(14) . . ?
C47A C42A C41A 119.5(12) . . ?
C42A C43A H43A 119.6 . . ?
C42A C43A C44A 120.9(12) . . ?
C44A C43A H43A 119.6 . . ?
C43A C44A H44A 121.4 . . ?
C45A C44A C43A 117.2(12) . . ?
C45A C44A H44A 121.4 . . ?
C44A C45A H45A 119.5 . . ?
C46A C45A C44A 120.9(14) . . ?
C46A C45A H45A 119.5 . . ?
C45A C46A H46A 118.2 . . ?
C45A C46A C47A 123.5(13) . . ?
C47A C46A H46A 118.2 . . ?
C46A C47A C42A 116.7(12) . . ?
C2B C47A C42A 121.9(15) . . ?
C2B C47A C46A 121.4(15) . . ?
C49A C48A C41A 117.6(13) . . ?
C49A C48A C53A 120.0 . . ?
C53A C48A C41A 122.1(13) . . ?
C48A C49A H49A 120.0 . . ?
C50A C49A C48A 120.0 . . ?
C50A C49A H49A 120.0 . . ?
C49A C50A H50A 120.0 . . ?
C49A C50A C51A 120.0 . . ?
C51A C50A H50A 120.0 . . ?
C50A C51A C54A 122.2(14) . . ?
C52A C51A C50A 120.0 . . ?
C52A C51A C54A 117.8(14) . . ?
C51A C52A H52A 120.0 . . ?
C51A C52A C53A 120.0 . . ?
C53A C52A H52A 120.0 . . ?
C48A C53A H53A 120.0 . . ?
C52A C53A C48A 120.0 . . ?
C52A C53A H53A 120.0 . . ?
C51A C54A H54A 110.5 . . ?
C51A C54A H54B 109.8 . . ?
C51A C54A H54C 108.0 . . ?
H54A C54A H54B 109.5 . . ?
H54A C54A H54C 109.5 . . ?
H54B C54A H54C 109.5 . . ?
C8A C1B C2B 121.4(11) . . ?
C9B C1B C8A 117.2(13) . . ?
C9B C1B C2B 121.3(12) . . ?
C47A C2B C1B 127.5(10) . . ?
C47A C2B C3B 117.1(13) . . ?
C3B C2B C1B 115.0(11) . . ?
C2B C3B H3B 117.7 . . ?
C4B C3B C2B 124.6(11) . . ?
C4B C3B H3B 117.7 . . ?
C3B C4B C10B 118.0(12) . . ?
C3B C4B C11B 122.6(15) . . ?
C10B C4B C11B 118.7(12) . . ?
C6B C5B C12B 121.2(14) . . ?
C10B C5B C6B 119.3(13) . . ?
C10B C5B C12B 119.5(15) . . ?
C5B C6B H6B 118.5 . . ?
C7B C6B C5B 123.0(10) . . ?
C7B C6B H6B 118.5 . . ?
C6B C7B H7B 122.1 . . ?
C8B C7B C6B 115.8(11) . . ?
C8B C7B H7B 122.1 . . ?
C1A C8B C9B 115.5(10) . . ?
C7B C8B C1A 119.1(14) . . ?
C7B C8B C9B 125.3(12) . . ?
C1B C9B C8B 125.6(12) . . ?
C1B C9B C10B 118.7(13) . . ?
C8B C9B C10B 115.6(12) . . ?
C4B C10B C9B 118.5(12) . . ?
C5B C10B C4B 121.2(14) . . ?
C5B C10B C9B 120.4(14) . . ?
N1B C11B C4B 116.7(14) . . ?
O1B C11B C4B 118.0(14) . . ?
O1B C11B N1B 125.2(14) . . ?
N1B C12B C5B 115.4(13) . . ?
O2B C12B C5B 120.9(16) . . ?
O2B C12B N1B 123.5(14) . . ?
C11B N1B C12B 128.1(13) . . ?
C11B N1B C13B 119.1(14) . . ?
C12B N1B C13B 112.7(12) . . ?
C11B O1B K1 171.0(10) . . ?
C12B O2B K4 149.6(10) . . ?
N1B C13B H13C 110.1 . . ?
N1B C13B H13D 106.5 . . ?
H13C C13B H13D 108.0 . . ?
C14B C13B N1B 112.7(10) . . ?
C14B C13B H13C 110.0 . . ?
C14B C13B H13D 109.3 . . ?
C14C C13B N1B 124(3) . . ?
C14C C13B H13C 121.3 . . ?
C14C C13B H13D 79.0 . . ?
C13B C14B H14C 107.9 . . ?
C13B C14B H14D 107.9 . . ?
H14C C14B H14D 107.2 . . ?
C15B C14B C13B 117.7(13) . . ?
C15B C14B H14C 107.9 . . ?
C15B C14B H14D 107.9 . . ?
C14B C15B H15C 110.3 . . ?
C14B C15B H15D 110.3 . . ?
C14B C15B C16B 106.9(14) . . ?
H15C C15B H15D 108.6 . . ?
C16B C15B H15C 110.3 . . ?
C16B C15B H15D 110.3 . . ?
C15B C16B H16D 109.5 . . ?
C15B C16B H16E 109.5 . . ?
C15B C16B H16F 109.5 . . ?
H16D C16B H16E 109.5 . . ?
H16D C16B H16F 109.5 . . ?
H16E C16B H16F 109.5 . . ?
C13B C14C H14S 109.4 . . ?
C13B C14C H14T 109.4 . . ?
H14S C14C H14T 108.0 . . ?
C15C C14C C13B 111(2) . . ?
C15C C14C H14S 109.4 . . ?
C15C C14C H14T 109.4 . . ?
C14C C15C H15E 109.3 . . ?
C14C C15C H15F 109.3 . . ?
C14C C15C C16C 112(2) . . ?
H15E C15C H15F 107.9 . . ?
C16C C15C H15E 109.3 . . ?
C16C C15C H15F 109.3 . . ?
C15C C16C H16G 132.8 . . ?
C15C C16C H16H 103.3 . . ?
C15C C16C H16I 89.8 . . ?
H16G C16C H16H 109.5 . . ?
H16G C16C H16I 109.5 . . ?
H16H C16C H16I 109.5 . . ?
O1B K1 O1B 180.0 . 7_656 ?
O1B K1 O11 99.7(2) . . ?
O1B K1 O11 80.3(2) 7_656 . ?
O1B K1 O11 99.7(2) 7_656 7_656 ?
O1B K1 O11 80.3(2) . 7_656 ?
O1B K1 O21 98.5(3) . 7_656 ?
O1B K1 O21 81.5(3) . . ?
O1B K1 O21 81.5(3) 7_656 7_656 ?
O1B K1 O21 98.5(3) 7_656 . ?
O1B K1 O31 81.7(3) . . ?
O1B K1 O31 81.7(3) 7_656 7_656 ?
O1B K1 O31 98.3(3) . 7_656 ?
O1B K1 O31 98.3(3) 7_656 . ?
O1B K1 C51 70.5(3) . . ?
O1B K1 C51 109.5(3) . 7_656 ?
O1B K1 C51 109.5(3) 7_656 . ?
O1B K1 C51 70.5(3) 7_656 7_656 ?
O11 K1 O11 180.0(3) 7_656 . ?
O11 K1 O21 59.4(4) 7_656 7_656 ?
O11 K1 O21 120.6(4) . 7_656 ?
O11 K1 O21 120.6(4) 7_656 . ?
O11 K1 O21 59.4(4) . . ?
O11 K1 O31 61.6(3) . 7_656 ?
O11 K1 O31 118.4(3) . . ?
O11 K1 O31 61.6(3) 7_656 . ?
O11 K1 O31 118.4(3) 7_656 7_656 ?
O11 K1 C51 137.8(3) . . ?
O11 K1 C51 137.8(3) 7_656 7_656 ?
O11 K1 C51 42.2(3) . 7_656 ?
O11 K1 C51 42.2(3) 7_656 . ?
O21 K1 O21 180.0 7_656 . ?
O21 K1 O31 120.0(4) . 7_656 ?
O21 K1 O31 60.0(4) . . ?
O21 K1 O31 120.0(4) 7_656 . ?
O21 K1 O31 60.0(4) 7_656 7_656 ?
O21 K1 C51 101.5(4) 7_656 . ?
O21 K1 C51 78.5(4) 7_656 7_656 ?
O21 K1 C51 101.5(4) . 7_656 ?
O21 K1 C51 78.5(4) . . ?
O31 K1 O31 180.0 . 7_656 ?
O31 K1 C51 22.3(2) . . ?
O31 K1 C51 157.7(2) 7_656 . ?
O31 K1 C51 157.7(2) . 7_656 ?
O31 K1 C51 22.3(2) 7_656 7_656 ?
C51 K1 C51 179.998(14) . 7_656 ?
C11 O11 K1 119.1(10) . . ?
C11 O11 C61 116.7(13) . 7_656 ?
C11X O11 K1 112(5) . . ?
C61 O11 K1 113.6(8) 7_656 . ?
C61 O11 C11X 130(4) 7_656 . ?
O11 C11 H11A 110.1 . . ?
O11 C11 H11B 110.1 . . ?
O11 C11 C21 108.0(13) . . ?
H11A C11 H11B 108.4 . . ?
C21 C11 H11A 110.1 . . ?
C21 C11 H11B 110.1 . . ?
C11 C21 H21A 110.2 . . ?
C11 C21 H21B 110.2 . . ?
H21A C21 H21B 108.5 . . ?
O21 C21 C11 107.4(14) . . ?
O21 C21 H21A 110.2 . . ?
O21 C21 H21B 110.2 . . ?
O11 C11X H11S 108.2 . . ?
O11 C11X H11T 108.1 . . ?
O11 C11X C21X 117(8) . . ?
H11S C11X H11T 107.3 . . ?
C21X C11X H11S 108.2 . . ?
C21X C11X H11T 108.2 . . ?
C11X C21X H21C 108.3 . . ?
C11X C21X H21D 108.3 . . ?
H21C C21X H21D 107.4 . . ?
O21 C21X C11X 116(6) . . ?
O21 C21X H21C 108.3 . . ?
O21 C21X H21D 108.3 . . ?
C21 O21 K1 116.3(9) . . ?
C21X O21 K1 115.7(18) . . ?
C31 O21 K1 113.5(10) . . ?
C31 O21 C21 112.8(14) . . ?
C31 O21 C21X 103(7) . . ?
O21 C31 H31A 109.4 . . ?
O21 C31 H31B 109.4 . . ?
O21 C31 C41 111.1(16) . . ?
H31A C31 H31B 108.0 . . ?
C41 C31 H31A 109.4 . . ?
C41 C31 H31B 109.4 . . ?
C31 C41 H41S 110.6 . . ?
C31 C41 H41T 110.6 . . ?
H41S C41 H41T 108.7 . . ?
O31 C41 C31 105.7(14) . . ?
O31 C41 H41S 110.6 . . ?
O31 C41 H41T 110.6 . . ?
C41 O31 K1 114.0(9) . . ?
C51 O31 K1 106.8(9) . . ?
C51 O31 C41 112.6(13) . . ?
K1 C51 H51A 83.8 . . ?
K1 C51 H51B 160.2 . . ?
O31 C51 K1 50.8(7) . . ?
O31 C51 H51A 109.5 . . ?
O31 C51 H51B 109.5 . . ?
O31 C51 C61 110.6(14) . . ?
H51A C51 H51B 108.1 . . ?
C61 C51 K1 79.9(9) . . ?
C61 C51 H51A 109.5 . . ?
C61 C51 H51B 109.5 . . ?
O11 C61 C51 113.4(15) 7_656 . ?
O11 C61 H61A 108.9 7_656 . ?
O11 C61 H61B 108.9 7_656 . ?
C51 C61 H61A 108.9 . . ?
C51 C61 H61B 108.9 . . ?
H61A C61 H61B 107.7 . . ?
O2A K2 O12 108.1(3) . . ?
O2A K2 O22 94.8(2) . . ?
O2A K2 O32 94.1(2) . . ?
O2A K2 O42 88.6(3) . . ?
O2A K2 C82 92.3(4) . . ?
O2A K2 O52 104.1(3) . . ?
O2A K2 O62 101.6(3) . . ?
O2A K2 O1 160.5(7) . . ?
O12 K2 O22 62.1(4) . . ?
O12 K2 O32 118.1(4) . . ?
O12 K2 O42 163.2(3) . . ?
O12 K2 C82 134.8(4) . . ?
O12 K2 O52 112.6(4) . . ?
O12 K2 O62 59.1(4) . . ?
O12 K2 O1 91.4(7) . . ?
O22 K2 O32 59.0(3) . . ?
O22 K2 O42 116.5(4) . . ?
O22 K2 C82 157.6(4) . . ?
O22 K2 O52 161.0(4) . . ?
O22 K2 O62 121.1(4) . . ?
O22 K2 O1 94.4(6) . . ?
O32 K2 C82 99.4(3) . . ?
O42 K2 O32 57.5(3) . . ?
O42 K2 C82 42.5(3) . . ?
O42 K2 O1 71.9(7) . . ?
O52 K2 O32 116.7(4) . . ?
O52 K2 O42 62.9(3) . . ?
O52 K2 C82 22.3(3) . . ?
O52 K2 O1 67.0(7) . . ?
O62 K2 O32 164.2(3) . . ?
O62 K2 O42 120.0(4) . . ?
O62 K2 C82 77.9(3) . . ?
O62 K2 O52 57.3(4) . . ?
O62 K2 O1 88.3(6) . . ?
O1 K2 O32 76.1(6) . . ?
O1 K2 C82 73.1(7) . . ?
C12 O12 K2 118.0(10) . . ?
C12 O12 C122 113.1(11) . . ?
C122 O12 K2 115.1(11) . . ?
O12 C12 H12A 109.0 . . ?
O12 C12 H12B 109.0 . . ?
O12 C12 C22 113.1(13) . . ?
H12A C12 H12B 107.8 . . ?
C22 C12 H12A 109.0 . . ?
C22 C12 H12B 109.0 . . ?
C12 C22 H22S 107.7 . . ?
C12 C22 H22T 107.7 . . ?
H22S C22 H22T 107.1 . . ?
O22 C22 C12 118.5(13) . . ?
O22 C22 H22S 107.7 . . ?
O22 C22 H22T 107.7 . . ?
C22 O22 K2 114.2(8) . . ?
C22 O22 C32 108.2(10) . . ?
C32 O22 K2 126.6(8) . . ?
O22 C32 H32S 110.9 . . ?
O22 C32 H32T 110.9 . . ?
O22 C32 C42 104.2(11) . . ?
H32S C32 H32T 108.9 . . ?
C42 C32 H32S 110.9 . . ?
C42 C32 H32T 110.9 . . ?
C32 C42 H42A 107.3 . . ?
C32 C42 H42B 107.3 . . ?
H42A C42 H42B 106.9 . . ?
O32 C42 C32 120.3(12) . . ?
O32 C42 H42A 107.3 . . ?
O32 C42 H42B 107.3 . . ?
C42 O32 K2 109.6(8) . . ?
C42 O32 C52 117.4(11) . . ?
C52 O32 K2 109.2(9) . . ?
O32 C52 H52S 110.2 . . ?
O32 C52 H52T 110.2 . . ?
O32 C52 C62 107.7(13) . . ?
H52S C52 H52T 108.5 . . ?
C62 C52 H52S 110.2 . . ?
C62 C52 H52T 110.2 . . ?
C52 C62 H62A 110.4 . . ?
C52 C62 H62B 110.4 . . ?
H62A C62 H62B 108.6 . . ?
O42 C62 C52 106.8(14) . . ?
O42 C62 H62A 110.4 . . ?
O42 C62 H62B 110.4 . . ?
C62 O42 K2 117.6(9) . . ?
C72 O42 K2 109.9(8) . . ?
C72 O42 C62 117.9(11) . . ?
O42 C72 H72A 109.6 . . ?
O42 C72 H72B 109.6 . . ?
O42 C72 C82 110.3(13) . . ?
H72A C72 H72B 108.1 . . ?
C82 C72 H72A 109.6 . . ?
C82 C72 H72B 109.6 . . ?
K2 C82 H82A 83.8 . . ?
K2 C82 H82B 160.2 . . ?
C72 C82 K2 81.7(8) . . ?
C72 C82 H82A 108.7 . . ?
C72 C82 H82B 108.7 . . ?
H82A C82 H82B 107.6 . . ?
O52 C82 K2 51.6(8) . . ?
O52 C82 C72 114.3(13) . . ?
O52 C82 H82A 108.7 . . ?
O52 C82 H82B 108.7 . . ?
C82 O52 K2 106.0(10) . . ?
C82 O52 C92 111.7(13) . . ?
C92 O52 K2 111.0(9) . . ?
O52 C92 H92A 112.2 . . ?
O52 C92 H92B 112.2 . . ?
O52 C92 C102 98.0(12) . . ?
H92A C92 H92B 109.8 . . ?
C102 C92 H92A 112.2 . . ?
C102 C92 H92B 112.2 . . ?
C92 C102 H10A 110.2 . . ?
C92 C102 H10B 110.2 . . ?
H10A C102 H10B 108.5 . . ?
O62 C102 C92 107.6(12) . . ?
O62 C102 H10A 110.2 . . ?
O62 C102 H10B 110.2 . . ?
C102 O62 K2 115.2(8) . . ?
C102 O62 C112 116.8(12) . . ?
C112 O62 K2 117.4(9) . . ?
O62 C112 H11C 109.7 . . ?
O62 C112 H11D 109.7 . . ?
O62 C112 C122 110.0(15) . . ?
H11C C112 H11D 108.2 . . ?
C122 C112 H11C 109.7 . . ?
C122 C112 H11D 109.7 . . ?
O12 C122 C112 106.4(13) . . ?
O12 C122 H12C 110.4 . . ?
O12 C122 H12D 110.4 . . ?
C112 C122 H12C 110.4 . . ?
C112 C122 H12D 110.4 . . ?
H12C C122 H12D 108.6 . . ?
C4A K3 C3A 24.5(2) . . ?
C11A K3 C3A 45.4(4) . . ?
C11A K3 C4A 25.5(2) . . ?
O1A K3 C3A 56.6(3) . . ?
O1A K3 C4A 44.7(3) . . ?
O1A K3 C11A 22.88(19) . . ?
O1A K3 O13 74.6(2) . . ?
O1A K3 O23 76.7(3) . . ?
O1A K3 O33 115.8(3) . . ?
O1A K3 O43 132.8(4) . . ?
O1A K3 O53 134.7(3) . . ?
O1A K3 O63 109.1(3) . . ?
O13 K3 C3A 114.8(3) . . ?
O13 K3 C4A 90.3(3) . . ?
O13 K3 C11A 72.6(3) . . ?
O13 K3 O23 59.8(3) . . ?
O13 K3 O33 106.7(3) . . ?
O13 K3 O43 149.7(3) . . ?
O13 K3 O53 112.1(4) . . ?
O13 K3 O63 57.5(3) . . ?
O23 K3 C3A 130.7(4) . . ?
O23 K3 C4A 120.5(3) . . ?
O23 K3 C11A 95.3(4) . . ?
O23 K3 O33 54.8(3) . . ?
O23 K3 O43 108.6(3) . . ?
O23 K3 O53 147.0(3) . . ?
O23 K3 O63 111.7(3) . . ?
O33 K3 C3A 131.3(4) . . ?
O33 K3 C4A 150.3(4) . . ?
O33 K3 C11A 138.6(3) . . ?
O43 K3 C3A 94.1(4) . . ?
O43 K3 C4A 117.9(4) . . ?
O43 K3 C11A 137.7(4) . . ?
O43 K3 O33 54.0(3) . . ?
O43 K3 O63 111.4(4) . . ?
O53 K3 C3A 82.3(3) . . ?
O53 K3 C4A 90.0(3) . . ?
O53 K3 C11A 113.4(3) . . ?
O53 K3 O33 105.2(3) . . ?
O53 K3 O43 60.7(4) . . ?
O53 K3 O63 55.1(4) . . ?
O63 K3 C3A 98.7(3) . . ?
O63 K3 C4A 84.2(3) . . ?
O63 K3 C11A 90.0(3) . . ?
O63 K3 O33 125.4(3) . . ?
C13 O13 K3 119.1(8) . . ?
C13 O13 C123 108.7(11) . . ?
C123 O13 K3 122.9(8) . . ?
O13 C13 H13E 109.8 . . ?
O13 C13 H13F 109.8 . . ?
O13 C13 C23 109.5(12) . . ?
H13E C13 H13F 108.2 . . ?
C23 C13 H13E 109.8 . . ?
C23 C13 H13F 109.8 . . ?
C13 C23 H23S 108.9 . . ?
C13 C23 H23T 108.9 . . ?
H23S C23 H23T 107.7 . . ?
O23 C23 C13 113.5(12) . . ?
O23 C23 H23S 108.9 . . ?
O23 C23 H23T 108.9 . . ?
C23 O23 K3 110.8(7) . . ?
C33 O23 K3 131.0(9) . . ?
C33 O23 C23 114.1(10) . . ?
O23 C33 H33A 111.0 . . ?
O23 C33 H33B 111.0 . . ?
O23 C33 C43 103.7(12) . . ?
H33A C33 H33B 109.0 . . ?
C43 C33 H33A 111.0 . . ?
C43 C33 H33B 111.0 . . ?
C33 C43 H43S 107.4 . . ?
C33 C43 H43T 107.4 . . ?
H43S C43 H43T 107.0 . . ?
O33 C43 C33 119.5(13) . . ?
O33 C43 H43S 107.4 . . ?
O33 C43 H43T 107.4 . . ?
C43 O33 K3 113.3(8) . . ?
C43 O33 C53 115.5(12) . . ?
C53 O33 K3 115.1(10) . . ?
O33 C53 H53S 110.8 . . ?
O33 C53 H53T 110.8 . . ?
O33 C53 C63 104.7(14) . . ?
H53S C53 H53T 108.9 . . ?
C63 C53 H53S 110.8 . . ?
C63 C53 H53T 110.8 . . ?
C53 C63 H63A 110.8 . . ?
C53 C63 H63B 110.8 . . ?
H63A C63 H63B 108.9 . . ?
O43 C63 C53 104.7(15) . . ?
O43 C63 H63A 110.8 . . ?
O43 C63 H63B 110.8 . . ?
C63 O43 K3 119.4(9) . . ?
C63 O43 C73 124.9(12) . . ?
C73 O43 K3 107.1(9) . . ?
O43 C73 H73A 109.6 . . ?
O43 C73 H73B 109.6 . . ?
O43 C73 C83 110.4(15) . . ?
H73A C73 H73B 108.1 . . ?
C83 C73 H73A 109.6 . . ?
C83 C73 H73B 109.6 . . ?
C73 C83 H83A 109.0 . . ?
C73 C83 H83B 109.0 . . ?
H83A C83 H83B 107.8 . . ?
O53 C83 C73 113.0(16) . . ?
O53 C83 H83A 109.0 . . ?
O53 C83 H83B 109.0 . . ?
C83 O53 K3 112.4(9) . . ?
C83 O53 C93 112.2(12) . . ?
C93 O53 K3 125.0(10) . . ?
O53 C93 H93A 112.6 . . ?
O53 C93 H93B 112.6 . . ?
O53 C93 C103 95.8(13) . . ?
H93A C93 H93B 110.1 . . ?
C103 C93 H93A 112.6 . . ?
C103 C93 H93B 112.6 . . ?
C93 C103 H10C 109.9 . . ?
C93 C103 H10D 109.8 . . ?
H10C C103 H10D 108.3 . . ?
O63 C103 C93 109.1(13) . . ?
O63 C103 H10C 109.9 . . ?
O63 C103 H10D 109.9 . . ?
C103 O63 K3 103.8(7) . . ?
C113 O63 K3 111.1(7) . . ?
C113 O63 C103 116.0(11) . . ?
O63 C113 H11E 109.9 . . ?
O63 C113 H11F 109.9 . . ?
O63 C113 C123 109.0(12) . . ?
H11E C113 H11F 108.3 . . ?
C123 C113 H11E 109.9 . . ?
C123 C113 H11F 109.9 . . ?
O13 C123 C113 109.5(12) . . ?
O13 C123 H12E 109.8 . . ?
O13 C123 H12F 109.8 . . ?
C113 C123 H12E 109.8 . . ?
C113 C123 H12F 109.8 . . ?
H12E C123 H12F 108.2 . . ?
O2B K4 C84 87.7(5) . . ?
O14 K4 O2B 125.4(6) . . ?
O14 K4 O24 61.7(4) . . ?
O14 K4 O34 115.8(5) . . ?
O14 K4 O44 157.2(8) . . ?
O14 K4 C84 133.0(5) . . ?
O14 K4 O54 110.1(5) . . ?
O14 K4 O64 58.2(4) . . ?
O24 K4 O2B 95.4(4) . . ?
O24 K4 O34 57.9(4) . . ?
O24 K4 O44 114.0(5) . . ?
O24 K4 C84 156.9(5) . . ?
O24 K4 O54 152.6(7) . . ?
O24 K4 O64 109.7(5) . . ?
O34 K4 O2B 80.7(4) . . ?
O34 K4 C84 100.3(4) . . ?
O34 K4 O64 127.7(6) . . ?
O44 K4 O2B 76.4(6) . . ?
O44 K4 O34 56.1(4) . . ?
O44 K4 C84 44.6(3) . . ?
O44 K4 O64 107.8(6) . . ?
O54 K4 O2B 109.0(6) . . ?
O54 K4 O34 113.0(5) . . ?
O54 K4 O44 62.4(4) . . ?
O54 K4 C84 23.6(3) . . ?
O54 K4 O64 52.7(5) . . ?
O64 K4 O2B 149.1(5) . . ?
O64 K4 C84 76.3(4) . . ?
C14 O14 K4 112.8(10) . . ?
C14 O14 C124 115.5(12) . . ?
C124 O14 K4 121.0(14) . . ?
O14 C14 H14E 109.4 . . ?
O14 C14 H14F 109.4 . . ?
O14 C14 C24 111.2(13) . . ?
H14E C14 H14F 108.0 . . ?
C24 C14 H14E 109.4 . . ?
C24 C14 H14F 109.4 . . ?
C14 C24 H24B 108.2 . . ?
C14 C24 H24C 108.2 . . ?
H24B C24 H24C 107.3 . . ?
O24 C24 C14 116.5(12) . . ?
O24 C24 H24B 108.2 . . ?
O24 C24 H24C 108.2 . . ?
C24 O24 K4 114.3(9) . . ?
C34 O24 K4 124.4(11) . . ?
C34 O24 C24 109.2(12) . . ?
O24 C34 H34D 110.6 . . ?
O24 C34 H34E 110.6 . . ?
O24 C34 C44 105.5(12) . . ?
H34D C34 H34E 108.8 . . ?
C44 C34 H34D 110.6 . . ?
C44 C34 H34E 110.6 . . ?
C34 C44 H44B 107.4 . . ?
C34 C44 H44C 107.4 . . ?
H44B C44 H44C 106.9 . . ?
O34 C44 C34 119.7(14) . . ?
O34 C44 H44B 107.4 . . ?
O34 C44 H44C 107.4 . . ?
C44 O34 K4 113.3(10) . . ?
C44 O34 C54 119.6(12) . . ?
C54 O34 K4 112.6(12) . . ?
O34 C54 H54D 110.3 . . ?
O34 C54 H54E 110.3 . . ?
O34 C54 C64 107.1(12) . . ?
H54D C54 H54E 108.6 . . ?
C64 C54 H54D 110.3 . . ?
C64 C54 H54E 110.3 . . ?
C54 C64 H64A 109.6 . . ?
C54 C64 H64B 109.6 . . ?
H64A C64 H64B 108.1 . . ?
O44 C64 C54 110.3(12) . . ?
O44 C64 H64A 109.6 . . ?
O44 C64 H64B 109.6 . . ?
C64 O44 K4 120.8(10) . . ?
C74 O44 K4 109.6(11) . . ?
C74 O44 C64 124.2(12) . . ?
O44 C74 H74A 108.2 . . ?
O44 C74 H74B 108.2 . . ?
O44 C74 C84 116.4(13) . . ?
H74A C74 H74B 107.3 . . ?
C84 C74 H74A 108.2 . . ?
C84 C74 H74B 108.2 . . ?
K4 C84 H84A 163.1 . . ?
K4 C84 H84B 75.4 . . ?
C74 C84 K4 83.2(10) . . ?
C74 C84 H84A 110.0 . . ?
C74 C84 H84B 110.0 . . ?
H84A C84 H84B 108.3 . . ?
O54 C84 K4 54.3(9) . . ?
O54 C84 C74 108.6(16) . . ?
O54 C84 H84A 110.0 . . ?
O54 C84 H84B 110.0 . . ?
C84 O54 K4 102.1(12) . . ?
C94 O54 K4 116.1(14) . . ?
C94 O54 C84 118.3(13) . . ?
O54 C94 H94A 110.6 . . ?
O54 C94 H94B 110.6 . . ?
O54 C94 C104 105.7(15) . . ?
H94A C94 H94B 108.7 . . ?
C104 C94 H94A 110.6 . . ?
C104 C94 H94B 110.6 . . ?
C94 C104 H10E 107.1 . . ?
C94 C104 H10F 107.1 . . ?
H10E C104 H10F 106.8 . . ?
O64 C104 C94 120.9(16) . . ?
O64 C104 H10E 107.1 . . ?
O64 C104 H10F 107.1 . . ?
C104 O64 K4 106.3(13) . . ?
C114 O64 K4 118.3(9) . . ?
C114 O64 C104 119.7(14) . . ?
O64 C114 H11G 108.2 . . ?
O64 C114 H11H 108.2 . . ?
O64 C114 C124 116.2(12) . . ?
H11G C114 H11H 107.4 . . ?
C124 C114 H11G 108.2 . . ?
C124 C114 H11H 108.2 . . ?
O14 C124 C114 115.7(12) . . ?
O14 C124 H12G 108.4 . . ?
O14 C124 H12H 108.4 . . ?
C114 C124 H12G 108.4 . . ?
C114 C124 H12H 108.4 . . ?
H12G C124 H12H 107.4 . . ?
C125 O15 C15 117.7(18) . . ?
O15 C15 H15G 106.7 . . ?
O15 C15 H15H 106.6 . . ?
O15 C15 C25 122.8(15) . . ?
H15G C15 H15H 106.6 . . ?
C25 C15 H15G 106.7 . . ?
C25 C15 H15H 106.6 . . ?
C15 C25 H25B 106.6 . . ?
C15 C25 H25C 106.7 . . ?
H25B C25 H25C 106.6 . . ?
O25 C25 C15 122.8(13) . . ?
O25 C25 H25B 106.6 . . ?
O25 C25 H25C 106.7 . . ?
C35 O25 C25 118.6(14) . . ?
O25 C35 H35D 109.4 . . ?
O25 C35 H35E 109.4 . . ?
O25 C35 C45 111.1(12) . . ?
H35D C35 H35E 108.0 . . ?
C45 C35 H35D 109.4 . . ?
C45 C35 H35E 109.5 . . ?
C35 C45 H45B 104.7 . . ?
C35 C45 H45C 104.8 . . ?
H45B C45 H45C 105.8 . . ?
O35 C45 C35 130.1(12) . . ?
O35 C45 H45B 104.8 . . ?
O35 C45 H45C 104.8 . . ?
C45 O35 C55 127.3(14) . . ?
O35 C55 H55A 107.7 . . ?
O35 C55 H55B 107.7 . . ?
O35 C55 C65 118.5(14) . . ?
H55A C55 H55B 107.1 . . ?
C65 C55 H55A 107.7 . . ?
C65 C55 H55B 107.7 . . ?
C55 C65 H65A 102.6 . . ?
C55 C65 H65B 102.6 . . ?
H65A C65 H65B 104.9 . . ?
O45 C65 C55 138.1(15) . . ?
O45 C65 H65A 102.6 . . ?
O45 C65 H65B 102.6 . . ?
C65 O45 C75 117.8(12) . . ?
O45 C75 H75A 109.6 . . ?
O45 C75 H75B 109.6 . . ?
O45 C75 C85 110.5(13) . . ?
H75A C75 H75B 108.1 . . ?
C85 C75 H75A 109.6 . . ?
C85 C75 H75B 109.6 . . ?
C75 C85 H85A 107.8 . . ?
C75 C85 H85B 107.8 . . ?
H85A C85 H85B 107.1 . . ?
O55 C85 C75 118.2(14) . . ?
O55 C85 H85A 107.8 . . ?
O55 C85 H85B 107.7 . . ?
C85 O55 C95 121.5(16) . . ?
O55 C95 H95A 107.6 . . ?
O55 C95 H95B 107.6 . . ?
O55 C95 C105 118.7(13) . . ?
H95A C95 H95B 107.1 . . ?
C105 C95 H95A 107.6 . . ?
C105 C95 H95B 107.6 . . ?
C95 C105 H10G 108.0 . . ?
C95 C105 H10H 108.0 . . ?
H10G C105 H10H 107.2 . . ?
O65 C105 C95 117.3(13) . . ?
O65 C105 H10G 108.0 . . ?
O65 C105 H10H 108.0 . . ?
C105 O65 C115 113.8(13) . . ?
O65 C115 H11I 110.3 . . ?
O65 C115 H11J 110.3 . . ?
O65 C115 C125 107.1(11) . . ?
H11I C115 H11J 108.6 . . ?
C125 C115 H11I 110.3 . . ?
C125 C115 H11J 110.3 . . ?
O15 C125 C115 140.0(18) . . ?
O15 C125 H12I 102.0 . . ?
O15 C125 H12J 102.1 . . ?
C115 C125 H12I 102.0 . . ?
C115 C125 H12J 102.1 . . ?
H12I C125 H12J 104.8 . . ?
C126 O16 C16 117.7(18) . . ?
O16 C16 H16J 106.6 . . ?
O16 C16 H16K 106.7 . . ?
O16 C16 C26 122.8(15) . . ?
H16J C16 H16K 106.6 . . ?
C26 C16 H16J 106.6 . . ?
C26 C16 H16K 106.7 . . ?
C16 C26 H26A 106.6 . . ?
C16 C26 H26B 106.6 . . ?
H26A C26 H26B 106.6 . . ?
O26 C26 C16 122.8(13) . . ?
O26 C26 H26A 106.7 . . ?
O26 C26 H26B 106.6 . . ?
C36 O26 C26 118.6(14) . . ?
O26 C36 H36D 109.4 . . ?
O26 C36 H36E 109.4 . . ?
O26 C36 C46 111.1(12) . . ?
H36D C36 H36E 108.0 . . ?
C46 C36 H36D 109.4 . . ?
C46 C36 H36E 109.4 . . ?
C36 C46 H46B 104.8 . . ?
C36 C46 H46C 104.8 . . ?
H46B C46 H46C 105.8 . . ?
O36 C46 C36 130.1(13) . . ?
O36 C46 H46B 104.7 . . ?
O36 C46 H46C 104.8 . . ?
C46 O36 C56 127.3(15) . . ?
O36 C56 H56A 107.7 . . ?
O36 C56 H56B 107.7 . . ?
O36 C56 C66 118.4(14) . . ?
H56A C56 H56B 107.1 . . ?
C66 C56 H56A 107.7 . . ?
C66 C56 H56B 107.7 . . ?
C56 C66 H66A 102.6 . . ?
C56 C66 H66B 102.6 . . ?
H66A C66 H66B 105.0 . . ?
O46 C66 C56 137.9(15) . . ?
O46 C66 H66A 102.6 . . ?
O46 C66 H66B 102.7 . . ?
C66 O46 C76 117.8(12) . . ?
O46 C76 H76A 109.6 . . ?
O46 C76 H76B 109.6 . . ?
O46 C76 C86 110.4(13) . . ?
H76A C76 H76B 108.1 . . ?
C86 C76 H76A 109.6 . . ?
C86 C76 H76B 109.6 . . ?
C76 C86 H86A 107.8 . . ?
C76 C86 H86B 107.8 . . ?
C76 C86 O56 145(3) . 2_556 ?
H86A C86 H86B 107.1 . . ?
O56 C86 C76 118.1(14) . . ?
O56 C86 H86A 107.8 . . ?
O56 C86 H86A 59.5 2_556 . ?
O56 C86 H86B 107.5 2_556 . ?
O56 C86 H86B 107.8 . . ?
O56 C86 O56 50(2) . 2_556 ?
C86 O56 C86 111(4) . 2_556 ?
C86 O56 O56 81(3) . 2_556 ?
C86 O56 C96 121.3(16) . . ?
O56 O56 C86 48.4(16) 2_556 2_556 ?
C96 O56 C86 93(3) . 2_556 ?
C96 O56 O56 142(4) . 2_556 ?
O56 C96 H96A 107.6 . . ?
O56 C96 H96B 107.6 . . ?
O56 C96 C106 118.7(13) . . ?
H96A C96 H96B 107.1 . . ?
C106 C96 H96A 107.6 . . ?
C106 C96 H96B 107.6 . . ?
C96 C106 H10I 108.0 . . ?
C96 C106 H10J 108.0 . . ?
H10I C106 H10J 107.2 . . ?
O66 C106 C96 117.3(13) . . ?
O66 C106 H10I 108.0 . . ?
O66 C106 H10J 108.0 . . ?
C106 O66 C116 113.8(13) . . ?
O66 C116 C116 135(4) . 5_666 ?
O66 C116 H11K 110.3 . . ?
O66 C116 H11L 110.3 . . ?
O66 C116 C126 107.1(11) . . ?
C116 C116 H11K 38.7 5_666 . ?
C116 C116 H11L 71.4 5_666 . ?
H11K C116 H11L 108.5 . . ?
C126 C116 C116 114.4(17) . 5_666 ?
C126 C116 H11K 110.3 . . ?
C126 C116 H11L 110.3 . . ?
O16 C126 C116 140.0(18) . . ?
O16 C126 H12K 102.0 . . ?
O16 C126 H12L 102.1 . . ?
C116 C126 H12K 102.0 . . ?
C116 C126 H12L 102.0 . . ?
H12K C126 H12L 104.8 . . ?
C127 O17 C17 117.7(19) . . ?
O17 C17 H17A 106.6 . . ?
O17 C17 H17B 106.6 . . ?
O17 C17 C27 122.8(15) . . ?
H17A C17 H17B 106.6 . . ?
C27 C17 H17A 106.6 . . ?
C27 C17 H17B 106.6 . . ?
C17 C27 H27A 106.6 . . ?
C17 C27 H27B 106.6 . . ?
H27A C27 H27B 106.6 . . ?
O27 C27 C17 122.8(13) . . ?
O27 C27 H27A 106.6 . . ?
O27 C27 H27B 106.6 . . ?
C37 O27 C27 118.6(14) . . ?
O27 C37 H37A 109.4 . . ?
O27 C37 H37B 109.4 . . ?
O27 C37 C47 111.2(12) . . ?
H37A C37 H37B 108.0 . . ?
C47 C37 H37A 109.4 . . ?
C47 C37 H37B 109.4 . . ?
C37 C47 H47A 104.7 . . ?
C37 C47 H47B 104.7 . . ?
H47A C47 H47B 105.8 . . ?
O37 C47 C37 130.1(13) . . ?
O37 C47 H47A 104.8 . . ?
O37 C47 H47B 104.7 . . ?
C47 O37 C57 127.3(14) . . ?
O37 C57 H57A 107.7 . . ?
O37 C57 H57B 107.7 . . ?
O37 C57 C67 118.4(14) . . ?
H57A C57 H57B 107.1 . . ?
C67 C57 H57A 107.7 . . ?
C67 C57 H57B 107.7 . . ?
C57 C67 H67A 102.6 . . ?
C57 C67 H67B 102.6 . . ?
H67A C67 H67B 105.0 . . ?
O47 C67 C57 138.0(15) . . ?
O47 C67 H67A 102.6 . . ?
O47 C67 H67B 102.6 . . ?
C67 O47 C77 117.8(12) . . ?
O47 C77 H77A 109.6 . . ?
O47 C77 H77B 109.6 . . ?
O47 C77 C87 110.4(13) . . ?
H77A C77 H77B 108.1 . . ?
C87 C77 H77A 109.6 . . ?
C87 C77 H77B 109.6 . . ?
C77 C87 H87A 107.8 . . ?
C77 C87 H87B 107.8 . . ?
H87A C87 H87B 107.1 . . ?
O57 C87 C77 118.1(14) . . ?
O57 C87 H87A 107.8 . . ?
O57 C87 H87B 107.8 . . ?
C87 O57 C97 121.4(17) . . ?
O57 C97 H97A 107.6 . . ?
O57 C97 H97B 107.6 . . ?
O57 C97 C107 118.7(13) . . ?
H97A C97 H97B 107.1 . . ?
C107 C97 H97A 107.6 . . ?
C107 C97 H97B 107.6 . . ?
C97 C107 H10K 108.0 . . ?
C97 C107 H10L 108.0 . . ?
H10K C107 H10L 107.2 . . ?
O67 C107 C97 117.3(13) . . ?
O67 C107 H10K 108.0 . . ?
O67 C107 H10L 107.9 . . ?
C107 O67 C117 113.8(13) . . ?
O67 C117 H11M 110.3 . . ?
O67 C117 H11N 110.3 . . ?
O67 C117 C127 107.1(11) . . ?
H11M C117 H11N 108.6 . . ?
C127 C117 H11M 110.3 . . ?
C127 C117 H11N 110.3 . . ?
O17 C127 C117 140.0(18) . . ?
O17 C127 H12M 102.0 . . ?
O17 C127 H12N 102.1 . . ?
C117 C127 H12M 102.0 . . ?
C117 C127 H12N 102.1 . . ?
H12M C127 H12N 104.8 . . ?
C1 O1 K2 115(2) . . ?
C1 O1 C4 98(2) . . ?
C4 O1 K2 136(2) . . ?
O1 C1 H1A 109.2 . . ?
O1 C1 H1B 109.2 . . ?
O1 C1 C2 112.1(17) . . ?
H1A C1 H1B 107.9 . . ?
C2 C1 H1A 109.2 . . ?
C2 C1 H1B 109.2 . . ?
C1 C2 H2A 111.1 . . ?
C1 C2 H2B 111.1 . . ?
H2A C2 H2B 109.1 . . ?
C3 C2 C1 103.2(14) . . ?
C3 C2 H2A 111.1 . . ?
C3 C2 H2B 111.1 . . ?
K2 C3 H3A 18.1 2_557 . ?
K2 C3 H3C 101.9 2_557 . ?
C2 C3 K2 129(3) . 2_557 ?
C2 C3 H3A 111.5 . . ?
C2 C3 H3C 111.5 . . ?
H3A C3 H3C 109.3 . . ?
C4 C3 K2 100.7(18) . 2_557 ?
C4 C3 C2 101.2(13) . . ?
C4 C3 H3A 111.5 . . ?
C4 C3 H3C 111.5 . . ?
O1 C4 C3 114.3(15) . . ?
O1 C4 H4A 108.7 . . ?
O1 C4 H4B 108.7 . . ?
C3 C4 H4A 108.7 . . ?
C3 C4 H4B 108.7 . . ?
H4A C4 H4B 107.6 . . ?
C8 O2 C5 106.6(17) . . ?
O2 C5 H5A 109.4 . . ?
O2 C5 H5B 109.4 . . ?
O2 C5 C6 111.2(15) . . ?
H5A C5 H5B 108.0 . . ?
C6 C5 H5A 109.4 . . ?
C6 C5 H5B 109.4 . . ?
C5 C6 H6C 110.7 . . ?
C5 C6 H6D 110.7 . . ?
C5 C6 C7 105.1(13) . . ?
H6C C6 H6D 108.8 . . ?
C7 C6 H6C 110.7 . . ?
C7 C6 H6D 110.7 . . ?
C6 C7 H7A 110.8 . . ?
C6 C7 H7C 110.8 . . ?
H7A C7 H7C 108.9 . . ?
C8 C7 C6 104.6(13) . . ?
C8 C7 H7A 110.8 . . ?
C8 C7 H7C 110.8 . . ?
O2 C8 C7 112.0(15) . . ?
O2 C8 H8A 109.2 . . ?
O2 C8 H8B 109.2 . . ?
C7 C8 H8A 109.2 . . ?
C7 C8 H8B 109.2 . . ?
H8A C8 H8B 107.9 . . ?

_shelx_res_file                  
;
TITL aw785 in I2/a
CELL  1.54184  22.908   37.122   30.280    90.000   98.54    90.000
ZERR    8.000   0.009   0.014   0.010    0.000    0.04     0.000
LATT  2
SYMM 1/2-X, Y, -Z
SFAC C H N O K
UNIT  956.8 1313.6 16 255.2  24
acta 134
TEMP -173
L.S. 10
size 0.05 0.07 0.31
BOND $H
FMAP 2
PLAN 20
WGHT    0.100000
BASF   0.40666
FVAR       0.95877   0.73190
C1A   1    0.610634    0.497389    0.760196    11.00000    0.15021    0.14625 =
         0.10252    0.02162   -0.01287   -0.03619
C2A   1    0.616138    0.536055    0.755208    11.00000    0.13559    0.18263 =
         0.07681    0.01685    0.00918   -0.00424
C3A   1    0.583400    0.561392    0.777991    11.00000    0.14830    0.12393 =
         0.11058    0.02827   -0.01773   -0.01125
C4A   1    0.539058    0.548218    0.802831    11.00000    0.13968    0.14558 =
         0.10061    0.01766    0.01585   -0.02141
C5A   1    0.510450    0.497538    0.847561    11.00000    0.13794    0.13024 =
         0.10601   -0.00893    0.02073   -0.02484
C6A   1    0.516132    0.461352    0.860959    11.00000    0.15898    0.12674 =
         0.10687    0.01140    0.01114   -0.03572
AFIX  43
H6A   2    0.494429    0.453417    0.883542    11.00000   -1.20000
AFIX   0
C7A   1    0.550986    0.436789    0.843519    11.00000    0.15195    0.13980 =
         0.11460   -0.01832    0.04683   -0.00886
C8A   1    0.587548    0.449306    0.812018    11.00000    0.16866    0.12538 =
         0.08651   -0.01304   -0.00037   -0.03472
C9A   1    0.583439    0.485076    0.796635    11.00000    0.13511    0.12835 =
         0.09217   -0.01166    0.02112   -0.01162
C10A  1    0.543805    0.511487    0.815980    11.00000    0.14454    0.13320 =
         0.08919    0.00674   -0.01102   -0.04634
C11A  1    0.492341    0.570180    0.815977    11.00000    0.14214    0.12857 =
         0.12464   -0.00997    0.00659   -0.00214
C12A  1    0.469112    0.521737    0.866114    11.00000    0.18829    0.11566 =
         0.09618    0.01324    0.02005   -0.02283
N1A   3    0.461005    0.555159    0.847935    11.00000    0.16122    0.13649 =
         0.12746    0.01279    0.02529   -0.00972
O1A   4    0.476902    0.599768    0.798329    11.00000    0.17278    0.14628 =
         0.15091    0.01599   -0.00154    0.00710
O2A   4    0.439046    0.511697    0.895489    11.00000    0.18863    0.14655 =
         0.11949    0.00132    0.02459   -0.00170
C13A  1    0.413678    0.578793    0.863478    11.00000    0.17561    0.16492 =
         0.16738    0.01124    0.02927    0.03268
AFIX  23
H13A  2    0.391238    0.591238    0.837412    11.00000   -1.20000
H13B  2    0.385767    0.563488    0.877101    11.00000   -1.20000
AFIX   0
C14A  1    0.440618    0.606570    0.897296    11.00000    0.24061    0.18023 =
         0.13929   -0.01331    0.00723    0.08697
AFIX  23
H14A  2    0.462559    0.594051    0.923508    11.00000   -1.20000
H14B  2    0.469082    0.621531    0.883788    11.00000   -1.20000
AFIX   0
C15A  1    0.394667    0.630497    0.912415    11.00000    0.27082    0.18915 =
         0.21731    0.04082    0.08850    0.02491
AFIX  23
H15A  2    0.368529    0.615593    0.928258    11.00000   -1.20000
H15B  2    0.370177    0.640851    0.885745    11.00000   -1.20000
AFIX   0
C16A  1    0.418981    0.660834    0.942644    11.00000    0.54617    0.19452 =
         0.19666   -0.02165   -0.02906    0.11359
AFIX  33
H16A  2    0.386308    0.674965    0.951212    11.00000   -1.50000
H16B  2    0.443729    0.676363    0.926926    11.00000   -1.50000
H16C  2    0.442740    0.650927    0.969480    11.00000   -1.50000
AFIX   0
C21A  1    0.659951    0.557417    0.736457    11.00000    0.16021    0.19491 =
         0.10506    0.01311    0.01390    0.00494
C22A  1    0.707763    0.549313    0.716250    11.00000    0.19441    0.17941 =
         0.11852    0.04718    0.01580   -0.02103
AFIX  43
H22A  2    0.715154    0.525090    0.708600    11.00000   -1.20000
AFIX   0
C23A  1    0.746391    0.577206    0.706710    11.00000    0.20448    0.21814 =
         0.16699    0.06866    0.02154   -0.01229
AFIX  43
H23A  2    0.779833    0.571767    0.692750    11.00000   -1.20000
AFIX   0
C24A  1    0.734826    0.612818    0.718037    11.00000    0.21180    0.19827 =
         0.18180    0.10995   -0.00913   -0.05625
AFIX  43
H24A  2    0.760825    0.631471    0.711846    11.00000   -1.20000
AFIX   0
C25A  1    0.686711    0.621118    0.737856    11.00000    0.17376    0.23678 =
         0.15856    0.06171    0.01804   -0.01785
AFIX  43
H25A  2    0.678341    0.645437    0.744415    11.00000   -1.20000
AFIX   0
C26A  1    0.650905    0.594019    0.748079    11.00000    0.14677    0.16693 =
         0.11176    0.05071   -0.00400   -0.01722
C27A  1    0.602527    0.597398    0.773203    11.00000    0.19085    0.15167 =
         0.12232    0.02021   -0.01108    0.00246
AFIX  66
C28A  1    0.589889    0.629282    0.794522    11.00000    0.21740    0.13269 =
         0.15218    0.00696    0.00553   -0.00460
C29A  1    0.601947    0.630178    0.840873    11.00000    0.20497    0.14574 =
         0.26748   -0.08135    0.02807   -0.03449
C30A  1    0.592137    0.661557    0.863719    11.00000    0.27295    0.20269 =
         0.32462    0.02409    0.02724    0.00898
AFIX  43
H30A  2    0.600378    0.662169    0.895398    11.00000   -1.20000
AFIX  65
C31A  1    0.570271    0.692040    0.840215    11.00000    0.20889    0.19823 =
         0.42615   -0.18395    0.03101   -0.02010
dfix 1.5 0.01 c31a c35a c51a c54a
C32A  1    0.558213    0.691144    0.793864    11.00000    0.24116    0.15436 =
         0.32179    0.00411   -0.03718    0.01813
AFIX  43
H32A  2    0.543268    0.711978    0.777800    11.00000   -1.20000
AFIX  65
C33A  1    0.568022    0.659766    0.771017    11.00000    0.20391    0.15839 =
         0.27887    0.03905    0.02548   -0.01845
AFIX   0
C34A  1    0.624719    0.600080    0.872580    11.00000    0.31604    0.17029 =
         0.15676    0.03526   -0.01487    0.03417
AFIX   3
H34A  2    0.600725    0.578699    0.863689    11.00000   -1.50000
H34B  2    0.622781    0.605659    0.903970    11.00000   -1.50000
H34C  2    0.665785    0.595402    0.868797    11.00000   -1.50000
AFIX   0
C35A  1    0.564500    0.728671    0.863880    11.00000    0.36969    0.19670 =
         0.49129    0.05050    0.08863    0.04387
AFIX   3
H35A  2    0.550199    0.723081    0.892039    11.00000   -1.50000
H35B  2    0.535020    0.743248    0.845020    11.00000   -1.50000
H35C  2    0.601611    0.742136    0.870095    11.00000   -1.50000
AFIX   0
C36A  1    0.550365    0.661229    0.723089    11.00000    0.24702    0.33337 =
         0.25457    0.17977   -0.07453   -0.05721
AFIX   3
H36A  2    0.550464    0.635938    0.713825    11.00000   -1.50000
H36B  2    0.579578    0.674669    0.709100    11.00000   -1.50000
H36C  2    0.511085    0.671552    0.713781    11.00000   -1.50000
AFIX   0
C41A  1    0.549968    0.398751    0.858914    11.00000    0.21289    0.11970 =
         0.11304   -0.01130    0.04334   -0.04138
AFIX  13
H41A  2    0.525414    0.398951    0.883599    11.00000   -1.20000
AFIX   0
C42A  1    0.609698    0.385543    0.879925    11.00000    0.22695    0.12613 =
         0.09717    0.01606    0.02403   -0.00554
C43A  1    0.618392    0.375217    0.923951    11.00000    0.22477    0.10577 =
         0.16652   -0.00305    0.05476   -0.00043
AFIX  43
H43A  2    0.587125    0.377604    0.941139    11.00000   -1.20000
AFIX   0
C44A  1    0.672772    0.361204    0.943860    11.00000    0.25498    0.14055 =
         0.13861    0.01340    0.01903    0.02497
AFIX  43
H44A  2    0.679073    0.353826    0.974237    11.00000   -1.20000
AFIX   0
C45A  1    0.717366    0.358540    0.917126    11.00000    0.26297    0.13679 =
         0.16510   -0.01747    0.07884    0.00566
AFIX  43
H45A  2    0.754956    0.349391    0.929571    11.00000   -1.20000
AFIX   0
C46A  1    0.707969    0.368576    0.874761    11.00000    0.18696    0.16253 =
         0.10760    0.00344    0.00299   -0.01404
AFIX  43
H46A  2    0.739296    0.366014    0.857661    11.00000   -1.20000
AFIX   0
C47A  1    0.654936    0.382613    0.853993    11.00000    0.21668    0.12455 =
         0.10390   -0.00590    0.03381   -0.02066
AFIX  66
C48A  1    0.518378    0.374644    0.824259    11.00000    0.17153    0.14836 =
         0.18809   -0.03072    0.07610   -0.02751
C49A  1    0.483512    0.390644    0.788061    11.00000    0.31096    0.14480 =
         0.14695   -0.04964    0.00808   -0.08576
AFIX  43
H49A  2    0.483730    0.416076    0.784592    11.00000   -1.20000
AFIX  65
C50A  1    0.448328    0.369434    0.756939    11.00000    0.44397    0.17314 =
         0.29226   -0.03457    0.12886   -0.02272
AFIX  43
H50A  2    0.424499    0.380369    0.732199    11.00000   -1.20000
AFIX  65
C51A  1    0.448010    0.332223    0.762014    11.00000    0.27133    0.22638 =
         0.23541   -0.07245   -0.01244   -0.03242
C52A  1    0.482876    0.316223    0.798211    11.00000    0.25832    0.14096 =
         0.35586   -0.09241    0.02812   -0.04166
AFIX  43
H52A  2    0.482658    0.290791    0.801680    11.00000   -1.20000
AFIX  65
C53A  1    0.518060    0.337433    0.829334    11.00000    0.19277    0.13159 =
         0.37264   -0.04667    0.03102   -0.01841
AFIX  43
H53A  2    0.541890    0.326497    0.854073    11.00000   -1.20000
AFIX   0
C54A  1    0.408055    0.307035    0.728559    11.00000    0.32998    0.28214 =
         0.40602   -0.15018   -0.01043   -0.08586
AFIX   3
H54A  2    0.423297    0.282328    0.730476    11.00000   -1.50000
H54B  2    0.406846    0.315993    0.697999    11.00000   -1.50000
H54C  2    0.368151    0.307340    0.736572    11.00000   -1.50000
AFIX   0
C1B   1    0.622252    0.424890    0.788562    11.00000    0.13148    0.14891 =
         0.10126   -0.03647    0.00971   -0.03312
C2B   1    0.646514    0.391429    0.809171    11.00000    0.17324    0.11540 =
         0.12731   -0.03314    0.03817   -0.01783
C3B   1    0.669495    0.367223    0.779762    11.00000    0.15396    0.13180 =
         0.13619   -0.02623    0.00954   -0.02415
AFIX  43
H3B   2    0.686500    0.345388    0.791962    11.00000   -1.20000
AFIX   0
C4B   1    0.668853    0.373291    0.733928    11.00000    0.15551    0.21411 =
         0.08313   -0.00557    0.00098   -0.02879
C5B   1    0.660540    0.417347    0.673923    11.00000    0.18005    0.20643 =
         0.10163    0.00213   -0.00158   -0.02779
C6B   1    0.647772    0.453463    0.658749    11.00000    0.20150    0.21240 =
         0.08858    0.00021    0.02194   -0.03500
AFIX  43
H6B   2    0.648292    0.458818    0.628131    11.00000   -1.20000
AFIX   0
C7B   1    0.634372    0.481629    0.687404    11.00000    0.16664    0.19981 =
         0.09211   -0.01400    0.00060   -0.02155
AFIX  43
H7B   2    0.629785    0.505910    0.677591    11.00000   -1.20000
AFIX   0
C8B   1    0.628375    0.471416    0.730815    11.00000    0.14806    0.18427 =
         0.06647   -0.01708    0.01733   -0.01259
C9B   1    0.635060    0.435945    0.747956    11.00000    0.16397    0.17171 =
         0.07672   -0.00758    0.01205   -0.01603
C10B  1    0.655587    0.408464    0.717281    11.00000    0.14623    0.19733 =
         0.10105    0.00967    0.01787   -0.02182
C11B  1    0.690009    0.346037    0.703862    11.00000    0.18619    0.24676 =
         0.07761   -0.05554    0.01090   -0.00554
C12B  1    0.676402    0.389460    0.643575    11.00000    0.24719    0.19893 =
         0.10302   -0.05732    0.03970    0.01127
N1B   3    0.690116    0.355454    0.663211    11.00000    0.20477    0.22992 =
         0.11305   -0.05527   -0.00029    0.02260
O1B   4    0.703616    0.314974    0.719710    11.00000    0.20234    0.21511 =
         0.15017   -0.04047    0.01297   -0.00828
O2B   4    0.681375    0.396733    0.604333    11.00000    0.27289    0.35217 =
         0.12561   -0.06773    0.03638    0.02196
C13B  1    0.704051    0.327309    0.629520    11.00000    0.33490    0.36018 =
         0.13971   -0.07492    0.01672    0.15735
AFIX   3
H13C  2    0.726104    0.306955    0.645194    11.00000   -1.20000
H13D  2    0.730099    0.339230    0.610635    11.00000   -1.20000
AFIX   0
part 1
C14B  1    0.650953    0.313943    0.601078    21.00000    0.33599    0.17054 =
         0.09760   -0.03794   -0.03699    0.00775
AFIX  23
H14C  2    0.634655    0.333900    0.581311    21.00000   -1.20000
H14D  2    0.663245    0.294747    0.581710    21.00000   -1.20000
AFIX   0
C15B  1    0.603785    0.299822    0.622858    21.00000    0.32379    0.15103 =
         0.18360   -0.01006    0.02165   -0.04336
AFIX  23
H15C  2    0.586154    0.319264    0.638957    21.00000   -1.20000
H15D  2    0.619000    0.280907    0.644608    21.00000   -1.20000
AFIX   0
C16B  1    0.556826    0.283758    0.585577    21.00000    0.47881    0.23563 =
         0.23199    0.00521   -0.09806   -0.08529
AFIX  33
H16D  2    0.571487    0.261008    0.575006    21.00000   -1.50000
H16E  2    0.549396    0.300794    0.560652    21.00000   -1.50000
H16F  2    0.520054    0.279365    0.597619    21.00000   -1.50000
AFIX   0
part 2
C14C  1    0.668767    0.322649    0.583909   -21.00000   10.50000
AFIX  23
H14S  2    0.626738    0.328011    0.585268   -21.00000   -1.20000
H14T  2    0.682908    0.339917    0.562940   -21.00000   -1.20000
AFIX   0
C15C  1    0.674214    0.284994    0.566974   -21.00000    0.33256
AFIX  23
H15E  2    0.713979    0.281709    0.558492   -21.00000   -1.20000
H15F  2    0.644794    0.281333    0.539913   -21.00000   -1.20000
AFIX   0
C16C  1    0.664661    0.257203    0.601592   -21.00000   10.47392
AFIX   3
H16G  2    0.629772    0.249844    0.614548   -21.00000   -1.50000
H16H  2    0.697661    0.261437    0.625572   -21.00000   -1.50000
H16I  2    0.675279    0.238122    0.581877   -21.00000   -1.50000
AFIX   0
part 0
dfix 2.5  c14b c16b c13b c15b c13b c15c c14c c16c
dfix 1.5 0.01 c14b c15b c15b c16b c13b c14b c13b c14c c14c c15c c15c c16c
eadp k1 o11
K1    5    0.750000    0.250000    0.750000    10.50000    0.23012    0.19001 =
         0.16585   -0.04835    0.02704   -0.00753
O11   4    0.848336    0.273917    0.808235    11.00000    0.23012    0.19001 =
         0.16585   -0.04835    0.02704   -0.00753
dfix 1.42 0.005 o11 c11x o21 c21x
dfix 1.5 0.005 c11x c21x
part 3
C11   1    0.840275    0.297702    0.841963    21.00000    0.42767    0.20524 =
         0.15821   -0.09624    0.05961   -0.05797
AFIX  23
H11A  2    0.829553    0.321806    0.829296    21.00000   -1.20000
H11B  2    0.877179    0.299960    0.863400    21.00000   -1.20000
AFIX   0
C21   1    0.790059    0.282891    0.865964    21.00000    0.28034    0.22900 =
         0.20469   -0.02107   -0.15239    0.05671
AFIX  23
H21A  2    0.800566    0.258709    0.878472    21.00000   -1.20000
H21B  2    0.783501    0.299110    0.890713    21.00000   -1.20000
AFIX   0
part 4
C11X  1    0.843196    0.267064    0.853719   -21.00000    0.55788
AFIX  23
H11S  2    0.873767    0.281331    0.872644   -21.00000   -1.20000
H11T  2    0.852164    0.241309    0.859919   -21.00000   -1.20000
AFIX   0
C21X  1    0.784607    0.275289    0.867895   -21.00000    0.55788
AFIX  23
H21C  2    0.774174    0.255161    0.886700   -21.00000   -1.20000
H21D  2    0.789015    0.297161    0.886804   -21.00000   -1.20000
AFIX   0
eadp c11x c21x
part 0
O21   4    0.736859    0.280839    0.832897    11.00000    0.32208    0.18358 =
         0.18366   -0.02706    0.07172    0.02801
C31   1    0.687613    0.267557    0.850876    11.00000    0.31971    0.15673 =
         0.25378   -0.03088    0.09154    0.02608
AFIX  23
H31A  2    0.682852    0.281399    0.878059    11.00000   -1.20000
H31B  2    0.694465    0.242018    0.859544    11.00000   -1.20000
AFIX   0
C41   1    0.632572    0.270485    0.817899    11.00000    0.29543    0.16888 =
         0.26154   -0.10599    0.11966   -0.02093
AFIX  23
H41S  2    0.597557    0.264494    0.832098    11.00000   -1.20000
H41T  2    0.627896    0.295221    0.805666    11.00000   -1.20000
AFIX   0
O31   4    0.639327    0.244844    0.782821    11.00000    0.26105    0.22274 =
         0.22365    0.00038    0.05321    0.01109
C51   1    0.594937    0.248188    0.745730    11.00000    0.33289    0.23150 =
         0.25449   -0.03348    0.02831    0.05336
AFIX  23
H51A  2    0.596873    0.272457    0.732470    11.00000   -1.20000
H51B  2    0.555768    0.245469    0.755440    11.00000   -1.20000
AFIX   0
C61   1    0.601982    0.220895    0.712269    11.00000    0.25808    0.35328 =
         0.24865   -0.06128    0.09102   -0.00268
AFIX  23
H61A  2    0.604517    0.196898    0.726692    11.00000   -1.20000
H61B  2    0.566543    0.221027    0.689158    11.00000   -1.20000
AFIX   0
dfix 1.42 0.01 o11 c11 c21 o21 o21 c31 o31 c51
dfix 1.5 0.01 c11 c21 c31 c41 c51 c61
dfix 2.5 o11 c21 c11 o21
dfix 3.65 k1 c51 k1 c21x k2 c22

K2    5    0.363291    0.470664    0.925039    11.00000    0.14138    0.15142 =
         0.12439    0.00681    0.00747    0.00561
O12   4    0.314442    0.426382    0.856320    11.00000    0.35795    0.42176 =
         0.25016   -0.10940    0.05425   -0.17042
C12   1    0.273932    0.441021    0.823228    11.00000    0.38503    0.58402 =
         0.30683   -0.10577   -0.09889    0.27005
AFIX  23
H12A  2    0.246787    0.421818    0.810064    11.00000   -1.20000
H12B  2    0.294896    0.450480    0.799345    11.00000   -1.20000
AFIX   0
C22   1    0.239008    0.470334    0.839297    11.00000    0.24195    0.28464 =
         0.22177   -0.06670   -0.00249   -0.08609
AFIX  23
H22S  2    0.217601    0.482751    0.812794    11.00000   -1.20000
H22T  2    0.208904    0.459175    0.855269    11.00000   -1.20000
AFIX   0
O22   4    0.268190    0.496342    0.867054    11.00000    0.18836    0.35858 =
         0.30806    0.15051   -0.02627   -0.02868
C32   1    0.227018    0.521392    0.876628    11.00000    0.14972    0.28372 =
         0.33416    0.05605   -0.05453    0.03875
AFIX  23
H32S  2    0.193587    0.509420    0.887971    11.00000   -1.20000
H32T  2    0.211600    0.535619    0.849762    11.00000   -1.20000
AFIX   0
C42   1    0.261278    0.545313    0.912475    11.00000    0.18854    0.33816 =
         0.23512    0.12747    0.02110    0.04235
AFIX  23
H42A  2    0.289354    0.559737    0.897880    11.00000   -1.20000
H42B  2    0.232749    0.562439    0.922407    11.00000   -1.20000
AFIX   0
O32   4    0.292606    0.530255    0.950111    11.00000    0.28746    0.22655 =
         0.38753    0.12175    0.17984    0.06783
C52   1    0.328644    0.553313    0.979344    11.00000    0.45420    0.37581 =
         0.16976    0.03425   -0.00451   -0.25951
AFIX  23
H52S  2    0.306124    0.574927    0.985924    11.00000   -1.20000
H52T  2    0.363099    0.561200    0.965580    11.00000   -1.20000
AFIX   0
C62   1    0.348455    0.533088    1.020794    11.00000    0.40657    0.37681 =
         0.31457    0.05219    0.08495    0.11112
AFIX  23
H62A  2    0.367572    0.549500    1.044379    11.00000   -1.20000
H62B  2    0.314451    0.521322    1.031592    11.00000   -1.20000
AFIX   0
O42   4    0.389208    0.506892    1.010367    11.00000    0.35395    0.35359 =
         0.15987    0.04180    0.01491   -0.01501
C72   1    0.411155    0.481819    1.043951    11.00000    0.56922    0.31055 =
         0.36754   -0.15845   -0.14031    0.15738
AFIX  23
H72A  2    0.378139    0.467295    1.052147    11.00000   -1.20000
H72B  2    0.429789    0.494851    1.070931    11.00000   -1.20000
AFIX   0
eadp c72 c82
C82   1    0.455884    0.457303    1.027582    11.00000    0.56922    0.31055 =
         0.36754   -0.15845   -0.14031    0.15738
AFIX  23
H82A  2    0.484061    0.472197    1.013685    11.00000   -1.20000
H82B  2    0.478448    0.444849    1.053588    11.00000   -1.20000
AFIX   0
O52   4    0.431622    0.431513    0.996823    11.00000    0.52929    0.35499 =
         0.19713    0.03037   -0.02665    0.07102
C92   1    0.476237    0.410284    0.980863    11.00000    0.34426    0.23860 =
         0.56221   -0.12165    0.23876    0.00074
AFIX  23
H92A  2    0.502496    0.398347    1.005465    11.00000   -1.20000
H92B  2    0.500092    0.424554    0.962463    11.00000   -1.20000
AFIX   0
C102  1    0.435686    0.383494    0.952891    11.00000    0.28399    0.18921 =
         0.39806    0.08047    0.07422    0.07112
AFIX  23
H10A  2    0.458410    0.362087    0.945896    11.00000   -1.20000
H10B  2    0.403943    0.375484    0.969536    11.00000   -1.20000
AFIX   0
O62   4    0.411316    0.401111    0.913269    11.00000    0.31063    0.24052 =
         0.37669    0.06616    0.19659    0.07555
C112  1    0.381519    0.379146    0.878512    11.00000    0.40003    0.30549 =
         0.66833   -0.30896    0.27424   -0.18887
AFIX  23
H11C  2    0.349834    0.365352    0.889819    11.00000   -1.20000
H11D  2    0.409641    0.361759    0.868558    11.00000   -1.20000
AFIX   0
C122  1    0.355174    0.402362    0.839550    11.00000    0.52490    0.29644 =
         0.75910   -0.26758   -0.05104   -0.02869
AFIX  23
H12C  2    0.386486    0.416167    0.827780    11.00000   -1.20000
H12D  2    0.334402    0.387238    0.815224    11.00000   -1.20000
AFIX   0
dfix 1.42 0.008 o12 c12 c22 o22 o22 c32 c42 o32 o32 c52 c62 o42 o42 c72
dfix 1.42 0.008 c82 o52 o52 c92 c102 o62  o62 c112 c122 o12
dfix 1.5 0.01 c12 c22 c32 c42 c52 c62 c72 c82 c92 c102 c112 c122
dfix 2.45 c92 o62 c112 o12 c62 c72 o42 c82 c72 o52 c12 c122
same 0.01 k2 > c122
same 0.01 k3 > c123
same 0.01 k4 > c124
K3    5    0.452712    0.578203    0.711518    11.00000    0.21664    0.26071 =
         0.13620    0.02969    0.02412    0.04418
O13   4    0.351487    0.560433    0.749697    11.00000    0.18281    0.23490 =
         0.19712    0.02243    0.00384    0.03553
C13   1    0.305984    0.585209    0.747649    11.00000    0.24787    0.22696 =
         0.19709    0.01907    0.00815   -0.02277
AFIX  23
H13E  2    0.282402    0.580445    0.771899    11.00000   -1.20000
H13F  2    0.279669    0.582925    0.718741    11.00000   -1.20000
AFIX   0
C23   1    0.330752    0.622029    0.752312    11.00000    0.24482    0.39741 =
         0.16929    0.07889    0.08842    0.09893
AFIX  23
H23S  2    0.297943    0.639470    0.751667    11.00000   -1.20000
H23T  2    0.355892    0.624151    0.781753    11.00000   -1.20000
AFIX   0
O23   4    0.364691    0.631304    0.718489    11.00000    0.28265    0.41740 =
         0.20467    0.06863    0.04958    0.18066
C33   1    0.338084    0.655205    0.688280    11.00000    0.25482    0.73070 =
         0.25994    0.13126    0.09813    0.05892
AFIX  23
H33A  2    0.325268    0.676907    0.703248    11.00000   -1.20000
H33B  2    0.303376    0.644280    0.669708    11.00000   -1.20000
AFIX   0
C43   1    0.385051    0.664318    0.660662    11.00000    0.32498    0.24537 =
         0.31241   -0.06347    0.07099    0.05835
AFIX  23
H43S  2    0.366272    0.678589    0.634773    11.00000   -1.20000
H43T  2    0.413742    0.680353    0.678778    11.00000   -1.20000
AFIX   0
O33   4    0.416722    0.636955    0.644335    11.00000    0.47940    0.24344 =
         0.28946    0.04348    0.20644    0.01893
eadp c53 c63
C53   1    0.460731    0.648034    0.619936    11.00000    0.50247    0.76312 =
         0.22411    0.12230    0.15125    0.06997
AFIX  23
H53S  2    0.494915    0.658138    0.639946    11.00000   -1.20000
H53T  2    0.445434    0.666503    0.597595    11.00000   -1.20000
AFIX   0
C63   1    0.477882    0.614580    0.597521    11.00000    0.50247    0.76312 =
         0.22411    0.12230    0.15125    0.06997
AFIX  23
H63A  2    0.442500    0.601624    0.582777    11.00000   -1.20000
H63B  2    0.503490    0.620406    0.574885    11.00000   -1.20000
AFIX   0
O43   4    0.508313    0.593957    0.631915    11.00000    0.32858    0.63061 =
         0.24358    0.15805    0.13582    0.25402
C73   1    0.545547    0.564300    0.625802    11.00000    0.31291    1.35327 =
         0.25179    0.34357    0.17195    0.33524
AFIX  23
H73A  2    0.576837    0.562153    0.651990    11.00000   -1.20000
H73B  2    0.564770    0.568428    0.599039    11.00000   -1.20000
AFIX   0
C83   1    0.510393    0.530085    0.620200    11.00000    0.32507    0.84854 =
         0.33741   -0.09999    0.14128    0.26650
AFIX  23
H83A  2    0.475362    0.533856    0.597273    11.00000   -1.20000
H83B  2    0.534753    0.510959    0.609262    11.00000   -1.20000
AFIX   0
O53   4    0.491696    0.518474    0.659848    11.00000    0.21067    0.48173 =
         0.15898   -0.01324    0.00261    0.12400
C93   1    0.465083    0.484324    0.655310    11.00000    0.36498    0.32332 =
         0.45372   -0.00549    0.17551    0.01591
AFIX  23
H93A  2    0.492403    0.465369    0.647836    11.00000   -1.20000
H93B  2    0.428454    0.484148    0.633365    11.00000   -1.20000
AFIX   0
C103  1    0.453147    0.481754    0.702653    11.00000    0.19900    0.21228 =
         0.30317   -0.04914   -0.05507    0.06800
AFIX  23
H10C  2    0.444298    0.456485    0.709750    11.00000   -1.20000
H10D  2    0.488416    0.489555    0.723385    11.00000   -1.20000
AFIX   0
O63   4    0.403082    0.504701    0.708057    11.00000    0.20914    0.25614 =
         0.19060   -0.02389   -0.05195    0.01318
C113  1    0.374922    0.497535    0.746263    11.00000    0.31314    0.25768 =
         0.16830   -0.00726    0.01344   -0.04897
AFIX  23
H11E  2    0.404156    0.499043    0.773779    11.00000   -1.20000
H11F  2    0.358024    0.472941    0.744225    11.00000   -1.20000
AFIX   0
C123  1    0.326835    0.524726    0.748040    11.00000    0.28217    0.31027 =
         0.23898   -0.09186    0.09004   -0.11700
AFIX  23
H12E  2    0.296497    0.522255    0.721295    11.00000   -1.20000
H12F  2    0.307705    0.520456    0.774817    11.00000   -1.20000
AFIX   0
dfix 1.42 0.01 o13 c13 c23 o23 o23 c33 c43 o33 o33 c53 c63 o43 o43 c73 c83 o53
dfix 1.42 0.01 o53 c93 c103 o63 o63 c113 c123 o13
dfix 1.5 0.01 c13 c23 c33 c43 c53 c63 c73 c83 c93 c103 c113 c123
dfix 2.45 c63 c73
part -5
K4    5    0.699810    0.454187    0.531177    10.50000    0.25362    0.50094 =
         0.20414   -0.07660    0.00930    0.02551
O14   4    0.646274    0.521886    0.521771    10.50000    0.64331
C14   1    0.651516    0.541164    0.562379    10.50000    0.30997
AFIX  23
H14E  2    0.626850    0.529515    0.582509    10.50000   -1.20000
H14F  2    0.636827    0.566038    0.556455    10.50000   -1.20000
AFIX   0
C24   1    0.713649    0.542351    0.584525    10.50000    0.23153
AFIX  23
H24B  2    0.736427    0.557237    0.565978    10.50000   -1.20000
H24C  2    0.714739    0.554776    0.613566    10.50000   -1.20000
AFIX   0
O24   4    0.742775    0.508734    0.592380    10.50000    0.31859
C34   1    0.803131    0.514814    0.608080    10.50000    0.33841
AFIX  23
H34D  2    0.807987    0.528587    0.636387    10.50000   -1.20000
H34E  2    0.821790    0.528452    0.585793    10.50000   -1.20000
AFIX   0
eadp c34 c44
C44   1    0.830128    0.478214    0.615256    10.50000    0.33841
AFIX  23
H44B  2    0.873324    0.481524    0.622955    10.50000   -1.20000
H44C  2    0.816097    0.467710    0.641838    10.50000   -1.20000
AFIX   0
O34   4    0.820644    0.452566    0.581151    10.50000    0.28372
C54   1    0.841991    0.417359    0.589230    10.50000    0.29806
AFIX  23
H54D  2    0.815818    0.403667    0.606384    10.50000   -1.20000
H54E  2    0.882150    0.417870    0.606621    10.50000   -1.20000
AFIX   0
C64   1    0.843227    0.400145    0.544801    10.50000    0.23007
AFIX  23
H64A  2    0.869424    0.414084    0.527926    10.50000   -1.20000
H64B  2    0.859231    0.375411    0.549073    10.50000   -1.20000
AFIX   0
O44   4    0.785716    0.398855    0.520260    10.50000    0.48185
C74   1    0.771656    0.382906    0.477623    10.50000   10.44046
AFIX  23
H74A  2    0.785597    0.357634    0.479676    10.50000   -1.20000
H74B  2    0.794125    0.395610    0.456827    10.50000   -1.20000
AFIX   0
C84   1    0.707595    0.382906    0.457581    10.50000   10.40000
AFIX  23
H84A  2    0.701445    0.367130    0.430934    10.50000   -1.20000
H84B  2    0.683307    0.373609    0.479528    10.50000   -1.20000
AFIX   0
O54   4    0.690487    0.418890    0.445308    10.50000    0.36475
C94   1    0.718829    0.436346    0.412697    10.50000    0.37609
AFIX  23
H94A  2    0.706322    0.425619    0.382858    10.50000   -1.20000
H94B  2    0.762243    0.434171    0.420192    10.50000   -1.20000
AFIX   0
C104  1    0.700367    0.474983    0.413239    10.50000    0.43344
AFIX  23
H10E  2    0.736736    0.489472    0.420938    10.50000   -1.20000
H10F  2    0.683427    0.481458    0.382262    10.50000   -1.20000
AFIX   0
O64   4    0.659757    0.486794    0.441396    10.50000    0.47171
C114  1    0.640518    0.523135    0.439469    10.50000    0.36351
AFIX  23
H11G  2    0.598083    0.523568    0.426907    10.50000   -1.20000
H11H  2    0.662019    0.536241    0.418388    10.50000   -1.20000
AFIX   0
C124  1    0.648420    0.543234    0.482748    10.50000   10.48900
AFIX  23
H12G  2    0.686967    0.555774    0.486120    10.50000   -1.20000
H12H  2    0.617340    0.561916    0.481186    10.50000   -1.20000
AFIX   0
dfix 1.42 0.005 o14 c14 c24 o24 o24 c34 c44 o34 o34 c54 c64 o44 o44 c74
dfix 1.42 0.005 o14 c124 c114 o64 o64 c104 c84 o54 o54 c94
dfix 1.5 0.005 c74 c84 c14 c24 c34 c44 c54 c64 c74 c84 c94 c104 c114 c124
dfix 2.5 o14 c24 c14 o24 c24 c34 o24 c44 c34 o34 c44 c54 o34 c64 c54 o44
dfix 2.5 c64 c74 c104 c114 o64 c124 c114 o14 c124 c14 o44 c84 c84 c94
part 6
O15   4    0.391951    0.239709    0.845849    10.50000    0.49733
dfix 2.5 c64 c74 c104 c114 o64 c124 c114 o14 c124 c14 o44 c84 c84 c94

C15   1    0.431417    0.243226    0.886520    10.50000    0.72966
AFIX  23
H15G  2    0.423664    0.222577    0.905510    10.50000   -1.20000
H15H  2    0.419357    0.265152    0.901442    10.50000   -1.20000
AFIX   0
C25   1    0.496900    0.245379    0.888281    10.50000    0.41279
AFIX  23
H25B  2    0.507514    0.227741    0.866273    10.50000   -1.20000
H25C  2    0.505492    0.269537    0.876979    10.50000   -1.20000
AFIX   0
O25   4    0.537013    0.239947    0.928153    10.50000    0.56964
C35   1    0.555213    0.270164    0.955237    10.50000    0.51788
AFIX  23
H35D  2    0.570128    0.289102    0.936778    10.50000   -1.20000
H35E  2    0.587865    0.263049    0.978808    10.50000   -1.20000
AFIX   0
C45   1    0.505335    0.284896    0.976409    10.50000    0.43659
AFIX  23
H45B  2    0.515149    0.278498    1.008391    10.50000   -1.20000
H45C  2    0.509756    0.311381    0.974969    10.50000   -1.20000
AFIX   0
O35   4    0.444271    0.278802    0.965989    10.50000    0.50525
C55   1    0.400819    0.284820    0.993765    10.50000    0.31281
AFIX  23
H55A  2    0.417879    0.301267    1.018031    10.50000   -1.20000
H55B  2    0.393162    0.261563    1.007843    10.50000   -1.20000
AFIX   0
C65   1    0.342965    0.299952    0.973427    10.50000    0.32318
AFIX  23
H65A  2    0.323677    0.305258    0.999868    10.50000   -1.20000
H65B  2    0.354079    0.323785    0.962588    10.50000   -1.20000
AFIX   0
O45   4    0.294787    0.289929    0.941010    10.50000    0.45569
C75   1    0.262827    0.318064    0.915423    10.50000    0.34993
AFIX  23
H75A  2    0.290878    0.334124    0.903054    10.50000   -1.20000
H75B  2    0.241104    0.332615    0.935042    10.50000   -1.20000
AFIX   0
C85   1    0.220290    0.302489    0.878169    10.50000    0.42675
AFIX  23
H85A  2    0.220611    0.275995    0.881930    10.50000   -1.20000
H85B  2    0.180288    0.310966    0.881755    10.50000   -1.20000
AFIX   0
O55   4    0.229001    0.309993    0.833731    10.50000   10.50000
C95   1    0.283237    0.301704    0.818277    10.50000   10.50000
AFIX  23
H95A  2    0.315673    0.307488    0.842653    10.50000   -1.20000
H95B  2    0.287228    0.318186    0.793196    10.50000   -1.20000
AFIX   0
C105  1    0.293020    0.264098    0.802939    10.50000    0.30046
AFIX  23
H10G  2    0.290896    0.264552    0.770049    10.50000   -1.20000
H10H  2    0.333673    0.256855    0.815574    10.50000   -1.20000
AFIX   0
O65   4    0.253790    0.236987    0.813897    10.50000    0.66209
C115  1    0.281264    0.210674    0.844404    10.50000    0.48906
AFIX  23
H11I  2    0.266903    0.186275    0.835123    10.50000   -1.20000
H11J  2    0.272061    0.215393    0.874804    10.50000   -1.20000
AFIX   0
C125  1    0.346785    0.213332    0.843954    10.50000    0.33500
AFIX  23
H12I  2    0.362699    0.196950    0.868629    10.50000   -1.20000
H12J  2    0.351509    0.199997    0.816391    10.50000   -1.20000
AFIX   0
dfix 1.42 0.01 o15 c15 c25 o25 o25 c35 c45 o35 o35 c55 c65 o45 o45 c75
dfix 1.42 0.01 c85 o55 o55 c95 c105 o65 o65 c115 c125 o15
dfix 1.5 0.01 c15 c25 c35 c45 c55 c65 c75 c85 c95 c105 c115 c125
dfix 2.5 o15 c25 c15 o25 c25 c35 o25 c45 c35 o35 c45 c55 o35 c65 c55 o45
dfix 2.5 c65 c75 o45 c85 c75 o55 c85 c95 o55 c105 c95 o65 c105 c115 o65 c125
same 0.001 o15 > c125
same 0.001 o16 > c126
same 0.001 o17 > c127

part 7
O16   4    0.567560    0.436885    0.542780    10.50000   10.70801
C16   1    0.573216    0.406283    0.571298    10.50000   10.83560
AFIX  23
H16J  2    0.601544    0.412945    0.597998    10.50000   -1.20000
H16K  2    0.592448    0.387255    0.555632    10.50000   -1.20000
AFIX   0
C26   1    0.521664    0.389033    0.587965    10.50000    0.28501
AFIX  23
H26A  2    0.485790    0.400568    0.571743    10.50000   -1.20000
H26B  2    0.520852    0.363600    0.578054    10.50000   -1.20000
AFIX   0
O26   4    0.514875    0.388624    0.633789    10.50000   10.90000
C36   1    0.477880    0.362145    0.648748    10.50000    0.43857
AFIX  23
H36D  2    0.476725    0.365552    0.681034    10.50000   -1.20000
H36E  2    0.494306    0.337929    0.644546    10.50000   -1.20000
AFIX   0
C46   1    0.416632    0.364420    0.623742    10.50000    0.30146
AFIX  23
H46B  2    0.391284    0.353881    0.644184    10.50000   -1.20000
H46C  2    0.407426    0.390489    0.622372    10.50000   -1.20000
AFIX   0
O36   4    0.393299    0.351145    0.581280    10.50000    0.85509
C56   1    0.335547    0.356181    0.558254    10.50000   10.90000
AFIX  23
H56A  2    0.311205    0.366310    0.579667    10.50000   -1.20000
H56B  2    0.319183    0.332138    0.549328    10.50000   -1.20000
AFIX   0
C66   1    0.327463    0.379488    0.517868    10.50000   10.90000
AFIX  23
H66A  2    0.360820    0.372227    0.502461    10.50000   -1.20000
H66B  2    0.292026    0.368983    0.499739    10.50000   -1.20000
AFIX   0
O46   4    0.321526    0.416604    0.507690    10.50000   10.90000
C76   1    0.333657    0.441750    0.543857    10.50000   10.90000
AFIX  23
H76A  2    0.374460    0.450967    0.545378    10.50000   -1.20000
H76B  2    0.330453    0.429436    0.572399    10.50000   -1.20000
AFIX   0
C86   1    0.291144    0.472477    0.537428    10.50000   10.90000
AFIX  23
H86A  2    0.252927    0.463874    0.544974    10.50000   -1.20000
H86B  2    0.305703    0.491371    0.559405    10.50000   -1.20000
AFIX   0
O56   4    0.280129    0.488879    0.494729    10.50000   10.90000
C96   1    0.313274    0.479316    0.460209    10.50000   10.93044
AFIX  23
H96A  2    0.294067    0.490753    0.432247    10.50000   -1.20000
H96B  2    0.309777    0.452930    0.455848    10.50000   -1.20000
AFIX   0
C106  1    0.377598    0.488659    0.465856    10.50000   10.90992
AFIX  23
H10I  2    0.392312    0.483101    0.437487    10.50000   -1.20000
H10J  2    0.381374    0.515001    0.470532    10.50000   -1.20000
AFIX   0
O66   4    0.415323    0.471370    0.501017    10.50000   10.96588
C116  1    0.476433    0.478447    0.500907    10.50000   10.90000
AFIX  23
H11K  2    0.488452    0.500489    0.518316    10.50000   -1.20000
H11L  2    0.484432    0.481997    0.469959    10.50000   -1.20000
AFIX   0
C126  1    0.510056    0.446331    0.521738    10.50000    0.52351
AFIX  23
H12K  2    0.485277    0.438537    0.544133    10.50000   -1.20000
H12L  2    0.502687    0.428190    0.497587    10.50000   -1.20000
AFIX   0
dfix 1.42 0.005 o16 c16 c26 o26 o26 c36 c46 o36 o36 c56 c66 o46 o46 c76
dfix 1.42 0.005 c86 o56 o56 c96 c106 o66 o66 c116 c126 o16
dfix 1.50 0.005 c16 c26 c36 c46 c56 c66 c76 c86 c96 c106 c116 c126
part -8
O17   4    0.338858    0.374105    0.612341    10.50000   10.83004
C17   1    0.387491    0.396081    0.605433    10.50000   10.90000
AFIX  23
H17A  2    0.373646    0.421346    0.605395    10.50000   -1.20000
H17B  2    0.395510    0.390953    0.574815    10.50000   -1.20000
AFIX   0
C27   1    0.445705    0.394872    0.635210    10.50000    0.28342
AFIX  23
H27A  2    0.446395    0.415611    0.655836    10.50000   -1.20000
H27B  2    0.445465    0.372890    0.653695    10.50000   -1.20000
AFIX   0
O27   4    0.500431    0.395151    0.618554    10.50000   10.70000
C37   1    0.509212    0.421068    0.585891    10.50000    0.31012
AFIX  23
H37A  2    0.531094    0.441892    0.600565    10.50000   -1.20000
H37B  2    0.470447    0.429820    0.570919    10.50000   -1.20000
AFIX   0
C47   1    0.542989    0.405498    0.551843    10.50000    0.32625
AFIX  23
H47A  2    0.564334    0.426214    0.541244    10.50000   -1.20000
H47B  2    0.573623    0.390226    0.569182    10.50000   -1.20000
AFIX   0
O37   4    0.523199    0.385445    0.513117    10.50000    0.44143
C57   1    0.503104    0.349408    0.510715    10.50000   10.99277
AFIX  23
H57A  2    0.506454    0.340066    0.541611    10.50000   -1.20000
H57B  2    0.530564    0.335190    0.495277    10.50000   -1.20000
AFIX   0
C67   1    0.442119    0.341966    0.488194    10.50000    0.38932
AFIX  23
H67A  2    0.428273    0.323398    0.507697    10.50000   -1.20000
H67B  2    0.420705    0.364170    0.494231    10.50000   -1.20000
AFIX   0
O47   4    0.413753    0.331835    0.445318    10.50000    0.49654
C77   1    0.387434    0.359738    0.416156    10.50000    0.51694
AFIX  23
H77A  2    0.401446    0.357744    0.386858    10.50000   -1.20000
H77B  2    0.399549    0.383573    0.429047    10.50000   -1.20000
AFIX   0
C87   1    0.321701    0.356747    0.409864    10.50000   10.90000
AFIX  23
H87A  2    0.306019    0.378919    0.421976    10.50000   -1.20000
H87B  2    0.307440    0.356407    0.377359    10.50000   -1.20000
AFIX   0
O57   4    0.296440    0.326849    0.429169    10.50000   10.88457
C97   1    0.322684    0.312198    0.470934    10.50000   10.91589
AFIX  23
H97A  2    0.356370    0.327838    0.482852    10.50000   -1.20000
H97B  2    0.339166    0.288326    0.465015    10.50000   -1.20000
AFIX   0
C107  1    0.285167    0.307475    0.507070    10.50000   10.80757
AFIX  23
H10K  2    0.271325    0.331579    0.514922    10.50000   -1.20000
H10L  2    0.249840    0.293387    0.494608    10.50000   -1.20000
AFIX   0
O67   4    0.311452    0.290397    0.547131    10.50000   10.98159
C117  1    0.296809    0.306764    0.586622    10.50000   10.97923
AFIX  23
H11M  2    0.300874    0.289126    0.611412    10.50000   -1.20000
H11N  2    0.255572    0.315582    0.581476    10.50000   -1.20000
AFIX   0
C127  1    0.338878    0.337716    0.597949    10.50000   10.97480
AFIX  23
H12M  2    0.369413    0.326825    0.620583    10.50000   -1.20000
H12N  2    0.357771    0.339612    0.570682    10.50000   -1.20000
AFIX   0

dfix 1.42 0.01 o17 c17 c27 o27 o27 c37 c47 o37 o37 c57 c67 o47 o47 c77
dfix 1.42 0.01 c87 o57 o57 c97 c107 o67 o67 c117 c127 o17
dfix 1.5 0.01 c17 c27 c37 c47 c57 c67 c77 c87 c97 c107 c117 c127
dfix 2.5 c67 c77 o57 c107
dfix 5 c67 c117
part -9
eadp o1 > c4
O1    4    0.291238    0.438229    0.985620    10.50000    0.36868
C1    1    0.245399    0.415427    0.964819    10.50000    0.36868
AFIX  23
H1A   2    0.262605    0.396650    0.947431    10.50000   -1.20000
H1B   2    0.217467    0.429807    0.943753    10.50000   -1.20000
AFIX   0
C2    1    0.212265    0.397587    0.998343    10.50000    0.36868
AFIX  23
H2A   2    0.169675    0.395573    0.986661    10.50000   -1.20000
H2B   2    0.228216    0.373279    1.006339    10.50000   -1.20000
AFIX   0
C3    1    0.222569    0.422625    1.037764    10.50000    0.36868
AFIX  23
H3A   2    0.185266    0.433668    1.043908    10.50000   -1.20000
H3C   2    0.241934    0.410103    1.064908    10.50000   -1.20000
AFIX   0
C4    1    0.262739    0.450102    1.021709    10.50000    0.36868
AFIX  23
H4A   2    0.239439    0.471961    1.012240    10.50000   -1.20000
H4B   2    0.293281    0.456933    1.046973    10.50000   -1.20000
AFIX   0
dfix 2.1 h4b h72a
part 0
dfix 1.42 0.003 o1 c1 o1 c4 o2 c5 o2 c8
dfix 1.5 0.003 c1 c2 c2 c3 c3 c4 c5 c6 c6 c7 c7 c8
dfix 2.5 o1 c2 c1 c3 c2 c4 c3 o1 o2 c6 c5 c7 c6 c8 c7 o2
part -10
eadp o2 > c8
O2    4    0.715031    0.228324    0.492917    10.40000    0.35271
C5    1    0.753018    0.258527    0.492108    10.40000    0.35271
AFIX  23
H5A   2    0.780529    0.254096    0.470383    10.40000   -1.20000
H5B   2    0.776733    0.261690    0.521959    10.40000   -1.20000
AFIX   0
C6    1    0.718363    0.292345    0.479375    10.40000    0.35271
AFIX  23
H6C   2    0.733152    0.304638    0.454215    10.40000   -1.20000
H6D   2    0.721206    0.309144    0.505000    10.40000   -1.20000
AFIX   0
C7    1    0.655671    0.279958    0.465900    10.40000    0.35271
AFIX  23
H7A   2    0.628655    0.292802    0.483174    10.40000   -1.20000
H7C   2    0.642601    0.284164    0.433662    10.40000   -1.20000
AFIX   0
C8    1    0.657106    0.240464    0.476318    10.40000    0.35271
AFIX  23
H8A   2    0.630850    0.235531    0.498795    10.40000   -1.20000
H8B   2    0.641875    0.226846    0.448909    10.40000   -1.20000
AFIX   0
hklf 5

REM  aw785 in I2/a
REM R1 =  0.1914 for   14769 Fo > 4sig(Fo)  and  0.3549 for all   58969 data
REM   1318 parameters refined using    518 restraints

END

WGHT      0.2000      0.0000

REM Highest difference peak  0.612,  deepest hole -0.465,  1-sigma level  0.098
Q1    1   0.2500  0.5027  0.5000  10.50000  0.05    0.61
Q2    1   0.4339  0.4723  1.0001  11.00000  0.05    0.58
Q3    1   0.2822  0.3101  0.8771  11.00000  0.05    0.54
Q4    1   0.3168  0.4341  0.4423  11.00000  0.05    0.54
Q5    1   0.5034  0.2640  0.9267  11.00000  0.05    0.52
Q6    1   0.3653  0.2992  1.0087  11.00000  0.05    0.44
Q7    1   0.6085  0.2486  0.9589  11.00000  0.05    0.44
Q8    1   0.4735  0.3745  0.4959  11.00000  0.05    0.41
Q9    1   0.4119  0.3106  0.4981  11.00000  0.05    0.39
Q10   1   0.7763  0.2301  0.7919  11.00000  0.05    0.39
Q11   1   0.6801  0.2470  0.4828  11.00000  0.05    0.38
Q12   1   0.2639  0.5109  0.9095  11.00000  0.05    0.38
Q13   1   0.3001  0.3071  0.9585  11.00000  0.05    0.37
Q14   1   0.2931  0.3187  0.9333  11.00000  0.05    0.36
Q15   1   0.2993  0.5500  0.9375  11.00000  0.05    0.36
Q16   1   0.3482  0.4006  0.8852  11.00000  0.05    0.36
Q17   1   0.7011  0.4939  0.3926  11.00000  0.05    0.36
Q18   1   0.2195  0.2670  0.8231  11.00000  0.05    0.34
Q19   1   0.2406  0.2835  0.8576  11.00000  0.05    0.33
Q20   1   0.8032  0.2782  0.8683  11.00000  0.05    0.33
;
_shelx_res_checksum              50439
_olex2_submission_special_instructions 'No special instructions were received'
_oxdiff_exptl_absorpt_empirical_details 
;
Empirical correction (ABSPACK) includes:
- Absorption correction using spherical harmonics
- Frame scaling
;
_oxdiff_exptl_absorpt_empirical_full_max 2.187
_oxdiff_exptl_absorpt_empirical_full_min 0.455
loop_
_twin_individual_id
_twin_individual_mass_fraction_refined
1 0.59334
2 0.40666

# start Validation Reply Form
_vrf_PLAT026_aw785t              
;
PROBLEM: Ratio Observed / Unique Reflections (too) Low ..        25% Check 
RESPONSE: The obtained crystal is extremely sensitive to oxygen and moisture. The quick measurement in air allowed only to obtain this kind of data.This was the largest obtained crystal.
;
_vrf_PLAT084_aw785t              
;
PROBLEM: High wR2 Value (i.e. > 0.25) ...................       0.46 Report
RESPONSE: The obtained crystal is extremely sensitive to oxygen and moisture. The quick measurement in air allowed only to obtain this kind of data. This was the largest obtained crystal.

;
_vrf_PLAT241_aw785t              
;
PROBLEM: High  MainResAtom  Ueq as Compared to Neighbours        C73 Check 
RESPONSE: This is due to a large disorder.
;
_vrf_PLAT242_aw785t              
;
PROBLEM: Low   MainResAtom  Ueq as Compared to Neighbours         K2 Check 
RESPONSE: This is due to a large  disorder.
;
# end Validation Reply Form

_exptl_crystal_recrystallization_method 'Re-crystallisation from solvent: THF'
_chemical_properties_physical    
Air-sensitive,Moisture-sensitive,Oxygen-sensitive
